# Supplementary material for: RNA-seq analysis of galaninergic neurons from ventrolateral preoptic nucleus identifies expression changes between sleep and wake
Source: BMC Genomics. 2020 Sep 14;21:633. doi: 10.1186/s12864-020-07050-7 (PMC7491139; doi:10.1186/s12864-020-07050-7)
Supplement: Supplementary file 2 — Additional file 2. [file 12864_2020_7050_MOESM2_ESM.xlsx]

## Sheet: DEG
id	geneCoordinate	geneSymbol	EntrezID	description	gene_biotype	transcript_length	AveExpr	F	P.Value.SDvSS	adj.P.Val.SDvSS (FDR)	SDvsSS_3hr.FC	SDvsSS_6hr.FC	SDvsSS_9hr.FC	SDvsSS_12hr.FC	aveFC.SDvSS
ENSMUSG00000015656	chr9:40608767-40613583	Hspa8	15481	heat shock protein 8 [Source:MGI Symbol;Acc:MGI:105384]	protein_coding	2394	10.3737	41.6631	8.58543e-16	1.1896e-11	0.343726	0.443787	0.491354	0.348085	0.406738
ENSMUSG00000083840	chr5:5781230-5783907	Gm15459	NA	NA	NA	NA	8.65949	28.9991	8.27755e-13	5.73468e-09	0.35593	0.420322	0.467191	0.330239	0.393421		up-regulated with SD
ENSMUSG00000029657	chr5:150416562-150439251	Hsph1	15505	heat shock 105kDa/110kDa protein 1 [Source:MGI Symbol;Acc:MGI:105053]	protein_coding	3140	8.31867	28.1962	1.36655e-12	6.31163e-09	0.756435	0.734362	0.652567	0.676742	0.705027		up-regulated with sleep
ENSMUSG00000005483	chr8:86131774-86136101	Dnajb1	81489	DnaJ heat shock protein family (Hsp40) member B1 [Source:MGI Symbol;Acc:MGI:1931874]	protein_coding	2996	5.15975	23.3706	3.44757e-11	1.19424e-07	1.27872	0.801617	0.971596	0.128044	0.794994
ENSMUSG00000026864	chr2:34627190-34632351	Hspa5	14828	heat shock protein 5 [Source:MGI Symbol;Acc:MGI:95835]	protein_coding	3672	8.50753	22.36	7.13965e-11	1.68132e-07	0.339627	0.46451	0.43377	0.113503	0.337853
ENSMUSG00000028410	chr4:40668883-40684482	Dnaja1	15502	DnaJ heat shock protein family (Hsp40) member A1 [Source:MGI Symbol;Acc:MGI:1270129]	protein_coding	3376	7.40341	22.3333	7.28053e-11	1.68132e-07	0.602415	0.408338	0.343814	0.218499	0.393266
ENSMUSG00000031167	chrX:7715801-7723306	Rbm3	19652	RNA binding motif (RNP1, RRM) protein 3 [Source:MGI Symbol;Acc:MGI:1099460]	protein_coding	2326	5.67571	21.9537	9.62159e-11	1.7758e-07	-0.258061	-0.430262	-0.704349	-0.969437	-0.590527
ENSMUSG00000092035	chr6:4697006-4710814	Peg10	170676	paternally expressed 10 [Source:MGI Symbol;Acc:MGI:2157785]	protein_coding	6667	9.83391	21.8677	1.02529e-10	1.7758e-07	0.403038	0.540998	0.562781	0.596058	0.525719
ENSMUSG00000030096	chr6:91633761-91709357	Slc6a6	21366	solute carrier family 6 (neurotransmitter transporter, taurine), member 6 [Source:MGI Symbol;Acc:MGI:98488]	protein_coding	6186	6.95958	20.4452	3.0009e-10	4.62005e-07	-0.235029	-0.25382	-0.490854	-0.473879	-0.363396
ENSMUSG00000030655	chr7:125274532-125387451	Smg1	233789	SMG1 homolog, phosphatidylinositol 3-kinase-related kinase (C. elegans) [Source:MGI Symbol;Acc:MGI:1919742]	protein_coding	15557	8.57218	19.3893	6.85184e-10	9.49391e-07	0.249411	0.244717	0.18478	0.221158	0.225016
ENSMUSG00000024966	chr19:7094886-7114816	Stip1	20867	stress-induced phosphoprotein 1 [Source:MGI Symbol;Acc:MGI:109130]	protein_coding	2173	7.6055	18.7087	1.18278e-09	1.48987e-06	0.412337	0.569077	0.455159	0.484043	0.480154
ENSMUSG00000020288	chr11:23387582-23398330	Ahsa2	268390	AHA1, activator of heat shock protein ATPase 2 [Source:MGI Symbol;Acc:MGI:1916133]	protein_coding	3583	4.71494	18.3725	1.55513e-09	1.79566e-06	0.901996	0.405052	0.813774	0.297915	0.604684
ENSMUSG00000021037	chr12:88607396-88615247	Ahsa1	217737	AHA1, activator of heat shock protein ATPase 1 [Source:MGI Symbol;Acc:MGI:2387603]	protein_coding	739	4.9388	16.522	7.38836e-09	7.70297e-06	0.644896	0.767109	0.395432	0.490283	0.57443
ENSMUSG00000031431	chrX:137073767-137135498	Tsc22d3	14605	TSC22 domain family, member 3 [Source:MGI Symbol;Acc:MGI:1196284]	protein_coding	1790	4.87255	16.3869	8.30866e-09	7.70297e-06	0.222119	0.632818	0.652808	0.770348	0.569523
ENSMUSG00000048218	chr15:97074205-97078018	Amigo2	105827	adhesion molecule with Ig like domain 2 [Source:MGI Symbol;Acc:MGI:2145995]	protein_coding	2871	8.25	16.3827	8.33896e-09	7.70297e-06	0.180544	0.650529	0.652748	0.557768	0.510397
ENSMUSG00000025980	chr1:55134379-55145387	Hspd1	15510	heat shock protein 1 (chaperonin) [Source:MGI Symbol;Acc:MGI:96242]	protein_coding	2423	6.85512	15.9761	1.19075e-08	1.03119e-05	0.492788	0.263197	0.419284	0.0579508	0.308305
ENSMUSG00000030007	chr6:85401199-85418771	Cct7	12468	chaperonin containing Tcp1, subunit 7 (eta) [Source:MGI Symbol;Acc:MGI:107184]	protein_coding	2441	7.27312	15.5434	1.7488e-08	1.3821e-05	0.281075	0.30251	0.341067	0.25434	0.294748
ENSMUSG00000045193	chr10:79628430-79635831	Cirbp	12696	cold inducible RNA binding protein [Source:MGI Symbol;Acc:MGI:893588]	protein_coding	423	5.00072	15.514	1.79545e-08	1.3821e-05	-0.385217	-0.741819	-0.708679	-0.644909	-0.620156
ENSMUSG00000049690	chr1:127809897-128727676	Nckap5	210356	NCK-associated protein 5 [Source:MGI Symbol;Acc:MGI:2686394]	protein_coding	7090	4.79372	14.5873	4.16977e-08	3.04086e-05	-0.438561	-0.499022	-0.858757	-0.182322	-0.494666
ENSMUSG00000021270	chr12:111928515-111941238	Hsp90aa1	15519	heat shock protein 90, alpha (cytosolic), class A member 1 [Source:MGI Symbol;Acc:MGI:96250]	protein_coding	3281	10.7316	14.136	6.3454e-08	4.3961e-05	0.287358	0.24447	0.311846	0.440128	0.320951
ENSMUSG00000025255	chr3:5218254-5416155	Zfhx4	80892	zinc finger homeodomain 4 [Source:MGI Symbol;Acc:MGI:2137668]	protein_coding	11287	8.31027	13.9518	7.54616e-08	4.97903e-05	0.367569	0.411505	0.28453	0.300559	0.341041
ENSMUSG00000020571	chr12:17273051-17291876	Pdia6	71853	protein disulfide isomerase associated 6 [Source:MGI Symbol;Acc:MGI:1919103]	protein_coding	1986	6.5071	13.5076	1.15117e-07	7.25026e-05	0.372315	0.335512	0.458741	0.302085	0.367163
ENSMUSG00000029413	chr5:92686386-92707496	Naaa	67111	N-acylethanolamine acid amidase [Source:MGI Symbol;Acc:MGI:1914361]	protein_coding	2414	4.10557	13.4364	1.23258e-07	7.42547e-05	-0.650677	-0.576673	-0.675339	-0.674781	-0.644368
ENSMUSG00000024261	chr18:31597162-31607369	Syt4	20983	synaptotagmin IV [Source:MGI Symbol;Acc:MGI:101759]	protein_coding	3901	7.85637	13.3182	1.38109e-07	7.97347e-05	0.262228	0.263149	0.229563	0.407317	0.290564
ENSMUSG00000089774	chr16:92058267-92088018	Slc5a3	53881	solute carrier family 5 (inositol transporters), member 3 [Source:MGI Symbol;Acc:MGI:1858226]	protein_coding	10913	7.08575	12.8831	2.10781e-07	0.000114199	0.497945	0.655523	0.255949	0.121704	0.38278
ENSMUSG00000031880	chr8:107151666-107155521	Rrad	56437	Ras-related associated with diabetes [Source:MGI Symbol;Acc:MGI:1930943]	protein_coding	1577	3.11357	12.8663	2.14289e-07	0.000114199	1.19304	0.801282	1.06046	0.730234	0.946256
ENSMUSG00000001774	chr9:18096411-18118744	Chordc1	66917	cysteine and histidine-rich domain (CHORD)-containing, zinc-binding protein 1 [Source:MGI Symbol;Acc:MGI:1914167]	protein_coding	5789	5.43601	12.7714	2.35212e-07	0.000120707	0.829917	0.725128	0.364267	0.373966	0.573319
ENSMUSG00000029817	chr6:49193620-49214351	Tra2a	101214	transformer 2 alpha homolog (Drosophila) [Source:MGI Symbol;Acc:MGI:1933972]	protein_coding	1777	5.77159	12.7001	2.52322e-07	0.000124863	0.497948	0.509965	0.413701	0.289993	0.427902
ENSMUSG00000060373	chr14:52692755-52724003	Hnrnpc	15381	heterogeneous nuclear ribonucleoprotein C [Source:MGI Symbol;Acc:MGI:107795]	protein_coding	2844	6.70209	12.6098	2.75831e-07	0.00013179	0.286268	0.202979	0.450646	0.357264	0.324289
ENSMUSG00000059208	chr17:33782878-33824105	Hnrnpm	76936	heterogeneous nuclear ribonucleoprotein M [Source:MGI Symbol;Acc:MGI:1926465]	protein_coding	3934	7.34724	12.4449	3.24842e-07	0.000150034	0.0728034	0.281513	0.353652	0.152843	0.215203
ENSMUSG00000022263	chr15:27660107-27955903	Trio	223435	triple functional domain (PTPRF interacting) [Source:MGI Symbol;Acc:MGI:1927230]	protein_coding	11494	8.32359	11.8552	5.87689e-07	0.000262678	0.139671	0.265737	0.208203	0.153104	0.191679
ENSMUSG00000051627	chr13:23713324-23714671	Hist1h1e	50709	histone cluster 1, H1e [Source:MGI Symbol;Acc:MGI:1931527]	protein_coding	1930	6.04451	11.7305	6.67318e-07	0.000288949	-0.662598	-0.285885	-0.468424	-0.236338	-0.413311
ENSMUSG00000022416	chr15:80117368-80229009	Cacna1i	239556	calcium channel, voltage-dependent, alpha 1I subunit [Source:MGI Symbol;Acc:MGI:2178051]	protein_coding	9781	7.06468	11.6083	7.56153e-07	0.000317493	0.244199	0.600385	0.331432	0.491543	0.41689
ENSMUSG00000003814	chr8:87365449-87371133	Calr	12317	calreticulin [Source:MGI Symbol;Acc:MGI:88252]	protein_coding	2184	8.86912	11.3936	9.43155e-07	0.000374781	0.174413	0.208853	0.381494	0.292445	0.264301
ENSMUSG00000039804	chr2:164825557-164860667	Ncoa5	228869	nuclear receptor coactivator 5 [Source:MGI Symbol;Acc:MGI:2385165]	protein_coding	3179	5.59479	11.39	9.4669e-07	0.000374781	0.258811	0.450159	0.502871	0.222761	0.35865
ENSMUSG00000073474	chr1:196802269-196864402	A330023F24Rik	NA	NA	NA	NA	7.75518	11.3455	9.91305e-07	0.000381542	0.469066	0.159393	0.299032	0.0833514	0.252711
ENSMUSG00000052684	chr4:94715425-94719213	Jun	16476	jun proto-oncogene [Source:MGI Symbol;Acc:MGI:96646]	protein_coding	3189	5.6626	11.2868	1.05349e-06	0.000394518	0.721004	0.688087	0.353391	-0.0309842	0.432874
ENSMUSG00000041309	chr7:146764976-146768996	Nkx6-2	14912	NK6 homeobox 2 [Source:MGI Symbol;Acc:MGI:1352738]	protein_coding	1907	3.08451	11.2513	1.09309e-06	0.000398574	-0.83364	-0.546114	-1.16002	-0.655508	-0.798819
ENSMUSG00000030357	chr6:128379453-128388995	Fkbp4	14228	FK506 binding protein 4 [Source:MGI Symbol;Acc:MGI:95543]	protein_coding	2678	7.28464	11.1174	1.25669e-06	0.000442455	0.37882	0.37442	0.385529	0.22305	0.340455
ENSMUSG00000028820	chr4:126698268-126714557	Sfpq	71514	splicing factor proline/glutamine rich (polypyrimidine tract binding protein associated) [Source:MGI Symbol;Acc:MGI:1918764]	protein_coding	3465	8.19101	11.1018	1.27729e-06	0.000442455	0.200336	0.231414	0.23727	0.128177	0.199299
ENSMUSG00000040855	chrX:158849586-159081881	Reps2	194590	RALBP1 associated Eps domain containing protein 2 [Source:MGI Symbol;Acc:MGI:2663511]	protein_coding	7675	7.18943	11.062	1.33159e-06	0.000450013	0.0845112	0.268324	0.233163	0.379135	0.241283
ENSMUSG00000019916	chr10:58785744-58836352	P4ha1	18451	procollagen-proline, 2-oxoglutarate 4-dioxygenase (proline 4-hydroxylase), alpha 1 polypeptide [Source:MGI Symbol;Acc:MGI:97463]	protein_coding	4043	5.12184	10.9118	1.55889e-06	0.000514285	0.66285	0.655339	0.56689	0.183317	0.517099
ENSMUSG00000016559	chr11:115882926-115889576	H3f3b	15081	H3 histone, family 3B [Source:MGI Symbol;Acc:MGI:1101768]	protein_coding	2514	6.63827	10.8834	1.60608e-06	0.000517533	-0.475411	-0.306479	-0.0694933	-0.126352	-0.244434
ENSMUSG00000025757	chr3:40548117-40600325	Hspa4l	18415	heat shock protein 4 like [Source:MGI Symbol;Acc:MGI:107422]	protein_coding	733	7.52503	10.8165	1.72351e-06	0.000538289	0.507798	0.373405	0.109808	0.212235	0.300811
ENSMUSG00000029328	chr5:100462296-100468983	Hnrpdl	50926	heterogeneous nuclear ribonucleoprotein D-like [Source:MGI Symbol;Acc:MGI:1355299]	protein_coding	1842	7.51676	10.8031	1.7482e-06	0.000538289	-0.253542	-0.365411	-0.279459	-0.276319	-0.293683
ENSMUSG00000023944	chr17:45704424-45710520	Hsp90ab1	15516	heat shock protein 90 alpha (cytosolic), class B member 1 [Source:MGI Symbol;Acc:MGI:96247]	protein_coding	2520	10.9782	10.509	2.38933e-06	0.000719706	0.200478	0.14368	0.214185	0.20665	0.191248
ENSMUSG00000068290	chr2:130479396-130490695	Ddrgk1	77006	DDRGK domain containing 1 [Source:MGI Symbol;Acc:MGI:1924256]	protein_coding	893	6.38591	10.4871	2.44577e-06	0.000721033	-0.254801	-0.110211	-0.359357	-0.344053	-0.267106
ENSMUSG00000021763	chr13:114106992-114170219	BC067074	NA	cDNA sequence BC067074 [Source:MGI Symbol;Acc:MGI:3040697]	protein_coding	8274	5.89233	10.4482	2.54982e-06	0.000736049	-0.344556	-0.353919	-0.563666	-0.316126	-0.394567
ENSMUSG00000034156	chr11:87573743-87599730	Bzrap1	207777	TSPO associated protein 1 [Source:MGI Symbol;Acc:MGI:2450877]	protein_coding	7616	8.01127	10.4076	2.66319e-06	0.000753086	0.038519	-0.227972	-0.396058	-0.260805	-0.211579
ENSMUSG00000038418	chr18:35020561-35024938	Egr1	13653	early growth response 1 [Source:MGI Symbol;Acc:MGI:95295]	protein_coding	4484	4.6592	10.388	2.71968e-06	0.000753677	0.972413	0.441713	2.02662	0.1139	0.888661
ENSMUSG00000039671	chr2:165609354-165724816	Zmynd8	228880	zinc finger, MYND-type containing 8 [Source:MGI Symbol;Acc:MGI:1918025]	protein_coding	515	7.90792	10.332	2.88833e-06	0.00078472	0.258337	0.19584	0.135503	0.278419	0.217025
ENSMUSG00000056749	chr13:53062278-53076742	Nfil3	18030	nuclear factor, interleukin 3, regulated [Source:MGI Symbol;Acc:MGI:109495]	protein_coding	2026	2.7519	10.1845	3.38635e-06	0.000902332	0.81405	1.15488	1.28146	0.548733	0.94978
ENSMUSG00000054280	chr5:33079578-33197179	C330019G07Rik	215476	proline rich 14-like [Source:MGI Symbol;Acc:MGI:2443658]	protein_coding	9959	6.94433	10.1542	3.49947e-06	0.000912657	0.266519	0.30017	0.212658	0.163188	0.235634
ENSMUSG00000024843	chr19:3851473-3894669	Chka	12660	choline kinase alpha [Source:MGI Symbol;Acc:MGI:107760]	protein_coding	2683	6.44658	10.1391	3.55683e-06	0.000912657	0.325867	0.143454	0.434953	0.251813	0.289022
ENSMUSG00000037266	chr4:134479207-134483886	D4Wsu53e	27981	arginine/serine rich protein 1 [Source:MGI Symbol;Acc:MGI:106498]	protein_coding	3051	7.55042	10.0912	3.74654e-06	0.000943855	-0.256338	-0.368061	-0.365549	-0.209903	-0.299963
ENSMUSG00000027184	chr2:103602798-103638106	Caprin1	53872	cell cycle associated protein 1 [Source:MGI Symbol;Acc:MGI:1858234]	protein_coding	6169	8.05399	10.0614	3.86971e-06	0.000957477	0.0941481	0.28556	0.174554	0.104068	0.164582
ENSMUSG00000028468	chr4:43591287-43600659	Rgp1	242406	RAB6A GEF compex partner 1 [Source:MGI Symbol;Acc:MGI:1915956]	protein_coding	5888	4.9381	9.87731	4.7302e-06	0.00113126	-0.692241	-0.414089	-0.0697596	-0.200815	-0.344226
ENSMUSG00000051510	chr11:120486131-120495214	Mafg	17134	v-maf musculoaponeurotic fibrosarcoma oncogene family, protein G (avian) [Source:MGI Symbol;Acc:MGI:96911]	protein_coding	4923	6.66485	9.86111	4.81484e-06	0.00113126	0.356302	0.299647	0.249578	0.0843632	0.247472
ENSMUSG00000025316	chr8:124473350-124553458	Banp	53325	BTG3 associated nuclear protein [Source:MGI Symbol;Acc:MGI:1889023]	protein_coding	849	5.44304	9.8607	4.81698e-06	0.00113126	0.899941	0.451985	0.260325	0.14533	0.439395
ENSMUSG00000023994	chr17:48525910-48549531	Nfya	18044	nuclear transcription factor-Y alpha [Source:MGI Symbol;Acc:MGI:97316]	protein_coding	3653	4.34742	9.79745	5.16289e-06	0.00117568	0.4682	0.556224	0.781274	0.00659633	0.453073
ENSMUSG00000037355	chr5:33720900-33762703	4933407H18Rik	71101	UV stimulated scaffold protein A [Source:MGI Symbol;Acc:MGI:1918351]	protein_coding	3238	5.15427	9.79517	5.17583e-06	0.00117568	-0.724283	-0.670931	-0.143206	-0.21561	-0.438507
ENSMUSG00000001441	chr11:97066856-97142252	Npepps	19155	aminopeptidase puromycin sensitive [Source:MGI Symbol;Acc:MGI:1101358]	protein_coding	2307	6.74721	9.66933	5.94454e-06	0.00132851	0.151117	0.242635	0.33239	0.325728	0.262968
ENSMUSG00000037111	chr3:51318941-51365100	Setd7	73251	SET domain containing (lysine methyltransferase) 7 [Source:MGI Symbol;Acc:MGI:1920501]	protein_coding	7411	7.59323	9.46122	7.48555e-06	0.00164635	0.0849119	0.34095	0.405459	0.0776439	0.227241
ENSMUSG00000037395	chr1:193922352-193962192	Rcor3	214742	REST corepressor 3 [Source:MGI Symbol;Acc:MGI:2441920]	protein_coding	3791	4.35152	9.30053	8.95516e-06	0.00193879	-0.614498	-0.474446	-0.533681	-0.470132	-0.523189
ENSMUSG00000001143	chr1:36478610-36502416	Lman2l	214895	lectin, mannose-binding 2-like [Source:MGI Symbol;Acc:MGI:2443010]	protein_coding	705	4.95069	9.23581	9.62859e-06	0.00202343	0.486774	0.450254	0.549942	0.370145	0.464279
ENSMUSG00000040738	chr4:11126005-11181705	Ints8	72656	integrator complex subunit 8 [Source:MGI Symbol;Acc:MGI:1919906]	protein_coding	3433	5.57722	9.23493	9.63816e-06	0.00202343	0.387439	0.275977	0.393524	0.196166	0.313277
ENSMUSG00000025958	chr1:64579078-64651421	Creb1	12912	cAMP responsive element binding protein 1 [Source:MGI Symbol;Acc:MGI:88494]	protein_coding	1569	5.91089	9.20126	1.00094e-05	0.00207001	0.231672	0.442738	0.485698	-0.159757	0.250088
ENSMUSG00000085334	chr4:126710675-126726942	Gm12940	NA	predicted gene 12940 [Source:MGI Symbol;Acc:MGI:3702626]	processed_transcript	331	4.41735	9.1483	1.06237e-05	0.00216473	0.825916	0.832752	0.610482	0.549248	0.704599
ENSMUSG00000042851	chr2:128792838-128844599	Zc3h6	78751	zinc finger CCCH type containing 6 [Source:MGI Symbol;Acc:MGI:1926001]	protein_coding	4916	5.67073	9.02858	1.21601e-05	0.00240727	-0.685143	-0.277602	-0.402948	-0.0185572	-0.346063
ENSMUSG00000018822	chr19:42272161-42277042	Sfrp5	54612	secreted frizzled-related sequence protein 5 [Source:MGI Symbol;Acc:MGI:1860298]	protein_coding	1900	3.53993	9.02849	1.21614e-05	0.00240727	-0.871537	-0.560522	-0.87557	-0.662129	-0.74244
ENSMUSG00000020048	chr10:86152654-86168554	Hsp90b1	22027	heat shock protein 90, beta (Grp94), member 1 [Source:MGI Symbol;Acc:MGI:98817]	protein_coding	3222	9.77233	8.88305	1.43425e-05	0.00279901	0.125213	0.16361	0.330918	0.153388	0.193282
ENSMUSG00000027680	chr3:33918701-33968564	Fxr1	14359	fragile X mental retardation gene 1, autosomal homolog [Source:MGI Symbol;Acc:MGI:104860]	protein_coding	2459	6.56587	8.8405	1.50542e-05	0.00289709	0.376089	0.264208	0.144087	0.117915	0.225575
ENSMUSG00000004360	chr10:28931149-28950885	9330159F19Rik	212448	RIKEN cDNA 9330159F19 gene [Source:MGI Symbol;Acc:MGI:3036239]	protein_coding	5681	6.75043	8.74685	1.67527e-05	0.0031798	0.326382	0.314016	0.305145	0.372728	0.329568
ENSMUSG00000035545	chr7:4088341-4100075	Leng8	232798	leukocyte receptor cluster (LRC) member 8 [Source:MGI Symbol;Acc:MGI:2142195]	protein_coding	720	8.06674	8.66972	1.82999e-05	0.0033994	-0.142923	-0.211744	-0.328228	-0.169692	-0.213147
ENSMUSG00000041617	chr16:17646263-17651131	Ccdc74a	72315	coiled-coil domain containing 74A [Source:MGI Symbol;Acc:MGI:1919565]	protein_coding	1040	3.40673	8.66495	1.84003e-05	0.0033994	-0.866425	-0.272461	-0.952156	-0.46038	-0.637856
ENSMUSG00000032575	chr9:106740343-106794610	Manf	74840	mesencephalic astrocyte-derived neurotrophic factor [Source:MGI Symbol;Acc:MGI:1922090]	protein_coding	545	5.51612	8.53249	2.14286e-05	0.00390678	0.50082	0.577584	0.275381	0.197379	0.387791
ENSMUSG00000028035	chr3:151841175-151873543	Dnajb4	67035	DnaJ heat shock protein family (Hsp40) member B4 [Source:MGI Symbol;Acc:MGI:1914285]	protein_coding	1581	6.02526	8.50438	2.21351e-05	0.00398318	0.49058	0.359755	0.139654	0.0368994	0.256722
ENSMUSG00000052214	chr7:19813383-19842192	Opa3	403187	optic atrophy 3 [Source:MGI Symbol;Acc:MGI:2686271]	protein_coding	3366	4.73686	8.46077	2.3279e-05	0.00413531	0.276747	0.383489	0.566593	0.384695	0.402881
ENSMUSG00000030757	chr7:130622730-130644263	Zkscan2	210162	zinc finger with KRAB and SCAN domains 2 [Source:MGI Symbol;Acc:MGI:2444060]	protein_coding	7831	5.64872	8.37929	2.55833e-05	0.00448712	-0.44147	-0.59703	-0.270752	-0.0831418	-0.348098
ENSMUSG00000060862	chr4:136535347-136605016	Zbtb40	230848	zinc finger and BTB domain containing 40 [Source:MGI Symbol;Acc:MGI:2682254]	protein_coding	7192	4.32701	8.36734	2.59405e-05	0.00449289	0.554297	0.774245	0.463893	0.252846	0.51132
ENSMUSG00000029447	chr5:130293015-130321996	Cct6a	NA	chaperonin containing Tcp1, subunit 6a (zeta) [Source:MGI Symbol;Acc:MGI:107943]	processed_transcript	2454	6.37321	8.34361	2.66656e-05	0.00454357	0.385177	0.269652	0.233123	0.194106	0.270514
ENSMUSG00000046593	chr4:40418913-40424501	Tmem215	320500	transmembrane protein 215 [Source:MGI Symbol;Acc:MGI:2444167]	protein_coding	4733	4.80184	8.33643	2.68889e-05	0.00454357	0.267039	0.634365	0.392919	0.75959	0.513478
ENSMUSG00000054901	chr17:80706447-80788328	Arhgef33	381112	Rho guanine nucleotide exchange factor (GEF) 33 [Source:MGI Symbol;Acc:MGI:2685787]	protein_coding	3253	2.35549	8.27973	2.87227e-05	0.00479496	-1.57033	-0.170921	-1.06881	-1.30447	-1.02863
ENSMUSG00000027804	chr3:79394964-79407872	Ppid	67738	peptidylprolyl isomerase D (cyclophilin D) [Source:MGI Symbol;Acc:MGI:1914988]	protein_coding	3777	5.96066	8.24401	2.99438e-05	0.0049393	0.281763	0.171829	0.535649	0.283435	0.318169
ENSMUSG00000020290	chr11:23155741-23198549	Xpo1	103573	exportin 1 [Source:MGI Symbol;Acc:MGI:2144013]	protein_coding	6004	7.04152	8.18064	3.22443e-05	0.00525408	0.181956	0.267119	0.330035	0.179474	0.239646
ENSMUSG00000030223	chr6:137200520-137413450	Ptpro	19277	protein tyrosine phosphatase, receptor type, O [Source:MGI Symbol;Acc:MGI:1097152]	protein_coding	2160	6.69286	8.17099	3.26105e-05	0.00525408	0.179658	0.241826	0.154623	0.457034	0.258285
ENSMUSG00000029135	chr5:32438545-32460504	Fosl2	14284	fos-like antigen 2 [Source:MGI Symbol;Acc:MGI:102858]	protein_coding	6537	4.42663	8.15374	3.32753e-05	0.00529957	0.65852	0.937348	1.02823	0.386872	0.752743
ENSMUSG00000059824	chr7:52960158-52965825	Dbp	13170	D site albumin promoter binding protein [Source:MGI Symbol;Acc:MGI:94866]	protein_coding	1837	5.31389	8.13373	3.40642e-05	0.00536357	-0.655878	-0.39172	-0.470481	-0.438193	-0.489068
ENSMUSG00000038872	chr8:111238244-111485821	Zfhx3	11906	zinc finger homeobox 3 [Source:MGI Symbol;Acc:MGI:99948]	protein_coding	17152	9.08954	7.97399	4.10997e-05	0.00639863	0.15554	0.249669	0.152058	0.275436	0.208176
ENSMUSG00000032744	chr4:122910499-122927418	Heyl	56198	hairy/enhancer-of-split related with YRPW motif-like [Source:MGI Symbol;Acc:MGI:1860511]	protein_coding	4537	3.84625	7.92722	4.34326e-05	0.00665927	-0.771974	-0.300568	-0.816666	-0.808246	-0.674363
ENSMUSG00000047909	chr2:11699203-11712252	Ankrd16	320816	ankyrin repeat domain 16 [Source:MGI Symbol;Acc:MGI:2444796]	protein_coding	627	5.04494	7.92134	4.37351e-05	0.00665927	-0.369577	-0.617336	-0.082345	-0.365492	-0.358688
ENSMUSG00000027840	chr3:104747423-104764927	Wnt2b	22414	wingless-type MMTV integration site family, member 2B [Source:MGI Symbol;Acc:MGI:1261834]	protein_coding	3318	2.85046	7.88729	4.5532e-05	0.00685752	0.465597	1.7085	1.41811	0.668985	1.0653
ENSMUSG00000028753	chr4:138120975-138192099	Vwa5b1	75718	von Willebrand factor A domain containing 5B1 [Source:MGI Symbol;Acc:MGI:1922968]	protein_coding	7486	6.01405	7.80876	4.99728e-05	0.00744541	-0.281395	-0.258341	-0.780882	-0.0193526	-0.334992
ENSMUSG00000022822	chr16:20331076-20426767	Abcc5	27416	ATP-binding cassette, sub-family C (CFTR/MRP), member 5 [Source:MGI Symbol;Acc:MGI:1351644]	protein_coding	5811	7.8124	7.78658	5.13064e-05	0.00756278	0.279292	0.191231	0.169974	0.165912	0.201602
ENSMUSG00000071984	chr17:7931134-8020467	Fndc1	68655	fibronectin type III domain containing 1 [Source:MGI Symbol;Acc:MGI:1915905]	protein_coding	5845	2.6096	7.76057	5.29169e-05	0.00771807	-1.23431	-1.57539	-1.06094	-1.12738	-1.2495
ENSMUSG00000000282	chr11:74644122-74659527	Mnt	17428	max binding protein [Source:MGI Symbol;Acc:MGI:109150]	protein_coding	4590	5.36766	7.72089	5.54764e-05	0.00794789	-0.45602	-0.270154	-0.089981	-0.283877	-0.275008
ENSMUSG00000064368	chrM:13252-14370	mt-Nd6	17722	mitochondrially encoded NADH dehydrogenase 6 [Source:MGI Symbol;Acc:MGI:102495]	protein_coding	519	6.84334	7.71842	5.56398e-05	0.00794789	-0.295867	-0.391044	-0.270214	-0.191867	-0.287248
ENSMUSG00000004980	chr6:51410133-51420193	Hnrnpa2b1	53379	heterogeneous nuclear ribonucleoprotein A2/B1 [Source:MGI Symbol;Acc:MGI:104819]	protein_coding	1647	8.39504	7.69259	5.73792e-05	0.00811271	0.175408	0.129648	0.242229	0.138757	0.17151
ENSMUSG00000034799	chr8:74150314-74195956	Unc13a	382018	unc-13 homolog A (C. elegans) [Source:MGI Symbol;Acc:MGI:3051532]	protein_coding	10255	8.156	7.67129	5.88555e-05	0.00820925	0.223776	0.153216	0.269492	0.265143	0.227907
ENSMUSG00000092274	chr19:5824408-5845778	Neat1	NA	nuclear paraspeckle assembly transcript 1 (non-protein coding) [Source:MGI Symbol;Acc:MGI:1914211]	lincRNA	20771	7.21235	7.6593	5.97042e-05	0.00820925	-0.394171	-0.688557	-0.480891	-0.570862	-0.53362
ENSMUSG00000040721	chr14:55680198-55711185	Zfhx2	239102	zinc finger homeobox 2 [Source:MGI Symbol;Acc:MGI:2686934]	protein_coding	10397	7.52614	7.65059	6.03284e-05	0.00820925	0.237999	0.297531	0.249726	0.259306	0.261141
ENSMUSG00000042709	chr11:60213828-60232259	Atpaf2	246782	ATP synthase mitochondrial F1 complex assembly factor 2 [Source:MGI Symbol;Acc:MGI:2180561]	protein_coding	1813	4.20981	7.64656	6.06194e-05	0.00820925	-0.662775	-0.355492	-0.25466	-0.564874	-0.45945
ENSMUSG00000023272	chr15:88649776-88657411	Creld2	76737	cysteine-rich with EGF-like domains 2 [Source:MGI Symbol;Acc:MGI:1923987]	protein_coding	1364	3.79791	7.64099	6.10243e-05	0.00820925	0.840267	0.531544	0.641398	-0.283232	0.432494
ENSMUSG00000026494	chr1:180458956-180863286	Kif26b	269152	kinesin family member 26B [Source:MGI Symbol;Acc:MGI:2447076]	protein_coding	2135	4.87409	7.60481	6.37226e-05	0.00848981	0.150335	-0.0701945	-0.162026	0.952687	0.2177
ENSMUSG00000063317	chr7:128785235-128851067	Usp31	76179	ubiquitin specific peptidase 31 [Source:MGI Symbol;Acc:MGI:1923429]	protein_coding	10198	6.64504	7.58398	6.53314e-05	0.00862125	0.303163	0.251933	0.267097	0.101672	0.230966
ENSMUSG00000068742	chr2:92243503-92274500	Cry2	12953	cryptochrome 2 (photolyase-like) [Source:MGI Symbol;Acc:MGI:1270859]	protein_coding	3976	6.52851	7.55038	6.80156e-05	0.00883058	-0.360359	-0.205718	-0.266555	-0.174708	-0.251835
ENSMUSG00000027220	chr2:92754955-92796515	Syt13	80976	synaptotagmin XIII [Source:MGI Symbol;Acc:MGI:1933945]	protein_coding	3761	6.8073	7.54822	6.81922e-05	0.00883058	0.00597203	0.249864	-0.0475027	0.379096	0.146858
ENSMUSG00000032437	chr9:115151425-115219839	Stt3b	68292	STT3, subunit of the oligosaccharyltransferase complex, homolog B (S. cerevisiae) [Source:MGI Symbol;Acc:MGI:1915542]	protein_coding	4221	6.32937	7.49072	7.3067e-05	0.00937423	-0.054167	0.327407	0.433878	0.132266	0.209846
ENSMUSG00000040651	chr14:28241733-28297038	D14Abb1e	218850	family with sequence similarity 208, member A [Source:MGI Symbol;Acc:MGI:1921694]	protein_coding	7590	6.27894	7.41216	8.03156e-05	0.0102097	0.110923	0.318502	0.411076	0.0219948	0.215624
ENSMUSG00000079470	chr1:78654313-78664463	Utp14b	195434	UTP14B small subunit processome component [Source:MGI Symbol;Acc:MGI:2445092]	protein_coding	7393	5.84452	7.39385	8.21091e-05	0.0103428	0.356991	0.414146	0.234286	0.308958	0.328595
ENSMUSG00000053153	chr1:69873262-70772006	Spag16	66722	sperm associated antigen 16 [Source:MGI Symbol;Acc:MGI:1913972]	protein_coding	1433	1.68529	7.37824	8.36709e-05	0.0104445	-1.25866	-1.28669	-2.94494	-0.663699	-1.5385
ENSMUSG00000048347	chr18:37648819-37654459	Pcdhb18	93889	protocadherin beta 18 [Source:MGI Symbol;Acc:MGI:2136756]	protein_coding	5041	3.38693	7.34859	8.67229e-05	0.0107086	-0.572646	-0.944448	-0.791382	-0.08451	-0.598247
ENSMUSG00000048578	chr5:115592690-115608488	Mlec	109154	malectin [Source:MGI Symbol;Acc:MGI:1924015]	protein_coding	5955	8.05895	7.3428	8.73318e-05	0.0107086	0.123237	0.168164	0.30449	0.21038	0.201568
ENSMUSG00000037513	chr7:29184268-29209157	Samd4b	NA	NA	NA	NA	5.86509	7.33131	8.85538e-05	0.0107632	0.0403249	0.405286	0.366363	0.10943	0.230351
ENSMUSG00000020923	chr11:102165574-102181356	Ubtf	21429	upstream binding transcription factor, RNA polymerase I [Source:MGI Symbol;Acc:MGI:98512]	protein_coding	4692	6.57697	7.31866	8.992e-05	0.0108178	0.29803	0.289237	0.205684	0.0268902	0.20496
ENSMUSG00000028341	chr4:48057725-48099619	Nr4a3	18124	nuclear receptor subfamily 4, group A, member 3 [Source:MGI Symbol;Acc:MGI:1352457]	protein_coding	5720	4.311	7.31276	9.05645e-05	0.0108178	0.386841	0.779197	1.14395	0.556832	0.716705
ENSMUSG00000021820	chr14:21553797-21613610	Camk2g	12325	calcium/calmodulin-dependent protein kinase II gamma [Source:MGI Symbol;Acc:MGI:88259]	protein_coding	3564	7.47417	7.29712	9.22959e-05	0.0109119	-0.0602715	-0.282164	-0.25385	-0.0409692	-0.159314
ENSMUSG00000060261	chr5:134713404-134790930	Gtf2i	14886	general transcription factor II I [Source:MGI Symbol;Acc:MGI:1202722]	protein_coding	4455	8.12889	7.29149	9.29278e-05	0.0109119	-0.0878419	0.146037	0.205044	0.202776	0.116504
ENSMUSG00000000568	chr5:100387145-100408257	Hnrnpd	11991	heterogeneous nuclear ribonucleoprotein D [Source:MGI Symbol;Acc:MGI:101947]	protein_coding	6811	7.16175	7.21135	0.000102421	0.0118816	-0.16281	-0.335637	-0.316184	0.0164517	-0.199545
ENSMUSG00000019892	chr10:102525532-102699256	Lrriq1	74978	leucine-rich repeats and IQ motif containing 1 [Source:MGI Symbol;Acc:MGI:1922228]	protein_coding	476	4.27422	7.2075	0.000102901	0.0118816	-0.827737	-0.64482	-1.33529	-0.693104	-0.875239
ENSMUSG00000066687	chr9:48462116-48644350	Zbtb16	235320	zinc finger and BTB domain containing 16 [Source:MGI Symbol;Acc:MGI:103222]	protein_coding	5114	4.39755	7.15705	0.000109418	0.0125297	0.0477541	0.310509	1.11406	0.680346	0.538166
ENSMUSG00000090877	chr17:35093081-35096483	Hspa1b	15511	heat shock protein 1B [Source:MGI Symbol;Acc:MGI:99517]	protein_coding	2803	2.06496	7.14002	0.000111712	0.0126876	2.5068	2.0552	0.746773	0.781773	1.52264
ENSMUSG00000036052	chr4:42962386-42972597	Dnajb5	56323	DnaJ heat shock protein family (Hsp40) member B5 [Source:MGI Symbol;Acc:MGI:1930018]	protein_coding	3291	5.23134	7.13023	0.000113054	0.012721	0.139136	0.316996	0.673359	0.388968	0.379615
ENSMUSG00000001507	chr11:94905488-94938415	Itga3	16400	integrin alpha 3 [Source:MGI Symbol;Acc:MGI:96602]	protein_coding	4636	6.11046	7.12453	0.000113843	0.012721	0.0945577	0.224377	0.300116	0.237884	0.214234
ENSMUSG00000009013	chr5:115746819-115751308	Dynll1	56455	dynein light chain LC8-type 1 [Source:MGI Symbol;Acc:MGI:1861457]	protein_coding	2030	7.02854	7.07793	0.000120508	0.013358	0.176608	0.388462	0.2234	0.122416	0.227721
ENSMUSG00000048878	chr11:102977339-102981339	Hexim1	192231	hexamethylene bis-acetamide inducible 1 [Source:MGI Symbol;Acc:MGI:2385923]	protein_coding	3495	5.19479	7.03226	0.000127433	0.0140135	0.561821	0.319759	0.376776	0.0710589	0.332354
ENSMUSG00000058006	chr4:32743794-32862482	Mdn1	100019	midasin AAA ATPase 1 [Source:MGI Symbol;Acc:MGI:1926159]	protein_coding	17970	8.27917	7.01139	0.000130732	0.0142631	0.175958	0.233511	0.194573	0.271041	0.218771
ENSMUSG00000032285	chr9:54546380-54564422	Dnaja4	58233	DnaJ heat shock protein family (Hsp40) member A4 [Source:MGI Symbol;Acc:MGI:1927638]	protein_coding	1827	5.19261	6.97868	0.000136081	0.0146467	0.479268	0.482503	0.244753	0.198718	0.35131
ENSMUSG00000040407	chr5:3927754-4080509	Akap9	100986	A kinase (PRKA) anchor protein (yotiao) 9 [Source:MGI Symbol;Acc:MGI:2178217]	protein_coding	3646	9.12693	6.977	0.000136362	0.0146467	0.198494	0.112326	0.135669	0.0443336	0.122706
ENSMUSG00000059814	chr10:14464784-14467490	Gm8355	NA	NA	NA	NA	7.21333	6.93699	0.00014323	0.0152661	0.286928	0.229429	0.359437	0.254779	0.282643
ENSMUSG00000024817	chr19:30104703-30168512	Uhrf2	109113	ubiquitin-like, containing PHD and RING finger domains 2 [Source:MGI Symbol;Acc:MGI:1923718]	protein_coding	3536	5.72053	6.8751	0.000154566	0.0162535	0.42382	0.384389	0.337289	0.138125	0.320906
ENSMUSG00000041220	chr3:129235004-129341713	Elovl6	170439	ELOVL family member 6, elongation of long chain fatty acids (yeast) [Source:MGI Symbol;Acc:MGI:2156528]	protein_coding	2610	5.94463	6.87366	0.00015484	0.0162535	0.322272	0.127639	0.4069	0.0603174	0.229282
ENSMUSG00000061882	chr5:124377127-124420204	Ccdc62	208908	coiled-coil domain containing 62 [Source:MGI Symbol;Acc:MGI:2684996]	protein_coding	3924	1.93443	6.86271	0.000156944	0.0162728	-1.21063	-1.34042	-1.04299	0.141193	-0.863211
ENSMUSG00000026034	chr1:58466733-58481210	Clk1	12747	CDC-like kinase 1 [Source:MGI Symbol;Acc:MGI:107403]	protein_coding	4865	7.29249	6.86049	0.000157373	0.0162728	0.401045	0.0400635	0.142785	-0.101731	0.120541
ENSMUSG00000027566	chr2:179770778-179777438	Psma7	26444	proteasome (prosome, macropain) subunit, alpha type 7 [Source:MGI Symbol;Acc:MGI:1347070]	protein_coding	531	5.52883	6.85359	0.000158718	0.0162903	-0.263286	-0.485425	-0.160042	-0.226525	-0.28382
ENSMUSG00000031983	chr8:127159366-127187569	2310022B05Rik	69551	RIKEN cDNA 2310022B05 gene [Source:MGI Symbol;Acc:MGI:1916801]	protein_coding	3307	6.40089	6.83962	0.000161477	0.0163852	-0.231514	-0.20671	-0.56388	-0.0597435	-0.265462
ENSMUSG00000033717	chr19:54119372-54123772	Adra2a	11551	adrenergic receptor, alpha 2a [Source:MGI Symbol;Acc:MGI:87934]	protein_coding	3801	5.8917	6.83696	0.000162007	0.0163852	0.184084	0.603557	0.774191	0.148752	0.427646
ENSMUSG00000044864	chr3:38347883-38384066	Ankrd50	99696	ankyrin repeat domain 50 [Source:MGI Symbol;Acc:MGI:2139777]	protein_coding	4945	7.13805	6.8243	0.00016456	0.0164666	0.0501932	0.146257	0.0865775	0.362072	0.161275
ENSMUSG00000038205	chr3:97461816-97478035	Prkab2	108097	protein kinase, AMP-activated, beta 2 non-catalytic subunit [Source:MGI Symbol;Acc:MGI:1336185]	protein_coding	1878	4.17637	6.81412	0.00016664	0.0164666	0.544347	0.461088	0.363816	-0.528322	0.210232
ENSMUSG00000026649	chr1:173043749-173057398	1700009P17Rik	75472	cilia and flagella associated protein 126 [Source:MGI Symbol;Acc:MGI:1922722]	protein_coding	766	1.15671	6.81086	0.000167312	0.0164666	-1.14625	-2.81153	-2.16133	-2.09291	-2.053
ENSMUSG00000063428	chr10:40349517-40401953	Ddo	70503	D-aspartate oxidase [Source:MGI Symbol;Acc:MGI:1925528]	protein_coding	3000	4.50094	6.80964	0.000167565	0.0164666	-0.242647	-0.616648	-0.842423	-0.267132	-0.492212
ENSMUSG00000027660	chr3:30993680-31021799	Skil	20482	SKI-like [Source:MGI Symbol;Acc:MGI:106203]	protein_coding	6578	5.99285	6.7663	0.000176791	0.0172508	0.0286394	0.27145	0.645211	0.0149598	0.240065
ENSMUSG00000028842	chr4:126008648-126107100	Eif2c3	214150	argonaute RISC catalytic subunit 3 [Source:MGI Symbol;Acc:MGI:2446634]	protein_coding	682	7.37314	6.7564	0.000178969	0.0172927	0.254683	0.137768	0.132028	0.196733	0.180303
ENSMUSG00000054263	chr15:7079259-7147789	Lifr	16880	leukemia inhibitory factor receptor [Source:MGI Symbol;Acc:MGI:96788]	protein_coding	9655	6.06344	6.74388	0.000181766	0.0172927	-0.0240697	0.306455	0.365679	0.38842	0.259121
ENSMUSG00000021451	chr13:51796315-51889416	Sema4d	20354	sema domain, immunoglobulin domain (Ig), transmembrane domain (TM) and short cytoplasmic domain, (semaphorin) 4D [Source:MGI Symbol;Acc:MGI:109244]	protein_coding	4472	6.21056	6.74367	0.000181813	0.0172927	0.234513	0.360025	0.200511	0.271665	0.266678
ENSMUSG00000018906	chr11:53913297-53945467	P4ha2	18452	procollagen-proline, 2-oxoglutarate 4-dioxygenase (proline 4-hydroxylase), alpha II polypeptide [Source:MGI Symbol;Acc:MGI:894286]	protein_coding	605	4.34853	6.73345	0.000184128	0.0172927	0.59418	0.579768	0.426371	0.26528	0.4664
ENSMUSG00000025198	chr19:44109134-44144575	Erlin1	226144	ER lipid raft associated 1 [Source:MGI Symbol;Acc:MGI:2387613]	protein_coding	3136	4.31356	6.73101	0.000184687	0.0172927	0.466516	0.439647	0.627086	0.154604	0.421963
ENSMUSG00000001416	chr3:88100738-88125989	Cct3	12462	chaperonin containing Tcp1, subunit 3 (gamma) [Source:MGI Symbol;Acc:MGI:104708]	protein_coding	1977	6.19139	6.73092	0.000184708	0.0172927	0.388293	0.243515	0.202033	0.0524099	0.221563
ENSMUSG00000018401	chr11:87405364-87430104	Mtmr4	170749	myotubularin related protein 4 [Source:MGI Symbol;Acc:MGI:2180699]	protein_coding	5753	6.65339	6.70405	0.000190966	0.0177586	0.507668	0.221665	0.0743659	-0.022859	0.19521
ENSMUSG00000072969	chrX:132276972-132282161	Armcx5	494468	armadillo repeat containing, X-linked 5 [Source:MGI Symbol;Acc:MGI:2148026]	protein_coding	2779	4.67271	6.68277	0.000196077	0.0181123	-0.619331	-0.559239	-0.512226	-0.176564	-0.46684
ENSMUSG00000022096	chr14:70951719-70973655	Hr	15460	hairless [Source:MGI Symbol;Acc:MGI:96223]	protein_coding	5487	5.04378	6.65422	0.000203156	0.0186419	-0.610851	0.0663537	0.11366	0.713117	0.0705698
ENSMUSG00000059796	chr11:69480138-69486225	Eif4a1	13681	eukaryotic translation initiation factor 4A1 [Source:MGI Symbol;Acc:MGI:95303]	protein_coding	1774	7.06862	6.63562	0.000207908	0.0189132	0.167168	0.0495929	0.263448	0.00862416	0.122208
ENSMUSG00000051435	chr4:141446053-141571297	Fhad1	329977	forkhead-associated (FHA) phosphopeptide binding domain 1 [Source:MGI Symbol;Acc:MGI:1920323]	protein_coding	4809	4.55204	6.63202	0.000208843	0.0189132	-0.602075	-0.39286	-0.873152	-0.359519	-0.556902
ENSMUSG00000027346	chr2:132354518-132413765	Gpcpd1	74182	glycerophosphocholine phosphodiesterase 1 [Source:MGI Symbol;Acc:MGI:104898]	protein_coding	4356	5.68163	6.56292	0.000227617	0.0204797	-0.412726	-0.324318	-0.260625	-0.225493	-0.30579
ENSMUSG00000035649	chr4:44768449-44945387	Zcchc7	319885	zinc finger, CCHC domain containing 7 [Source:MGI Symbol;Acc:MGI:2442912]	protein_coding	280	6.91535	6.55751	0.000229159	0.0204854	0.301815	0.14779	0.226803	0.257505	0.233478
ENSMUSG00000014226	chr1:162132756-162143208	Cacybp	12301	calcyclin binding protein [Source:MGI Symbol;Acc:MGI:1270839]	protein_coding	2098	6.45245	6.52134	0.000239747	0.0212945	0.390758	0.336853	0.236376	0.178133	0.28553
ENSMUSG00000032802	chr2:151930952-151937412	Srxn1	76650	sulfiredoxin 1 homolog (S. cerevisiae) [Source:MGI Symbol;Acc:MGI:104971]	protein_coding	2812	6.06077	6.49628	0.000247379	0.0218324	0.0805689	0.216128	0.498191	0.350026	0.286229
ENSMUSG00000030125	chr6:124719581-124730045	Lrrc23	16977	leucine rich repeat containing 23 [Source:MGI Symbol;Acc:MGI:1315192]	protein_coding	1444	2.41963	6.46883	0.000256026	0.0224525	-0.713651	-1.51885	-0.768071	-1.03371	-1.00857
ENSMUSG00000070544	chr2:160471324-160548800	Top1	21969	topoisomerase (DNA) I [Source:MGI Symbol;Acc:MGI:98788]	protein_coding	3856	7.30064	6.46245	0.00025808	0.0224903	0.294286	0.165895	0.303294	0.0666351	0.207528
ENSMUSG00000030002	chr6:85891962-85911961	Dusp11	72102	dual specificity phosphatase 11 (RNA/RNP complex 1-interacting) [Source:MGI Symbol;Acc:MGI:1919352]	protein_coding	6435	6.56799	6.44861	0.000262592	0.0226113	0.266178	0.150235	0.285029	0.0428618	0.186076
ENSMUSG00000020482	chr11:5428590-5442490	Ccdc117	104479	coiled-coil domain containing 117 [Source:MGI Symbol;Acc:MGI:2144383]	protein_coding	3372	4.13037	6.44819	0.000262732	0.0226113	0.873545	0.278477	0.471324	-0.0708095	0.388134
ENSMUSG00000025917	chr1:10014383-10028508	Cops5	26754	COP9 signalosome subunit 5 [Source:MGI Symbol;Acc:MGI:1349415]	protein_coding	1698	5.27879	6.42655	0.000269957	0.0230897	-0.320946	-0.340792	-0.366814	-0.136025	-0.291144
ENSMUSG00000038910	chr17:50648572-50828118	Plcl2	224860	phospholipase C-like 2 [Source:MGI Symbol;Acc:MGI:1352756]	protein_coding	4050	5.78262	6.39975	0.000279194	0.0237332	0.422941	0.219559	0.314239	0.150855	0.276899
ENSMUSG00000047259	chr18:67017069-67020426	Mc4r	17202	melanocortin 4 receptor [Source:MGI Symbol;Acc:MGI:99457]	protein_coding	2758	3.49748	6.39227	0.000281828	0.0238111	0.480793	0.989031	0.846257	0.53379	0.712468
ENSMUSG00000034480	chrX:126283978-127000670	Diap2	54004	diaphanous related formin 2 [Source:MGI Symbol;Acc:MGI:1858500]	protein_coding	4480	4.82481	6.37476	0.000288096	0.0240453	0.0456507	-0.12067	0.202925	-0.806239	-0.169583
ENSMUSG00000037400	chr3:35652756-35755496	Atp11b	76295	ATPase, class VI, type 11B [Source:MGI Symbol;Acc:MGI:1923545]	protein_coding	1906	6.81695	6.37054	0.00028963	0.0240453	-0.31034	-0.217272	-0.268118	-0.0840708	-0.21995
ENSMUSG00000036181	chr13:23830376-23832535	Hist1h1c	50708	histone cluster 1, H1c [Source:MGI Symbol;Acc:MGI:1931526]	protein_coding	1560	4.32036	6.37005	0.000289807	0.0240453	-0.618061	-0.589342	-0.715788	-0.442474	-0.591416
ENSMUSG00000020484	chr11:5420362-5426196	Xbp1	22433	X-box binding protein 1 [Source:MGI Symbol;Acc:MGI:98970]	protein_coding	2129	5.76347	6.323	0.000307487	0.0253188	0.285284	0.328036	0.394976	0.282191	0.322622
ENSMUSG00000027351	chr2:116946810-117008315	Spred1	114715	sprouty protein with EVH-1 domain 1, related sequence [Source:MGI Symbol;Acc:MGI:2150016]	protein_coding	6016	7.13988	6.31959	0.00030881	0.0253188	0.220709	0.288199	0.147426	0.326493	0.245707
ENSMUSG00000059659	chr6:128388475-128425935	Gm10069	NA	predicted gene 10069 [Source:MGI Symbol;Acc:MGI:3641875]	antisense_RNA	3694	2.3483	6.29573	0.000318238	0.0259382	1.21619	1.4339	0.386204	0.220378	0.814166
ENSMUSG00000071847	chr18:63081681-63113149	Apcdd1	494504	adenomatosis polyposis coli down-regulated 1 [Source:MGI Symbol;Acc:MGI:3513977]	protein_coding	2799	3.39365	6.27871	0.000325142	0.0262439	-0.186708	-0.91364	-0.848311	-0.930944	-0.719901
ENSMUSG00000035898	chr5:86539445-86602128	Uba6	231380	ubiquitin-like modifier activating enzyme 6 [Source:MGI Symbol;Acc:MGI:1913894]	protein_coding	6590	5.59642	6.27717	0.000325776	0.0262439	0.0869113	0.432098	0.453056	0.254834	0.306725
ENSMUSG00000026643	chr2:3201184-3246449	Nmt2	18108	N-myristoyltransferase 2 [Source:MGI Symbol;Acc:MGI:1202298]	protein_coding	4461	6.3202	6.25552	0.000334801	0.026815	0.15556	0.245423	0.11327	0.321547	0.20895
ENSMUSG00000091158	chr12:110972891-110987965	Mirg	NA	NA	NA	NA	5.38679	6.23431	0.000343897	0.0273853	0.475389	0.243793	0.493729	0.266185	0.369774
ENSMUSG00000050721	chr9:65401893-65428147	Plekho2	102595	pleckstrin homology domain containing, family O member 2 [Source:MGI Symbol;Acc:MGI:2143132]	protein_coding	5046	3.40967	6.22384	0.000348477	0.0275914	-1.11511	0.273925	-0.710828	-0.0794373	-0.407863
ENSMUSG00000037990	chr10:58275807-58601964	Sh3rf3	237353	SH3 domain containing ring finger 3 [Source:MGI Symbol;Acc:MGI:2444637]	protein_coding	1940	4.20223	6.21128	0.000354058	0.0277948	0.638306	0.19756	0.472283	0.127482	0.358908
ENSMUSG00000030541	chr7:87239432-87260578	Idh2	269951	isocitrate dehydrogenase 2 (NADP+), mitochondrial [Source:MGI Symbol;Acc:MGI:96414]	protein_coding	1745	5.8545	6.20905	0.000355058	0.0277948	-0.449484	-0.269098	-0.406004	-0.189267	-0.328463
ENSMUSG00000026885	chr2:35606461-35835733	Ttll11	74410	tubulin tyrosine ligase-like family, member 11 [Source:MGI Symbol;Acc:MGI:1921660]	protein_coding	3176	3.87258	6.16909	0.000373488	0.0290733	0.56652	0.00554881	0.160281	0.751844	0.371048
ENSMUSG00000028339	chr4:47220733-47326339	Col15a1	12819	collagen, type XV, alpha 1 [Source:MGI Symbol;Acc:MGI:88449]	protein_coding	5102	4.53495	6.14035	0.000387351	0.029984	0.240742	0.493383	0.51791	0.732133	0.496042
ENSMUSG00000000823	chr2:181316508-181327808	Znf512b	269401	zinc finger protein 512B [Source:MGI Symbol;Acc:MGI:2685478]	protein_coding	5714	6.4597	6.11811	0.000398442	0.0306711	-0.181701	-0.223339	-0.208232	-0.323919	-0.234298
ENSMUSG00000021413	chr13:34967063-34995046	Prpf4b	19134	pre-mRNA processing factor 4B [Source:MGI Symbol;Acc:MGI:109584]	protein_coding	7844	7.59705	6.10686	0.000404176	0.0309407	0.221229	0.110125	0.231229	0.102345	0.166232
ENSMUSG00000026247	chr1:89043930-89053396	Ecel1	13599	endothelin converting enzyme-like 1 [Source:MGI Symbol;Acc:MGI:1343461]	protein_coding	3033	8.45927	6.09587	0.000409859	0.0311758	0.191776	0.320819	0.328157	0.105922	0.236669
ENSMUSG00000043460	chr15:78500152-78548843	Elfn2	207393	leucine rich repeat and fibronectin type III, extracellular 2 [Source:MGI Symbol;Acc:MGI:3608416]	protein_coding	4846	5.82444	6.09004	0.000412908	0.0311758	0.408227	0.154572	0.0817705	0.468567	0.278284
ENSMUSG00000056962	chr11:116698446-116705063	Jmjd6	107817	jumonji domain containing 6 [Source:MGI Symbol;Acc:MGI:1858910]	protein_coding	2072	4.74825	6.08796	0.000413998	0.0311758	0.466349	0.164944	0.530563	0.0569904	0.304712
ENSMUSG00000020390	chr11:51798699-51814564	Ube2b	22210	ubiquitin-conjugating enzyme E2B [Source:MGI Symbol;Acc:MGI:102944]	protein_coding	1792	6.36309	6.07677	0.000419934	0.0314299	0.380024	0.319101	0.187856	0.147551	0.258633
ENSMUSG00000025407	chr10:126766645-126778945	Gli1	14632	GLI-Kruppel family member GLI1 [Source:MGI Symbol;Acc:MGI:95727]	protein_coding	4057	3.13125	6.07308	0.000421909	0.0314299	-0.254903	-1.38163	-0.67576	-0.408177	-0.680117
ENSMUSG00000045795	chr7:88715878-88742022	Whamm	434204	WAS protein homolog associated with actin, golgi membranes and microtubules [Source:MGI Symbol;Acc:MGI:2142282]	protein_coding	1563	5.02155	6.05786	0.000430157	0.0317297	-0.0495049	-0.703482	-0.564063	-0.0171318	-0.333545
ENSMUSG00000040761	chr4:141023505-141094812	Spen	56381	SPEN homolog, transcriptional regulator (Drosophila) [Source:MGI Symbol;Acc:MGI:1891706]	protein_coding	12082	7.97345	6.05722	0.000430513	0.0317297	0.313289	0.132917	0.172824	0.0459091	0.166235
ENSMUSG00000037364	chr5:137736632-137749202	Srrt	83701	serrate RNA effector molecule homolog (Arabidopsis) [Source:MGI Symbol;Acc:MGI:1933527]	protein_coding	2988	6.80039	6.03663	0.000441946	0.0322768	0.160368	0.0892308	0.322276	0.223665	0.198885
ENSMUSG00000037946	chr13:49356623-49415980	Fgd3	30938	FYVE, RhoGEF and PH domain containing 3 [Source:MGI Symbol;Acc:MGI:1353657]	protein_coding	4698	2.38364	6.02802	0.000446822	0.0322768	-0.131989	-0.822048	-1.49089	0.135728	-0.577301
ENSMUSG00000034275	chr9:27106513-27142648	Igsf9b	235086	immunoglobulin superfamily, member 9B [Source:MGI Symbol;Acc:MGI:2685354]	protein_coding	16144	5.28923	6.02663	0.000447617	0.0322768	0.276609	0.511864	0.400318	0.275283	0.366018
ENSMUSG00000028655	chr4:122623793-122638731	Mfsd2a	76574	major facilitator superfamily domain containing 2A [Source:MGI Symbol;Acc:MGI:1923824]	protein_coding	1918	3.12674	6.02326	0.000449541	0.0322768	0.232419	0.666351	0.351517	0.817998	0.517071
ENSMUSG00000063919	chr5:116888981-117042126	Srrm4	68955	serine/arginine repetitive matrix 4 [Source:MGI Symbol;Acc:MGI:1916205]	protein_coding	6555	6.37646	6.01104	0.000456603	0.0322768	0.140468	0.138051	0.264196	0.359169	0.225471
ENSMUSG00000030237	chr6:141753661-141805020	Slco1a4	28250	solute carrier organic anion transporter family, member 1a4 [Source:MGI Symbol;Acc:MGI:1351896]	protein_coding	3823	4.92293	6.00789	0.000458438	0.0322768	-0.306802	-0.658416	-0.63341	-0.501109	-0.524934
ENSMUSG00000068039	chr17:13108267-13118233	Tcp1	21454	t-complex protein 1 [Source:MGI Symbol;Acc:MGI:98535]	protein_coding	329	7.58455	6.00737	0.000458744	0.0322768	0.0892932	0.176088	0.139107	0.161254	0.141435
ENSMUSG00000001415	chr3:88139882-88166559	Smg5	229512	Smg-5 homolog, nonsense mediated mRNA decay factor (C. elegans) [Source:MGI Symbol;Acc:MGI:2447364]	protein_coding	4448	6.24672	6.00381	0.000460831	0.0322768	-0.018973	0.350418	0.277021	-0.284979	0.0808716
ENSMUSG00000030451	chr7:63305225-63487464	Herc2	15204	HECT and RLD domain containing E3 ubiquitin protein ligase 2 [Source:MGI Symbol;Acc:MGI:103234]	protein_coding	476	8.77073	6.0006	0.000462719	0.0322768	0.119807	0.11346	0.120662	0.1984	0.138082
ENSMUSG00000034336	chr19:47088888-47100117	Ina	226180	internexin neuronal intermediate filament protein, alpha [Source:MGI Symbol;Acc:MGI:96568]	protein_coding	3240	7.00975	5.99606	0.000465409	0.0322768	0.250716	0.208026	0.345962	0.267474	0.268044
ENSMUSG00000026491	chr1:181674725-181734111	Ahctf1	226747	AT hook containing transcription factor 1 [Source:MGI Symbol;Acc:MGI:1915033]	protein_coding	8506	6.51648	5.99555	0.00046571	0.0322768	0.179006	0.340208	0.295987	-0.0143674	0.200208
ENSMUSG00000038143	chr8:48265102-48438002	Stox2	71069	storkhead box 2 [Source:MGI Symbol;Acc:MGI:1918319]	protein_coding	10467	7.76039	5.99332	0.00046704	0.0322768	0.0643608	0.153045	0.181811	0.300138	0.174839
ENSMUSG00000011148	chr12:113857958-113879865	Adssl1	11565	adenylosuccinate synthetase like 1 [Source:MGI Symbol;Acc:MGI:87947]	protein_coding	1777	3.58503	5.99134	0.000468219	0.0322768	-0.747669	-0.492083	-0.561418	-0.199436	-0.500151
ENSMUSG00000053907	chr6:72382493-72389852	Mat2a	232087	methionine adenosyltransferase II, alpha [Source:MGI Symbol;Acc:MGI:2443731]	protein_coding	3387	6.7841	5.97635	0.000477267	0.0327377	0.369421	0.0574815	0.171834	0.183636	0.195593
ENSMUSG00000091514	chr8:26864681-26880476	Gm17484	NA	predicted gene, 17484 [Source:MGI Symbol;Acc:MGI:4937118]	lincRNA	2322	2.37196	5.96993	0.000481195	0.0328445	0.235416	0.921838	1.3038	0.416482	0.719383
ENSMUSG00000000567	chr11:112643238-112649374	Sox9	20682	SRY (sex determining region Y)-box 9 [Source:MGI Symbol;Acc:MGI:98371]	protein_coding	4135	5.63951	5.94941	0.000493984	0.0335522	0.0294714	-0.0574251	-0.867991	-0.507242	-0.350797
ENSMUSG00000025020	chr19:41674447-41818455	Slit1	20562	slit homolog 1 (Drosophila) [Source:MGI Symbol;Acc:MGI:1315203]	protein_coding	5673	7.02516	5.92637	0.000508756	0.0343282	0.23986	0.219786	-0.299279	0.34619	0.126639
ENSMUSG00000024079	chr17:79251604-79282213	Eif2ak2	19106	eukaryotic translation initiation factor 2-alpha kinase 2 [Source:MGI Symbol;Acc:MGI:1353449]	protein_coding	4313	4.38341	5.9239	0.000510365	0.0343282	-0.332348	-0.473904	-0.713348	-0.699216	-0.554704
ENSMUSG00000041229	chrX:147954915-148068702	Phf8	320595	PHD finger protein 8 [Source:MGI Symbol;Acc:MGI:2444341]	protein_coding	2556	5.58194	5.90491	0.000522923	0.0348854	0.417572	0.274103	0.0859894	0.0195691	0.199308
ENSMUSG00000005312	chr13:58277224-58317297	Ubqln1	56085	ubiquilin 1 [Source:MGI Symbol;Acc:MGI:1860276]	protein_coding	3686	7.54996	5.90173	0.000525055	0.0348854	0.157817	0.131614	0.205461	0.173653	0.167136
ENSMUSG00000022388	chr15:88720763-88785148	Ttll8	239591	tubulin tyrosine ligase-like family, member 8 [Source:MGI Symbol;Acc:MGI:1922902]	protein_coding	2719	0.881707	5.90003	0.000526201	0.0348854	-0.565872	-0.468971	-2.39738	-1.69436	-1.28165
ENSMUSG00000052748	chr1:153214529-153275885	1200016B10Rik	66875	SWT1 RNA endoribonuclease homolog (S. cerevisiae) [Source:MGI Symbol;Acc:MGI:1914125]	protein_coding	3688	4.44548	5.89339	0.000530698	0.035016	1.04556	0.322243	0.158133	-0.0314899	0.373612
ENSMUSG00000022020	chr14:79733711-79790885	Naa16	66897	N(alpha)-acetyltransferase 16, NatA auxiliary subunit [Source:MGI Symbol;Acc:MGI:1914147]	protein_coding	3985	4.15668	5.87518	0.00054323	0.0356729	0.921268	0.0206543	0.0815648	0.163732	0.296805
ENSMUSG00000038894	chr8:10986680-11008758	Irs2	384783	insulin receptor substrate 2 [Source:MGI Symbol;Acc:MGI:109334]	protein_coding	6323	5.79447	5.86967	0.000547079	0.0357077	0.00808221	0.127082	0.351493	0.355064	0.21043
ENSMUSG00000024352	chr18:35816044-35822140	Spata24	71242	spermatogenesis associated 24 [Source:MGI Symbol;Acc:MGI:1918492]	protein_coding	709	1.23525	5.86706	0.000548912	0.0357077	-1.0477	-0.5087	-1.9084	-1.36209	-1.20672
ENSMUSG00000053141	chr2:161347426-162487183	Ptprt	19281	protein tyrosine phosphatase, receptor type, T [Source:MGI Symbol;Acc:MGI:1321152]	protein_coding	12082	7.03556	5.8627	0.000551991	0.0357402	-0.014914	-0.257131	-0.634172	0.220308	-0.171477
ENSMUSG00000040557	chr5:135407938-135418807	Wbscr27	79565	methyltransferase like 27 [Source:MGI Symbol;Acc:MGI:1933146]	protein_coding	2808	2.93179	5.83147	0.000574565	0.0370287	-1.12521	-0.386114	0.328628	-0.531577	-0.428567
ENSMUSG00000037795	chr5:66154460-66221647	N4bp2	333789	NEDD4 binding protein 2 [Source:MGI Symbol;Acc:MGI:2684414]	protein_coding	9055	6.33247	5.8075	0.000592536	0.0379729	0.338213	0.317321	0.286446	0.011693	0.238418
ENSMUSG00000028221	chr4:14790923-14842623	Tmem55a	72519	transmembrane protein 55A [Source:MGI Symbol;Acc:MGI:1919769]	protein_coding	2339	4.71002	5.80305	0.000595938	0.0379729	0.551533	0.537128	0.127613	-0.0156089	0.300166
ENSMUSG00000032115	chr9:44187273-44200752	Hyou1	12282	hypoxia up-regulated 1 [Source:MGI Symbol;Acc:MGI:108030]	protein_coding	4432	7.4954	5.80092	0.000597571	0.0379729	0.167773	0.128337	0.275062	0.150793	0.180491
ENSMUSG00000010097	chr19:8831293-8845699	Nxf1	53319	nuclear RNA export factor 1 [Source:MGI Symbol;Acc:MGI:1858330]	protein_coding	2326	5.66071	5.79708	0.000600527	0.0379729	0.391682	0.349431	0.375272	0.14045	0.314209
ENSMUSG00000024222	chr17:28535740-28654769	Fkbp5	14229	FK506 binding protein 5 [Source:MGI Symbol;Acc:MGI:104670]	protein_coding	3542	5.02544	5.79399	0.000602918	0.0379729	0.0552389	0.214271	0.963253	0.303459	0.384056
ENSMUSG00000053134	chr5:31816642-31830480	Supt7l	72195	suppressor of Ty 7-like [Source:MGI Symbol;Acc:MGI:1919445]	protein_coding	2693	4.8087	5.78665	0.000608642	0.0380804	-0.571958	-0.076483	-0.310606	-0.0332221	-0.248067
ENSMUSG00000042406	chr15:80085314-80088270	Atf4	11911	activating transcription factor 4 [Source:MGI Symbol;Acc:MGI:88096]	protein_coding	1724	6.2247	5.7823	0.000612058	0.0380804	0.22823	0.213914	0.373321	-0.104971	0.177623
ENSMUSG00000032047	chr9:53388327-53418787	Acat1	110446	acetyl-Coenzyme A acetyltransferase 1 [Source:MGI Symbol;Acc:MGI:87870]	protein_coding	3405	6.19661	5.77834	0.000615186	0.0380804	-0.122606	-0.332252	-0.179772	-0.150752	-0.196346
ENSMUSG00000000120	chr11:95429832-95449349	Ngfr	18053	nerve growth factor receptor (TNFR superfamily, member 16) [Source:MGI Symbol;Acc:MGI:97323]	protein_coding	3446	2.24931	5.77582	0.000617179	0.0380804	-1.69773	-0.856403	-0.466588	-1.11056	-1.03282
ENSMUSG00000026235	chr1:77363460-77511963	Epha4	13838	Eph receptor A4 [Source:MGI Symbol;Acc:MGI:98277]	protein_coding	6315	7.1811	5.77433	0.000618367	0.0380804	0.150801	0.425848	0.210909	0.112173	0.224933
ENSMUSG00000025905	chr1:5578274-5596512	Oprk1	18387	opioid receptor, kappa 1 [Source:MGI Symbol;Acc:MGI:97439]	protein_coding	2846	5.88954	5.76452	0.000626221	0.0381332	0.422755	0.470156	0.445807	0.222383	0.390275
ENSMUSG00000021245	chr12:86575179-86611841	Mlh3	217716	mutL homolog 3 [Source:MGI Symbol;Acc:MGI:1353455]	protein_coding	2052	5.03243	5.76441	0.000626314	0.0381332	0.00874184	0.380153	0.558624	0.373534	0.330263
ENSMUSG00000025869	chr13:54685246-54691751	Nop16	28126	NOP16 nucleolar protein [Source:MGI Symbol;Acc:MGI:107862]	protein_coding	1756	3.69899	5.76296	0.000627481	0.0381332	0.574211	0.123054	0.724727	0.255443	0.419359
ENSMUSG00000044308	chr2:69735003-69862370	Ubr3	68795	ubiquitin protein ligase E3 component n-recognin 3 [Source:MGI Symbol;Acc:MGI:1861100]	protein_coding	8072	8.16127	5.73649	0.000649252	0.0391523	-0.119964	-0.119871	-0.193594	-0.101919	-0.133837
ENSMUSG00000042707	chr4:124732282-124743247	Dnali1	75563	dynein, axonemal, light intermediate polypeptide 1 [Source:MGI Symbol;Acc:MGI:1922813]	protein_coding	2133	0.486795	5.73572	0.000649901	0.0391523	-1.82567	-0.740122	-3.19791	-1.69061	-1.86358
ENSMUSG00000074505	chr9:15714349-16182981	Fat3	270120	FAT atypical cadherin 3 [Source:MGI Symbol;Acc:MGI:2444314]	protein_coding	6024	8.90737	5.70588	0.000675401	0.0405123	0.207994	0.348504	0.155689	0.309846	0.255508
ENSMUSG00000001229	chr17:56325805-56358612	Dpp9	224897	dipeptidylpeptidase 9 [Source:MGI Symbol;Acc:MGI:2443967]	protein_coding	5366	5.37678	5.69686	0.000683304	0.0407671	0.192003	0.339613	0.365814	0.199118	0.274137
ENSMUSG00000020361	chr11:53073016-53114259	Hspa4	15525	heat shock protein 4 [Source:MGI Symbol;Acc:MGI:1342292]	protein_coding	4618	8.08101	5.69401	0.00068583	0.0407671	0.126409	0.121432	0.153315	0.160892	0.140512
ENSMUSG00000024442	chr18:38409603-38422583	0610009O20Rik	66839	RIKEN cDNA 0610009O20 gene [Source:MGI Symbol;Acc:MGI:1914089]	protein_coding	2404	4.62815	5.68904	0.000690242	0.0407671	-0.249253	-0.159364	0.0331813	0.58563	0.0525486
ENSMUSG00000057110	chr2:34964712-35034642	Cep110	26920	centriolin [Source:MGI Symbol;Acc:MGI:1889576]	protein_coding	2734	5.31848	5.68772	0.000691417	0.0407671	-0.349951	-0.354118	-0.251487	-0.344876	-0.325108
ENSMUSG00000034390	chr8:119780619-119985703	4933407C03Rik	74440	c-Maf inducing protein [Source:MGI Symbol;Acc:MGI:1921690]	protein_coding	2408	8.0708	5.65291	0.000723235	0.0423363	0.0381885	0.156349	0.0034629	0.31266	0.127665
ENSMUSG00000055204	chr5:90655915-90795511	Ankrd17	81702	ankyrin repeat domain 17 [Source:MGI Symbol;Acc:MGI:1932101]	protein_coding	10458	8.68419	5.65194	0.000724141	0.0423363	0.122073	0.0854228	0.140473	0.135441	0.120852
ENSMUSG00000024427	chr18:38745622-38761222	Spry4	24066	sprouty homolog 4 (Drosophila) [Source:MGI Symbol;Acc:MGI:1345144]	protein_coding	4587	4.28484	5.64386	0.000731754	0.0426016	0.732239	0.313405	0.388737	0.417779	0.46304
ENSMUSG00000041351	chr4:137220341-137286082	Rap1gap	110351	Rap1 GTPase-activating protein [Source:MGI Symbol;Acc:MGI:109338]	protein_coding	3168	7.31253	5.63696	0.000738317	0.0428039	0.079935	0.227835	0.275964	0.233635	0.204342
ENSMUSG00000015647	chr2:179910778-179960864	Lama5	16776	laminin, alpha 5 [Source:MGI Symbol;Acc:MGI:105382]	protein_coding	734	4.54868	5.62365	0.000751144	0.0433097	-0.388997	-0.681285	-0.988917	-1.10988	-0.79227
ENSMUSG00000030889	chr7:127882771-127949556	Vwa3a	233813	von Willebrand factor A domain containing 3A [Source:MGI Symbol;Acc:MGI:3041229]	protein_coding	3589	2.56263	5.62144	0.000753294	0.0433097	-0.714975	-1.51272	-1.91329	-0.174571	-1.07889
ENSMUSG00000071072	chr10:127495710-127514628	Ptges3	56351	prostaglandin E synthase 3 [Source:MGI Symbol;Acc:MGI:1929282]	protein_coding	2000	6.91236	5.61323	0.000761353	0.0435922	0.157032	0.187191	0.277847	0.141684	0.190939
ENSMUSG00000021357	chr13:30905488-31066216	Exoc2	66482	exocyst complex component 2 [Source:MGI Symbol;Acc:MGI:1913732]	protein_coding	4375	5.22501	5.59232	0.000782261	0.044605	-0.508595	-0.203679	-0.28099	-0.243506	-0.309193
ENSMUSG00000036097	chr19:45005309-45058577	Fam178a	226151	SMC5-SMC6 complex localization factor 2 [Source:MGI Symbol;Acc:MGI:1924968]	protein_coding	6880	7.10493	5.58086	0.000793967	0.0450869	0.2922	0.168386	0.0972946	0.0481714	0.151513
ENSMUSG00000052837	chr8:87500511-87502917	Junb	16477	jun B proto-oncogene [Source:MGI Symbol;Acc:MGI:96647]	protein_coding	492	2.96844	5.57337	0.000801724	0.0453416	0.463538	0.767648	1.29269	0.0179174	0.635448
ENSMUSG00000009647	chr10:58909432-59079740	Ccdc109a	215999	mitochondrial calcium uniporter [Source:MGI Symbol;Acc:MGI:3026965]	protein_coding	1368	4.67306	5.55788	0.000817997	0.0460738	-0.309577	0.415831	0.36851	0.159142	0.158476
ENSMUSG00000022790	chr16:38901284-39027572	Igsf11	207683	immunoglobulin superfamily, member 11 [Source:MGI Symbol;Acc:MGI:2388477]	protein_coding	873	4.64771	5.54681	0.000829839	0.0465516	-0.211061	0.0775082	-0.54376	0.459886	-0.0543567
ENSMUSG00000066197	chr7:126287537-126328188	Gpr139	209776	G protein-coupled receptor 139 [Source:MGI Symbol;Acc:MGI:2685341]	protein_coding	4843	3.92773	5.54139	0.000835702	0.0466915	0.302079	0.490836	1.00719	0.258198	0.514576
ENSMUSG00000060314	chr7:147993048-148008377	Zfp941	407812	zinc finger protein 941 [Source:MGI Symbol;Acc:MGI:3039601]	protein_coding	2791	6.13703	5.52537	0.000853279	0.0474173	-0.345038	-0.233632	-0.167257	0.29038	-0.113887
ENSMUSG00000020385	chr11:51074932-51095568	Clk4	12750	CDC like kinase 4 [Source:MGI Symbol;Acc:MGI:1098551]	protein_coding	649	6.34209	5.52334	0.000855537	0.0474173	0.325661	0.254678	0.154002	-0.0989362	0.158851
ENSMUSG00000020538	chr11:60012291-60036383	Srebf1	20787	sterol regulatory element binding transcription factor 1 [Source:MGI Symbol;Acc:MGI:107606]	protein_coding	4063	5.8439	5.51088	0.000869505	0.0476747	-0.370354	-0.173195	-0.338289	-0.332982	-0.303705
ENSMUSG00000034560	chr10:83006386-83059514	A230046K03Rik	319277	WASH complex subunit 4 [Source:MGI Symbol;Acc:MGI:2441787]	protein_coding	5014	6.39848	5.51072	0.000869689	0.0476747	0.238353	0.279398	0.225539	0.144835	0.222031
ENSMUSG00000032705	chr12:81563782-81599422	Exd2	97827	exonuclease 3'-5' domain containing 2 [Source:MGI Symbol;Acc:MGI:1922485]	protein_coding	3310	4.87376	5.50659	0.000874375	0.0476747	0.390378	0.413871	0.411755	0.115992	0.332999
ENSMUSG00000002949	chr8:4259431-4276213	Timm44	21856	translocase of inner mitochondrial membrane 44 [Source:MGI Symbol;Acc:MGI:1343262]	protein_coding	3041	6.19599	5.50429	0.000876994	0.0476747	-0.185848	-0.296804	-0.349472	-0.0873151	-0.22986
ENSMUSG00000056592	chr7:50817326-50831131	Zfp658	210104	zinc finger protein 658 [Source:MGI Symbol;Acc:MGI:2652821]	protein_coding	3495	3.74265	5.50138	0.000880316	0.0476747	0.773409	0.441272	0.688747	0.189944	0.523343
ENSMUSG00000052861	chr6:72967300-73171945	Dnahc6	330355	dynein, axonemal, heavy chain 6 [Source:MGI Symbol;Acc:MGI:107744]	protein_coding	12513	3.2302	5.50093	0.000880826	0.0476747	-0.95979	-2.13957	-1.8039	-0.979487	-1.47069
ENSMUSG00000020674	chr12:30622601-30702823	Pxdn	69675	peroxidasin [Source:MGI Symbol;Acc:MGI:1916925]	protein_coding	6377	5.37651	5.48289	0.000901752	0.0486174	0.403662	0.165166	0.487359	0.384579	0.360191
ENSMUSG00000010054	chr9:107465286-107468739	Tusc2	80385	tumor suppressor candidate 2 [Source:MGI Symbol;Acc:MGI:1931086]	protein_coding	1665	4.65371	5.47373	0.000912571	0.04901	0.320845	0.307018	0.40001	0.409707	0.359395
ENSMUSG00000048078	chr7:103319454-104059903	Odz4	23966	teneurin transmembrane protein 4 [Source:MGI Symbol;Acc:MGI:2447063]	protein_coding	11021	8.45904	5.46404	0.000924168	0.0491698	-0.0828108	0.159387	0.256439	0.154177	0.121798
ENSMUSG00000029405	chr5:92480872-92513061	G3bp2	23881	GTPase activating protein (SH3 domain) binding protein 2 [Source:MGI Symbol;Acc:MGI:2442040]	protein_coding	4182	8.30146	5.46398	0.000924234	0.0491698	0.0977429	0.131337	0.139268	0.197154	0.141375
ENSMUSG00000036698	chr15:72931755-73015677	Eif2c2	239528	argonaute RISC catalytic subunit 2 [Source:MGI Symbol;Acc:MGI:2446632]	protein_coding	13705	7.46865	5.46014	0.000928875	0.0491698	0.141196	0.268117	0.0814825	0.183895	0.168673
ENSMUSG00000032187	chr9:21420313-21508974	Smarca4	20586	SWI/SNF related, matrix associated, actin dependent regulator of chromatin, subfamily a, member 4 [Source:MGI Symbol;Acc:MGI:88192]	protein_coding	6354	7.74364	5.45942	0.00092974	0.0491698	0.0243673	0.139669	0.211264	0.215861	0.14779
ENSMUSG00000009575	chr15:103021675-103070547	Cbx5	12419	chromobox 5 [Source:MGI Symbol;Acc:MGI:109372]	protein_coding	8803	8.49891	5.45137	0.000939545	0.0494994	0.0498639	0.054935	-0.122077	0.224901	0.0519058
ENSMUSG00000062825	chr11:120206704-120210156	Actg1	11465	actin, gamma, cytoplasmic 1 [Source:MGI Symbol;Acc:MGI:87906]	protein_coding	1952	8.69959	5.44039	0.000953093	0.0500229	-0.112465	-0.0755435	-0.145109	-0.186004	-0.12978
ENSMUSG00000014039	chr16:98012774-98073757	Prdm15	114604	PR domain containing 15 [Source:MGI Symbol;Acc:MGI:1930121]	protein_coding	6194	4.84999	5.43577	0.000958856	0.0501355	0.600001	0.478424	0.395553	0.0935244	0.391876
ENSMUSG00000033671	chr1:157691796-157820320	Cep350	74081	centrosomal protein 350 [Source:MGI Symbol;Acc:MGI:1921331]	protein_coding	13307	8.08566	5.4219	0.000976364	0.050859	0.272049	-0.0208369	0.0806509	0.074644	0.101627
ENSMUSG00000028927	chr4:140461959-140508801	Padi2	18600	peptidyl arginine deiminase, type II [Source:MGI Symbol;Acc:MGI:1338892]	protein_coding	4774	6.32015	5.40441	0.000998903	0.0518382	-0.183737	-0.209225	-0.745545	-0.5341	-0.418152
ENSMUSG00000003545	chr7:19887770-19895694	Fosb	14282	FBJ osteosarcoma oncogene B [Source:MGI Symbol;Acc:MGI:95575]	protein_coding	3782	2.40261	5.38655	0.00102248	0.0527453	0.431503	1.28367	0.890883	1.16927	0.943832
ENSMUSG00000028804	chr4:127664801-128245203	Csmd2	329942	CUB and Sushi multiple domains 2 [Source:MGI Symbol;Acc:MGI:2386401]	protein_coding	3034	7.36287	5.38542	0.001024	0.0527453	0.347479	0.254078	-0.0247289	0.355815	0.233161
ENSMUSG00000045838	chr2:118579594-118588697	A430105I19Rik	214239	RIKEN cDNA A430105I19 gene [Source:MGI Symbol;Acc:MGI:2685199]	protein_coding	4703	3.82529	5.36299	0.00105446	0.0541134	-0.830653	-0.846707	-0.675412	-0.552572	-0.726336
ENSMUSG00000076435	chr11:94418116-94463485	Acsf2	264895	acyl-CoA synthetase family member 2 [Source:MGI Symbol;Acc:MGI:2388287]	protein_coding	3154	4.33623	5.35699	0.00106277	0.0543385	-0.463692	-0.293095	-0.601338	-0.860547	-0.554668
ENSMUSG00000025026	chr19:53214635-53322189	Add3	27360	adducin 3 (gamma) [Source:MGI Symbol;Acc:MGI:1351615]	protein_coding	4520	6.51708	5.34857	0.00107454	0.0546046	-0.295284	-0.402309	-0.179668	-0.437122	-0.328596
ENSMUSG00000035614	chr12:66066429-66123860	Fam179b	328108	TOG array regulator of axonemal microtubules 1 [Source:MGI Symbol;Acc:MGI:2684313]	protein_coding	6372	6.18287	5.34764	0.00107586	0.0546046	0.299582	0.19773	0.106012	0.115518	0.17971
ENSMUSG00000062393	chrX:6356132-6525789	Dgkk	331374	diacylglycerol kinase kappa [Source:MGI Symbol;Acc:MGI:3580254]	protein_coding	6827	6.59266	5.33966	0.00108714	0.0549761	0.421464	0.316526	0.00638712	0.527175	0.317888
ENSMUSG00000038011	chr5:125205155-125314978	Dnahc10	56087	dynein, axonemal, heavy chain 10 [Source:MGI Symbol;Acc:MGI:1860299]	protein_coding	13862	3.05536	5.32709	0.00110519	0.0556855	-0.267501	-1.13321	-0.928137	0.207938	-0.530228
ENSMUSG00000072294	chr14:100269569-100549315	Klf12	16597	Kruppel-like factor 12 [Source:MGI Symbol;Acc:MGI:1333796]	protein_coding	1856	6.29595	5.31229	0.00112683	0.05657	-0.170381	0.117643	-0.00820891	0.362602	0.0754138
ENSMUSG00000069170	chr13:81233767-81772453	Gpr98	110789	adhesion G protein-coupled receptor V1 [Source:MGI Symbol;Acc:MGI:1274784]	protein_coding	1591	4.24633	5.30805	0.0011331	0.0566794	-0.280358	-0.779138	-1.04962	-0.348112	-0.614306
ENSMUSG00000034640	chr3:65332032-65359367	Tiparp	99929	TCDD-inducible poly(ADP-ribose) polymerase [Source:MGI Symbol;Acc:MGI:2159210]	protein_coding	4191	4.65974	5.29915	0.0011464	0.0571386	0.291688	0.287673	0.746568	0.478755	0.451171
ENSMUSG00000041258	chr18:82762689-82862426	Zfp236	329002	zinc finger protein 236 [Source:MGI Symbol;Acc:MGI:1926950]	protein_coding	9626	6.56604	5.28135	0.00117347	0.0582034	0.332435	0.279879	0.180363	0.0778364	0.217628
ENSMUSG00000021285	chr12:113066368-113111126	Ppp1r13b	21981	protein phosphatase 1, regulatory (inhibitor) subunit 13B [Source:MGI Symbol;Acc:MGI:1336199]	protein_coding	4389	6.21367	5.2796	0.00117617	0.0582034	0.196905	0.246219	0.286569	0.0968016	0.206624
ENSMUSG00000058153	chr5:112847880-113006505	Sez6l	56747	seizure related 6 homolog like [Source:MGI Symbol;Acc:MGI:1935121]	protein_coding	5857	7.32581	5.27555	0.00118243	0.058305	0.0780707	-0.0535996	-0.285053	0.462342	0.05044
ENSMUSG00000022992	chr15:98348943-98364969	2310037I24Rik	69612	KAT8 regulatory NSL complex subunit 2 [Source:MGI Symbol;Acc:MGI:1916862]	protein_coding	2311	4.75722	5.26333	0.00120156	0.0588612	-0.0913882	-0.286904	0.19127	-0.535913	-0.180734
ENSMUSG00000074264	chr3:113258328-113309917	Amy1	11722	amylase 1, salivary [Source:MGI Symbol;Acc:MGI:88019]	protein_coding	1985	4.76328	5.26292	0.0012022	0.0588612	-0.0157313	-0.386124	-0.761248	-0.156844	-0.329987
ENSMUSG00000022858	chr16:22244322-22266378	Tra2b	20462	transformer 2 beta homolog (Drosophila) [Source:MGI Symbol;Acc:MGI:106016]	protein_coding	3403	6.21835	5.2287	0.00125747	0.0613506	0.382085	0.176151	0.237776	-0.0742792	0.180433
ENSMUSG00000037738	chr8:23183788-23235825	Nek5	330721	NIMA (never in mitosis gene a)-related expressed kinase 5 [Source:MGI Symbol;Acc:MGI:2142824]	protein_coding	2404	0.223511	5.21536	0.00127973	0.0622173	-1.645	-2.83665	-1.50983	-1.50696	-1.87461
ENSMUSG00000020889	chr11:98628946-98636947	Nr1d1	217166	nuclear receptor subfamily 1, group D, member 1 [Source:MGI Symbol;Acc:MGI:2444210]	protein_coding	2721	5.78806	5.21076	0.0012875	0.0623761	-0.50202	-0.151998	-0.116118	-0.205074	-0.243803
ENSMUSG00000005360	chr15:8583824-8661064	Slc1a3	20512	solute carrier family 1 (glial high affinity glutamate transporter), member 3 [Source:MGI Symbol;Acc:MGI:99917]	protein_coding	4163	8.94826	5.19375	0.00131663	0.0635652	-0.163029	-0.144377	-0.455269	-0.0823084	-0.211246
ENSMUSG00000031239	chrX:104592138-104599015	Itm2a	16431	integral membrane protein 2A [Source:MGI Symbol;Acc:MGI:107706]	protein_coding	1744	4.51984	5.18279	0.00133576	0.0642647	-0.280414	-0.12666	-0.4911	-0.985844	-0.471004
ENSMUSG00000003464	chr1:174056586-174066924	Pex19	19298	peroxisomal biogenesis factor 19 [Source:MGI Symbol;Acc:MGI:1334458]	protein_coding	1917	4.40903	5.17381	0.00135166	0.0648047	-0.356461	-0.18259	-0.435032	-0.317484	-0.322892
ENSMUSG00000048537	chr9:44494087-44543581	Phldb1	102693	pleckstrin homology like domain, family B, member 1 [Source:MGI Symbol;Acc:MGI:2143230]	protein_coding	5424	6.6249	5.16414	0.00136899	0.0654092	-0.0518155	-0.240856	-0.379271	-0.299983	-0.242981
ENSMUSG00000036501	chr18:34601706-34666777	Fam13b	225358	family with sequence similarity 13, member B [Source:MGI Symbol;Acc:MGI:2447834]	protein_coding	3343	7.07817	5.16022	0.00137608	0.065429	0.225729	0.187337	-0.0879974	0.251093	0.14404
ENSMUSG00000017754	chr2:164664718-164683511	Pltp	18830	phospholipid transfer protein [Source:MGI Symbol;Acc:MGI:103151]	protein_coding	2226	5.61507	5.1587	0.00137884	0.065429	-0.465233	-0.375144	-0.964182	-0.610109	-0.603667
ENSMUSG00000038970	chr5:144861005-144949373	Lmtk2	231876	lemur tyrosine kinase 2 [Source:MGI Symbol;Acc:MGI:3036247]	protein_coding	8114	6.72727	5.14683	0.00140058	0.0661756	0.154829	0.241714	0.307266	0.0869084	0.197679
ENSMUSG00000063681	chr1:141093333-141273977	Crb1	170788	crumbs family member 1, photoreceptor morphogenesis associated [Source:MGI Symbol;Acc:MGI:2136343]	protein_coding	5901	2.3747	5.14491	0.00140413	0.0661756	0.577564	-1.24111	-0.37216	0.880934	-0.0386936
ENSMUSG00000062866	chr10:12932901-13194502	Phactr2	215789	phosphatase and actin regulator 2 [Source:MGI Symbol;Acc:MGI:2446138]	protein_coding	8556	5.43721	5.12733	0.00143707	0.067478	-0.60305	-0.528788	-0.536721	-0.498512	-0.541768
ENSMUSG00000034973	chr9:86360461-86449713	Dopey1	320615	dopey family member 1 [Source:MGI Symbol;Acc:MGI:1289294]	protein_coding	9187	6.50047	5.125	0.00144151	0.067478	0.20572	0.0308062	0.305322	0.197842	0.184922
ENSMUSG00000042688	chr9:75216569-75258112	Mapk6	50772	mitogen-activated protein kinase 6 [Source:MGI Symbol;Acc:MGI:1354946]	protein_coding	265	5.92492	5.11148	0.00146746	0.0683789	-0.0599437	-0.23448	-0.255281	0.279424	-0.0675701
ENSMUSG00000007850	chr11:50190192-50200330	Hnrnph1	59013	heterogeneous nuclear ribonucleoprotein H1 [Source:MGI Symbol;Acc:MGI:1891925]	protein_coding	2427	7.76995	5.10908	0.00147211	0.0683789	0.198616	0.2154	0.193387	0.103698	0.177775
ENSMUSG00000014496	chr14:32512901-32643901	Ankrd28	105522	ankyrin repeat domain 28 [Source:MGI Symbol;Acc:MGI:2145661]	protein_coding	5229	5.27006	5.10731	0.00147556	0.0683789	-0.252122	-0.270627	-0.557816	-0.184601	-0.316291
ENSMUSG00000041147	chr5:151324905-151372621	Brca2	12190	breast cancer 2, early onset [Source:MGI Symbol;Acc:MGI:109337]	protein_coding	937	3.20897	5.0981	0.00149362	0.0688064	-0.720309	-0.892738	-0.57996	-0.015447	-0.552113
ENSMUSG00000022008	chr14:76485739-76510922	1200011I18Rik	67467	GPALPP motifs containing 1 [Source:MGI Symbol;Acc:MGI:1914717]	protein_coding	5448	5.27121	5.09643	0.00149691	0.0688064	0.00781131	-0.347983	-0.419932	-0.1107	-0.217701
ENSMUSG00000032514	chr9:119846424-119877211	Ttc21a	74052	tetratricopeptide repeat domain 21A [Source:MGI Symbol;Acc:MGI:1921302]	protein_coding	4182	1.8687	5.09183	0.00150603	0.0688064	-0.367454	-2.20723	-1.79025	-1.46751	-1.45811
ENSMUSG00000008892	chr8:23687273-23704530	Vdac3	22335	voltage-dependent anion channel 3 [Source:MGI Symbol;Acc:MGI:106922]	protein_coding	1354	6.21588	5.0899	0.00150989	0.0688064	0.243507	-0.25958	-0.234293	0.147227	-0.0257848
ENSMUSG00000029049	chr4:154460386-154519914	Morn1	76866	MORN repeat containing 1 [Source:MGI Symbol;Acc:MGI:1924116]	protein_coding	1662	3.0318	5.08844	0.00151279	0.0688064	-0.566283	-0.3355	-0.740628	-1.03237	-0.668694
ENSMUSG00000015217	chrX:68808793-68814151	Hmgb3	15354	high mobility group box 3 [Source:MGI Symbol;Acc:MGI:1098219]	protein_coding	1571	4.49113	5.08755	0.00151457	0.0688064	-0.464585	-0.401766	-0.126362	-0.408533	-0.350311
ENSMUSG00000025931	chr1:20880391-20929932	Paqr8	74229	progestin and adipoQ receptor family member VIII [Source:MGI Symbol;Acc:MGI:1921479]	protein_coding	5330	5.41288	5.0719	0.00154624	0.0700153	-0.141478	0.317655	0.386981	0.422827	0.246496
ENSMUSG00000033618	chr16:21891742-21932250	Map3k13	71751	mitogen-activated protein kinase kinase kinase 13 [Source:MGI Symbol;Acc:MGI:2444243]	protein_coding	6709	5.27227	5.05436	0.00158253	0.071425	0.230251	0.299471	0.140627	0.325542	0.248973
ENSMUSG00000030094	chr6:91438999-91466178	Xpc	22591	xeroderma pigmentosum, complementation group C [Source:MGI Symbol;Acc:MGI:103557]	protein_coding	3634	5.01734	5.04348	0.00160548	0.0720448	-0.255832	-0.651502	-0.249031	-0.0279867	-0.296088
ENSMUSG00000036006	chr13:24673758-24825985	Fam65b	193385	RHO family interacting cell polarization regulator 2 [Source:MGI Symbol;Acc:MGI:2444879]	protein_coding	5476	5.92925	5.04293	0.00160666	0.0720448	0.285593	0.24591	0.354982	0.246348	0.283208
ENSMUSG00000033863	chr19:23215416-23241701	Klf9	16601	Kruppel-like factor 9 [Source:MGI Symbol;Acc:MGI:1333856]	protein_coding	3263	5.32984	5.02985	0.00163472	0.0728231	-0.0333763	0.459085	0.364597	0.31239	0.275674
ENSMUSG00000052676	chrX:131505611-131560131	Zmat1	215693	zinc finger, matrin type 1 [Source:MGI Symbol;Acc:MGI:2442284]	protein_coding	3378	6.07294	5.02945	0.00163559	0.0728231	-0.12327	-0.192888	-0.484375	0.0368632	-0.190917
ENSMUSG00000071253	chr10:62383081-62409546	Slc25a16	73132	solute carrier family 25 (mitochondrial carrier, Graves disease autoantigen), member 16 [Source:MGI Symbol;Acc:MGI:1920382]	protein_coding	3145	3.94881	5.02752	0.00163978	0.0728231	-0.482845	-0.304103	-0.522457	-0.533089	-0.460624
ENSMUSG00000041144	chr1:46123283-46430695	Dnahc7b	227058	dynein, axonemal, heavy chain 7B [Source:MGI Symbol;Acc:MGI:2684953]	protein_coding	631	4.0612	5.02339	0.00164876	0.072988	-0.544532	-0.753605	-0.679826	-0.071808	-0.512443
ENSMUSG00000041939	chr5:114893978-114910900	Mvk	17855	mevalonate kinase [Source:MGI Symbol;Acc:MGI:107624]	protein_coding	1049	3.10139	5.01175	0.00167438	0.0737791	-0.2568	-0.999394	-0.126075	-0.483148	-0.466354
ENSMUSG00000047539	chr1:184242933-184272037	Fbxo28	67948	F-box protein 28 [Source:MGI Symbol;Acc:MGI:1261890]	protein_coding	4925	5.26561	5.01045	0.00167728	0.0737791	0.359902	-0.0912029	0.245287	0.320434	0.208605
ENSMUSG00000026442	chr1:134460968-134638674	Nfasc	269116	neurofascin [Source:MGI Symbol;Acc:MGI:104753]	protein_coding	9739	8.71677	5.00238	0.00169532	0.0743365	0.0215834	0.165419	0.0844125	0.221407	0.123206
ENSMUSG00000027584	chr2:181449421-181455990	Oprl1	18389	opioid receptor-like 1 [Source:MGI Symbol;Acc:MGI:97440]	protein_coding	2999	5.52735	4.99646	0.00170868	0.074686	0.535722	0.0147151	-0.090337	0.154164	0.153566
ENSMUSG00000020614	chr11:109530763-109583893	Fam20a	208659	family with sequence similarity 20, member A [Source:MGI Symbol;Acc:MGI:2388266]	protein_coding	3085	5.07804	4.99403	0.00171418	0.0746908	0.154349	0.597845	0.319511	0.119768	0.297868
ENSMUSG00000072964	chrX:132420092-132425920	Bhlhb9	70237	basic helix-loop-helix domain containing, class B9 [Source:MGI Symbol;Acc:MGI:1917487]	protein_coding	4430	6.19864	4.98679	0.00173073	0.0751755	0.157854	0.046483	0.444228	0.244348	0.223228
ENSMUSG00000037857	chr11:77499341-77555594	Nufip2	68564	nuclear fragile X mental retardation protein interacting protein 2 [Source:MGI Symbol;Acc:MGI:1915814]	protein_coding	5158	6.73643	4.9791	0.00174847	0.0753544	0.280662	0.0695435	0.218443	-0.0111198	0.139382
ENSMUSG00000083899	chr11:77106646-77109700	Gm12346	NA	predicted gene 12346 [Source:MGI Symbol;Acc:MGI:3649810]	transcribed_processed_pseudogene	2255	5.0426	4.97861	0.00174961	0.0753544	0.386408	0.356305	0.218689	0.252529	0.303483
ENSMUSG00000002129	chr11:4060053-4082844	Sf3a1	67465	splicing factor 3a, subunit 1 [Source:MGI Symbol;Acc:MGI:1914715]	protein_coding	846	6.79478	4.97794	0.00175116	0.0753544	0.0498539	0.338619	0.108239	0.0396406	0.134088
ENSMUSG00000005237	chr11:69234011-69362912	Dnahc2	327954	dynein, axonemal, heavy chain 2 [Source:MGI Symbol;Acc:MGI:107731]	protein_coding	13569	2.30595	4.96028	0.00179271	0.0769032	-0.0666669	-1.5882	-0.884545	-1.65113	-1.04764
ENSMUSG00000021431	chr13:38296508-38319832	Snrnp48	67797	small nuclear ribonucleoprotein 48 (U11/U12) [Source:MGI Symbol;Acc:MGI:1915047]	protein_coding	871	4.3284	4.94593	0.00182719	0.0781405	0.693751	0.274563	0.19852	0.21751	0.346086
ENSMUSG00000034312	chr6:90609292-90760417	Iqsec1	232227	IQ motif and Sec7 domain 1 [Source:MGI Symbol;Acc:MGI:1196356]	protein_coding	8036	8.32517	4.94207	0.0018366	0.0782099	-0.0998102	-0.0472955	-0.292028	-0.0212799	-0.115103
ENSMUSG00000015599	chr17:46579097-46624924	Ttbk1	106763	tau tubulin kinase 1 [Source:MGI Symbol;Acc:MGI:2147036]	protein_coding	6959	6.61921	4.94063	0.0018401	0.0782099	0.121416	0.332674	0.148923	0.197841	0.200214
ENSMUSG00000026887	chr2:35991609-36046467	Mrrf	67871	mitochondrial ribosome recycling factor [Source:MGI Symbol;Acc:MGI:1915121]	protein_coding	2623	4.17667	4.92849	0.00187002	0.0792387	0.170388	0.132531	0.602733	0.505774	0.352856
ENSMUSG00000002028	chr9:44611138-44689679	Mll1	214162	lysine (K)-specific methyltransferase 2A [Source:MGI Symbol;Acc:MGI:96995]	protein_coding	16470	9.60799	4.91907	0.0018936	0.0798298	0.201327	0.0730481	0.00439793	0.0987771	0.0943876
ENSMUSG00000041773	chr13:98010760-98023294	Enc1	13803	ectodermal-neural cortex 1 [Source:MGI Symbol;Acc:MGI:109610]	protein_coding	4737	6.25555	4.91832	0.0018955	0.0798298	-0.0270782	0.293923	0.153057	0.508022	0.231981
ENSMUSG00000026464	chr1:135516148-135558257	Zc3h11a	NA	NA	NA	NA	6.86583	4.90855	0.00192029	0.0805741	0.139334	0.150511	0.283502	0.0927944	0.166535
ENSMUSG00000021750	chr14:9128488-9150837	Fam107a	268709	family with sequence similarity 107, member A [Source:MGI Symbol;Acc:MGI:3041256]	protein_coding	3333	7.54352	4.90678	0.0019248	0.0805741	-0.0647543	0.26894	0.144191	0.478471	0.206712
ENSMUSG00000037098	chr17:26125681-26206654	Rab11fip3	215445	RAB11 family interacting protein 3 (class II) [Source:MGI Symbol;Acc:MGI:2444431]	protein_coding	3271	7.12787	4.89974	0.00194293	0.0807743	0.184399	0.203438	0.0826759	0.209317	0.169958
ENSMUSG00000075273	chr2:75773620-75776819	Ttc30b	72421	tetratricopeptide repeat domain 30B [Source:MGI Symbol;Acc:MGI:1919671]	protein_coding	2737	3.16887	4.89733	0.00194917	0.0807743	-0.764806	-0.608129	-0.0624696	0.404419	-0.257746
ENSMUSG00000024907	chr19:3409619-3414772	Gal	14419	galanin [Source:MGI Symbol;Acc:MGI:95637]	protein_coding	712	8.14836	4.89571	0.00195338	0.0807743	0.183084	0.371986	0.628694	0.278424	0.365547
ENSMUSG00000040811	chr7:19761470-19792131	Eml2	72205	echinoderm microtubule associated protein like 2 [Source:MGI Symbol;Acc:MGI:1919455]	protein_coding	2765	6.26364	4.89264	0.00196136	0.0807743	-0.00603461	-0.0873597	-0.36345	-0.338954	-0.19895
ENSMUSG00000031770	chr8:96910038-96919577	Herpud1	64209	homocysteine-inducible, endoplasmic reticulum stress-inducible, ubiquitin-like domain member 1 [Source:MGI Symbol;Acc:MGI:1927406]	protein_coding	1952	5.07065	4.89199	0.00196305	0.0807743	0.563277	0.289954	0.293877	0.0817486	0.307214
ENSMUSG00000026163	chr1:83250414-83405075	Sphkap	77629	SPHK1 interactor, AKAP domain containing [Source:MGI Symbol;Acc:MGI:1924879]	protein_coding	8154	7.04987	4.89142	0.00196456	0.0807743	0.169688	0.176307	0.374453	0.332438	0.263221
ENSMUSG00000038056	chr5:24777312-25004901	Mll3	231051	lysine (K)-specific methyltransferase 2C [Source:MGI Symbol;Acc:MGI:2444959]	protein_coding	6443	8.88613	4.8847	0.0019822	0.0809312	0.183244	0.131247	0.133445	0.0853668	0.133326
ENSMUSG00000039910	chr10:17442734-17445779	Cited2	17684	Cbp/p300-interacting transactivator, with Glu/Asp-rich carboxy-terminal domain, 2 [Source:MGI Symbol;Acc:MGI:1306784]	protein_coding	1979	5.40499	4.88352	0.00198533	0.0809312	0.239875	0.445621	0.310455	0.128398	0.281088
ENSMUSG00000050947	chr3:107988953-107995504	Amigo1	229715	adhesion molecule with Ig like domain 1 [Source:MGI Symbol;Acc:MGI:2653612]	protein_coding	1360	6.03235	4.8821	0.00198908	0.0809312	0.17908	0.286881	0.325399	0.18895	0.245078
ENSMUSG00000018707	chr12:111839362-111905455	Dync1h1	13424	dynein cytoplasmic 1 heavy chain 1 [Source:MGI Symbol;Acc:MGI:103147]	protein_coding	14342	10.1637	4.8811	0.00199174	0.0809312	0.0649128	0.136502	0.0187474	0.133297	0.0883648
ENSMUSG00000032221	chr9:72286036-72306681	Mns1	17427	meiosis-specific nuclear structural protein 1 [Source:MGI Symbol;Acc:MGI:107933]	protein_coding	854	3.11327	4.85783	0.00205446	0.0832356	-1.2146	-1.3353	-0.807997	-0.0276713	-0.84639
ENSMUSG00000046318	chr18:66204656-66462693	Ccbe1	320924	collagen and calcium binding EGF domains 1 [Source:MGI Symbol;Acc:MGI:2445053]	protein_coding	1631	1.10875	4.85283	0.00206818	0.0835428	-0.651386	-1.33684	-1.12786	-1.86682	-1.24573
ENSMUSG00000086629	chrX:106029517-106170545	2810403D21Rik	NA	RIKEN cDNA 2810403D21 gene [Source:MGI Symbol;Acc:MGI:1917214]	processed_transcript	1433	0.67834	4.84977	0.00207664	0.0835428	-1.68644	-2.24688	-0.843435	-1.33689	-1.52841
ENSMUSG00000026463	chr1:135598955-135697918	Atp2b4	381290	ATPase, Ca++ transporting, plasma membrane 4 [Source:MGI Symbol;Acc:MGI:88111]	protein_coding	11725	8.03258	4.84851	0.00208013	0.0835428	0.161254	0.202954	0.0846355	0.16037	0.152303
ENSMUSG00000026385	chr1:122009557-122017955	Dbi	13167	diazepam binding inhibitor [Source:MGI Symbol;Acc:MGI:94865]	protein_coding	569	5.94958	4.83414	0.00212038	0.0849132	-0.137858	-0.486058	-0.355838	-0.136804	-0.27914
ENSMUSG00000026360	chr1:145846168-145851591	Rgs2	19735	regulator of G-protein signaling 2 [Source:MGI Symbol;Acc:MGI:1098271]	protein_coding	3021	5.52411	4.83076	0.00212995	0.0849396	0.00139733	0.372579	0.177056	0.324766	0.218949
ENSMUSG00000005417	chr11:59474507-59594662	Mprip	26936	myosin phosphatase Rho interacting protein [Source:MGI Symbol;Acc:MGI:1349438]	protein_coding	392	8.86425	4.82958	0.0021333	0.0849396	0.024697	0.0784391	0.148361	0.105033	0.0891324
ENSMUSG00000066036	chr4:138908224-139045803	Ubr4	69116	ubiquitin protein ligase E3 component n-recognin 4 [Source:MGI Symbol;Acc:MGI:1916366]	protein_coding	4061	9.55412	4.8262	0.00214296	0.0850104	0.0445622	0.131234	0.150218	0.163489	0.122376
ENSMUSG00000019804	chr10:42221536-42255487	Snx3	54198	sorting nexin 3 [Source:MGI Symbol;Acc:MGI:1860188]	protein_coding	1401	5.79951	4.82467	0.00214735	0.0850104	0.19737	0.127529	0.426127	0.156875	0.226975
ENSMUSG00000061479	chr7:27971724-27981590	Snrpa	53607	small nuclear ribonucleoprotein polypeptide A [Source:MGI Symbol;Acc:MGI:1855690]	protein_coding	509	5.38933	4.79085	0.00224653	0.0886834	0.191914	0.344359	0.205412	0.37532	0.279251
ENSMUSG00000026153	chr1:24017297-24107480	Fam135a	68187	family with sequence similarity 135, member A [Source:MGI Symbol;Acc:MGI:1915437]	protein_coding	2013	5.60138	4.78752	0.00225653	0.0888051	-0.186622	-0.308787	0.0390294	-0.328272	-0.196163
ENSMUSG00000000296	chr10:31051886-31166027	Tpd52l1	21987	tumor protein D52-like 1 [Source:MGI Symbol;Acc:MGI:1298386]	protein_coding	1308	3.79675	4.78557	0.00226243	0.0888051	-0.364523	-0.670968	-0.724076	0.00862036	-0.437737
ENSMUSG00000038170	chr3:97493456-97692930	Pde4dip	83679	phosphodiesterase 4D interacting protein (myomegalin) [Source:MGI Symbol;Acc:MGI:1891434]	protein_coding	8264	8.67983	4.78165	0.00227431	0.0890192	0.123282	0.140082	0.165105	0.0950972	0.130891
ENSMUSG00000021879	chr14:27512460-27705189	Dnahc12	110083	dynein, axonemal, heavy chain 12 [Source:MGI Symbol;Acc:MGI:107720]	protein_coding	12009	0.660156	4.77591	0.00229181	0.0890732	-0.71851	-4.64673	-3.33865	-1.16356	-2.46687
ENSMUSG00000048799	chr18:53841080-53904507	Cep120	225523	centrosomal protein 120 [Source:MGI Symbol;Acc:MGI:2147298]	protein_coding	4553	6.3446	4.77506	0.00229442	0.0890732	0.133733	0.110871	-0.0843736	0.375602	0.133958
ENSMUSG00000022185	chr14:55260698-55306068	Acin1	56215	apoptotic chromatin condensation inducer 1 [Source:MGI Symbol;Acc:MGI:1891824]	protein_coding	2369	7.96246	4.77488	0.00229497	0.0890732	0.185877	0.115542	0.210239	0.00765339	0.129828
ENSMUSG00000015027	chr8:125101838-125135604	Galns	50917	galactosamine (N-acetyl)-6-sulfate sulfatase [Source:MGI Symbol;Acc:MGI:1355303]	protein_coding	2557	3.27454	4.77209	0.00230356	0.0891036	-0.353959	-0.777725	-0.7827	-0.366817	-0.5703
ENSMUSG00000039543	chr14:21213112-21271748	Ttc18	76670	cilia and flagella associated protein 70 [Source:MGI Symbol;Acc:MGI:1923920]	protein_coding	3615	1.81488	4.77045	0.00230862	0.0891036	-0.987476	-0.721115	-2.2204	-0.661329	-1.14758
ENSMUSG00000038762	chr17:36093464-36107006	Abcf1	224742	ATP-binding cassette, sub-family F (GCN20), member 1 [Source:MGI Symbol;Acc:MGI:1351658]	protein_coding	3161	7.02962	4.75848	0.00234588	0.0902658	-0.252374	0.0397367	0.159956	0.129343	0.0191654
ENSMUSG00000061028	chr7:20166093-20190117	Clasrp	53609	CLK4-associating serine/arginine rich protein [Source:MGI Symbol;Acc:MGI:1855695]	protein_coding	2180	6.07052	4.7566	0.00235176	0.0902658	-0.222767	-0.375164	-0.165852	-0.254003	-0.254447
ENSMUSG00000020289	chr11:32125328-32168007	Nprl3	17168	nitrogen permease regulator-like 3 [Source:MGI Symbol;Acc:MGI:109258]	protein_coding	2696	4.80848	4.75271	0.00236404	0.0904866	-0.402414	-0.38243	-0.501975	0.0796319	-0.301796
ENSMUSG00000024073	chr17:74927335-75103413	Birc6	12211	baculoviral IAP repeat-containing 6 [Source:MGI Symbol;Acc:MGI:1276108]	protein_coding	15768	8.51383	4.74313	0.00239456	0.09102	0.120776	0.137264	0.0857687	0.103322	0.111783
ENSMUSG00000043241	chr2:5872215-5978049	Upf2	326622	UPF2 regulator of nonsense transcripts homolog (yeast) [Source:MGI Symbol;Acc:MGI:2449307]	protein_coding	5174	6.82578	4.74308	0.00239469	0.09102	0.154688	0.178297	0.302114	0.152211	0.196827
ENSMUSG00000039963	chr11:119089586-119126850	Ccdc40	207607	coiled-coil domain containing 40 [Source:MGI Symbol;Acc:MGI:2443893]	protein_coding	610	3.13677	4.74101	0.00240136	0.09102	-0.629547	-0.659519	-0.87008	0.380947	-0.44455
ENSMUSG00000037416	chr18:49992367-50125039	Dmxl1	240283	Dmx-like 1 [Source:MGI Symbol;Acc:MGI:2443926]	protein_coding	11319	7.2241	4.73814	0.00241058	0.09102	0.155258	0.228111	0.205203	0.11935	0.176981
ENSMUSG00000031295	chrX:156939798-157037110	Phka2	110094	phosphorylase kinase alpha 2 [Source:MGI Symbol;Acc:MGI:97577]	protein_coding	4133	5.18869	4.73807	0.00241082	0.09102	-0.432104	-0.0806819	-0.494065	-0.171972	-0.294706
ENSMUSG00000022403	chr15:81193799-81230807	St13	70356	suppression of tumorigenicity 13 [Source:MGI Symbol;Acc:MGI:1917606]	protein_coding	3346	7.57374	4.73594	0.00241769	0.0910312	0.135998	0.180071	0.231755	0.0510841	0.149727
ENSMUSG00000020196	chr10:75108555-75227402	Cabin1	104248	calcineurin binding protein 1 [Source:MGI Symbol;Acc:MGI:1298375]	protein_coding	7417	6.83269	4.72686	0.00244728	0.0918354	-0.217257	-0.0547644	-0.309692	-0.0878391	-0.167388
ENSMUSG00000049148	chr15:4325191-4525853	Plcxd3	239318	phosphatidylinositol-specific phospholipase C, X domain containing 3 [Source:MGI Symbol;Acc:MGI:2442605]	protein_coding	4212	5.58899	4.72532	0.0024523	0.0918354	0.503702	0.129199	0.0676205	0.222883	0.230851
ENSMUSG00000020069	chr10:62477112-62487265	Hnrnph3	432467	heterogeneous nuclear ribonucleoprotein H3 [Source:MGI Symbol;Acc:MGI:1926462]	protein_coding	2213	5.56669	4.69883	0.00254092	0.0948976	0.280482	0.207378	0.38265	0.23046	0.275243
ENSMUSG00000021279	chr12:112530883-112616229	Cdc42bpb	217866	CDC42 binding protein kinase beta [Source:MGI Symbol;Acc:MGI:2136459]	protein_coding	1589	7.95434	4.69596	0.00255071	0.0950071	-0.0844207	-0.102853	-0.219409	0.0134333	-0.0983124
ENSMUSG00000029823	chr6:38501034-38559770	Luc7l2	192196	LUC7-like 2 (S. cerevisiae) [Source:MGI Symbol;Acc:MGI:2183260]	protein_coding	3141	8.3644	4.68311	0.00259504	0.0963992	-0.186822	-0.233492	-0.0609236	0.0258356	-0.11385
ENSMUSG00000044367	chr11:70029991-70034796	Slc16a13	69309	solute carrier family 16 (monocarboxylic acid transporters), member 13 [Source:MGI Symbol;Acc:MGI:1916559]	protein_coding	2531	2.41437	4.67761	0.00261425	0.0965178	-0.799525	-1.04082	0.95525	-0.209571	-0.273666
ENSMUSG00000040860	chr4:140572252-140616765	Crocc	230872	ciliary rootlet coiled-coil, rootletin [Source:MGI Symbol;Acc:MGI:3529431]	protein_coding	2186	6.28697	4.67748	0.00261471	0.0965178	-0.26306	-0.0524481	-0.305166	0.15533	-0.116336
ENSMUSG00000023931	chr17:53537914-53602946	Efhb	211482	EF hand domain family, member B [Source:MGI Symbol;Acc:MGI:3045296]	protein_coding	2661	1.67932	4.67585	0.00262044	0.0965178	-0.666822	-1.40195	-1.78922	-0.0174718	-0.968865
ENSMUSG00000044350	chr14:77423703-77437011	9030625A04Rik	210808	laccase (multicopper oxidoreductase) domain containing 1 [Source:MGI Symbol;Acc:MGI:2445077]	protein_coding	2444	1.65615	4.67424	0.0026261	0.0965178	-0.192525	-0.304063	-1.87166	-1.82546	-1.04843
ENSMUSG00000021948	chr14:31408242-31439696	Prkcd	18753	protein kinase C, delta [Source:MGI Symbol;Acc:MGI:97598]	protein_coding	2777	5.70839	4.67121	0.00263681	0.0966553	0.0494747	0.465861	0.251253	0.310858	0.269362
ENSMUSG00000058444	chr9:63011276-63225959	Map2k5	23938	mitogen-activated protein kinase kinase 5 [Source:MGI Symbol;Acc:MGI:1346345]	protein_coding	2310	4.84747	4.66507	0.00265863	0.0971977	-0.25759	0.15105	-0.353096	-0.27094	-0.182644
ENSMUSG00000048612	chr19:37973226-38118367	Myof	226101	myoferlin [Source:MGI Symbol;Acc:MGI:1919192]	protein_coding	863	4.296	4.66233	0.00266842	0.0972039	-0.400776	-0.971272	-0.945606	-1.01112	-0.832194
ENSMUSG00000035226	chr2:163685187-163744719	Rims4	241770	regulating synaptic membrane exocytosis 4 [Source:MGI Symbol;Acc:MGI:2674366]	protein_coding	4962	5.41194	4.6611	0.00267283	0.0972039	0.173267	0.353351	-0.103863	0.273947	0.174176
ENSMUSG00000039989	chr11:118938587-118947835	Cbx4	12418	chromobox 4 [Source:MGI Symbol;Acc:MGI:1195985]	protein_coding	5179	5.22259	4.65167	0.00270688	0.0980358	-0.315379	-0.391143	-0.158389	-0.0343475	-0.224815
ENSMUSG00000026471	chr1:156974708-156994210	Mr1	15064	major histocompatibility complex, class I-related [Source:MGI Symbol;Acc:MGI:1195463]	protein_coding	2949	2.92743	4.65085	0.00270985	0.0980358	-0.788965	-0.371916	-0.619408	-1.35079	-0.78277
ENSMUSG00000043987	chr9:45574729-45637074	Cep164	214552	centrosomal protein 164 [Source:MGI Symbol;Acc:MGI:2384878]	protein_coding	5541	5.80692	4.64338	0.00273717	0.0987662	-0.299248	-0.360834	-0.180533	0.0275873	-0.203257
ENSMUSG00000035152	chr11:83115685-83218837	Ap2b1	71770	adaptor-related protein complex 2, beta 1 subunit [Source:MGI Symbol;Acc:MGI:1919020]	protein_coding	651	7.40169	4.63422	0.00277105	0.0997289	0.0863188	0.0171221	0.17984	0.190936	0.118554
ENSMUSG00000038936	chr1:181598041-181617620	Sccpdh	109232	saccharopine dehydrogenase (putative) [Source:MGI Symbol;Acc:MGI:1924486]	protein_coding	1948	5.73301	4.63194	0.00277958	0.0997768	0.475359	0.118046	-0.262187	-0.0718407	0.0648444
ENSMUSG00000032374	chr9:92436761-92503566	Plod2	26432	procollagen lysine, 2-oxoglutarate 5-dioxygenase 2 [Source:MGI Symbol;Acc:MGI:1347007]	protein_coding	3649	4.20278	4.61988	0.00282499	0.101145	0.815709	0.444256	0.031695	0.147048	0.359677
ENSMUSG00000041775	chr7:146027206-146038256	Mapk1ip1	69546	mitogen-activated protein kinase 1 interacting protein 1 [Source:MGI Symbol;Acc:MGI:1916796]	protein_coding	1883	5.52658	4.60794	0.0028707	0.102516	0.243724	-0.0261525	0.399428	-0.00993346	0.151766
ENSMUSG00000042233	chr4:154782999-154822353	2010015L04Rik	NA	NA	NA	NA	4.34392	4.59086	0.00293743	0.104484	-0.452001	-0.305089	-0.846828	-0.0942759	-0.424548
ENSMUSG00000022685	chr16:13537757-13668563	Parn	74108	poly(A)-specific ribonuclease (deadenylation nuclease) [Source:MGI Symbol;Acc:MGI:1921358]	protein_coding	2902	5.06373	4.58999	0.00294087	0.104484	-0.342626	-0.460798	-0.112819	-0.0807869	-0.249257
ENSMUSG00000025413	chr4:106334561-106351849	Ttc4	72354	tetratricopeptide repeat domain 4 [Source:MGI Symbol;Acc:MGI:1919604]	protein_coding	2121	5.43513	4.58433	0.00296333	0.10476	0.376547	0.216297	0.0195841	0.239055	0.212871
ENSMUSG00000022808	chr16:33251242-33299948	Snx4	69150	sorting nexin 4 [Source:MGI Symbol;Acc:MGI:1916400]	protein_coding	2442	5.49884	4.58422	0.00296377	0.10476	-0.299455	-0.276789	-0.338564	-0.221976	-0.284196
ENSMUSG00000026131	chr1:33964825-34365795	Dst	13518	dystonin [Source:MGI Symbol;Acc:MGI:104627]	protein_coding	23201	10.6201	4.58151	0.00297462	0.104876	0.0598165	0.0575967	0.0507728	0.143357	0.0778858
ENSMUSG00000074896	chr19:34657721-34663521	Ifit3	15959	interferon-induced protein with tetratricopeptide repeats 3 [Source:MGI Symbol;Acc:MGI:1101055]	protein_coding	1745	2.46301	4.57533	0.00299947	0.105484	-1.32224	-0.363416	-0.256892	-1.29902	-0.810392
ENSMUSG00000064341	chrM:2451-4007	mt-Nd1	17716	mitochondrially encoded NADH dehydrogenase 1 [Source:MGI Symbol;Acc:MGI:101787]	protein_coding	957	11.4694	4.57167	0.00301427	0.105736	-0.249889	-0.170189	-0.151929	-0.0910543	-0.165765
ENSMUSG00000039384	chr1:185836881-185899815	Dusp10	63953	dual specificity phosphatase 10 [Source:MGI Symbol;Acc:MGI:1927070]	protein_coding	724	4.25612	4.56696	0.00303346	0.10614	0.230284	0.291198	0.700278	0.395059	0.404205
ENSMUSG00000019478	chr8:126329585-126359487	Rab4a	19341	RAB4A, member RAS oncogene family [Source:MGI Symbol;Acc:MGI:105069]	protein_coding	1419	4.45186	4.56003	0.00306191	0.106866	0.272938	-0.0739084	0.617584	0.0569483	0.21839
ENSMUSG00000020841	chr11:76591626-76660820	Cpd	12874	carboxypeptidase D [Source:MGI Symbol;Acc:MGI:107265]	protein_coding	7946	6.96015	4.54975	0.00310459	0.107658	0.183095	0.20508	0.245797	0.122528	0.189125
ENSMUSG00000020811	chr11:71563122-71603449	Wscd1	216881	WSC domain containing 1 [Source:MGI Symbol;Acc:MGI:2448493]	protein_coding	716	6.62624	4.54917	0.00310702	0.107658	0.04995	0.346241	0.259654	0.218363	0.218552
ENSMUSG00000025582	chr11:119399733-119409367	Nptx1	18164	neuronal pentraxin 1 [Source:MGI Symbol;Acc:MGI:107811]	protein_coding	5217	6.18601	4.54863	0.00310928	0.107658	0.205451	0.268909	0.287226	0.493917	0.313876
ENSMUSG00000023067	chr17:29227624-29237967	Cdkn1a	12575	cyclin-dependent kinase inhibitor 1A (P21) [Source:MGI Symbol;Acc:MGI:104556]	protein_coding	748	2.01511	4.5471	0.00311569	0.107658	1.24117	0.480579	1.41442	1.20561	1.08544
ENSMUSG00000078859	chr8:23590463-23594102	Gm17491	NA	NA	NA	NA	2.85021	4.54344	0.00313113	0.107923	0.42372	0.958434	0.603158	0.00943277	0.498686
ENSMUSG00000026014	chr1:60539780-60624248	Raph1	77300	Ras association (RalGDS/AF-6) and pleckstrin homology domains 1 [Source:MGI Symbol;Acc:MGI:1924550]	protein_coding	10024	4.87991	4.53943	0.00314807	0.108237	0.259496	0.455047	0.00621292	0.370012	0.272692
ENSMUSG00000085554	chr7:86644703-86679583	AI854517	NA	NA	NA	NA	2.59566	4.53493	0.00316726	0.108628	-1.0252	-0.555144	-1.01776	-0.563527	-0.790408
ENSMUSG00000009281	chr6:48519397-48522969	Rarres2	71660	retinoic acid receptor responder (tazarotene induced) 2 [Source:MGI Symbol;Acc:MGI:1918910]	protein_coding	2513	2.77299	4.53137	0.00318247	0.10888	-0.314076	-0.968584	-0.848803	-0.78251	-0.728493
ENSMUSG00000042249	chr5:113339198-113445111	Adrbk2	320129	G protein-coupled receptor kinase 3 [Source:MGI Symbol;Acc:MGI:87941]	protein_coding	6533	6.26192	4.5258	0.00320649	0.109431	-0.07717	0.172885	-0.215371	0.309202	0.0473862
ENSMUSG00000022797	chr16:32608706-32633180	Tfrc	22042	transferrin receptor [Source:MGI Symbol;Acc:MGI:98822]	protein_coding	4890	5.94615	4.5174	0.003243	0.110405	-0.116719	-0.40215	-0.478056	-0.0944182	-0.272836
ENSMUSG00000047959	chr3:106838780-106841347	Kcna3	16491	potassium voltage-gated channel, shaker-related subfamily, member 3 [Source:MGI Symbol;Acc:MGI:96660]	protein_coding	1902	4.3011	4.51376	0.00325898	0.110677	0.369025	0.32902	0.569135	0.420265	0.421861
ENSMUSG00000029068	chr4:155186298-155198952	Ccnl2	56036	cyclin L2 [Source:MGI Symbol;Acc:MGI:1927119]	protein_coding	2442	6.06968	4.51175	0.00326783	0.110707	0.235458	0.234807	0.138783	-0.230856	0.0945481
ENSMUSG00000037470	chr1:36198075-36301450	Uggt1	320011	UDP-glucose glycoprotein glucosyltransferase 1 [Source:MGI Symbol;Acc:MGI:2443162]	protein_coding	9033	6.92683	4.50786	0.00328501	0.110841	-0.00788527	0.200318	0.228293	0.295497	0.179055
ENSMUSG00000034007	chr9:55397390-55767712	Scaper	244891	S phase cyclin A-associated protein in the ER [Source:MGI Symbol;Acc:MGI:1925976]	protein_coding	5231	7.01027	4.50724	0.00328778	0.110841	-0.154402	-0.172913	-0.217069	0.0902686	-0.113529
ENSMUSG00000029486	chr5:96638212-96696046	Mrpl1	94061	mitochondrial ribosomal protein L1 [Source:MGI Symbol;Acc:MGI:2137202]	protein_coding	3556	4.14775	4.50119	0.00331472	0.111432	0.17767	0.261529	0.590605	0.187093	0.304224
ENSMUSG00000032598	chr9:108710430-108721083	Nckipsd	80987	NCK interacting protein with SH3 domain [Source:MGI Symbol;Acc:MGI:1931834]	protein_coding	3360	5.02468	4.4997	0.00332141	0.111432	0.203566	0.355813	-0.0590081	0.214015	0.178596
ENSMUSG00000085586	chr11:97505198-97521981	Gm11613	NA	predicted gene 11613 [Source:MGI Symbol;Acc:MGI:3651819]	processed_transcript	1971	1.6408	4.49494	0.00334283	0.111711	-1.62746	-1.07008	-0.471573	-1.16377	-1.08322
ENSMUSG00000056493	chr5:142877151-142938268	Foxk1	17425	forkhead box K1 [Source:MGI Symbol;Acc:MGI:1347488]	protein_coding	687	5.59464	4.49427	0.00334585	0.111711	-0.143518	-0.367964	-0.195069	-0.315191	-0.255435
ENSMUSG00000052299	chr16:87376596-87433151	Ltn1	78913	listerin E3 ubiquitin protein ligase 1 [Source:MGI Symbol;Acc:MGI:1926163]	protein_coding	7737	5.91948	4.48662	0.00338058	0.112401	0.0694805	0.169444	0.454737	0.124918	0.204645
ENSMUSG00000063564	chr11:51103122-51397720	Col23a1	237759	collagen, type XXIII, alpha 1 [Source:MGI Symbol;Acc:MGI:2653243]	protein_coding	5658	3.08221	4.48614	0.00338275	0.112401	-0.290814	-1.37025	-1.661	-1.07187	-1.09848
ENSMUSG00000008976	chr16:84834870-84864324	Gabpa	14390	GA repeat binding protein, alpha [Source:MGI Symbol;Acc:MGI:95610]	protein_coding	2202	4.96603	4.48382	0.00339341	0.112486	0.196591	0.6516	0.493126	0.295054	0.409093
ENSMUSG00000011306	chr8:72566412-72596152	Sugp1	70616	SURP and G patch domain containing 1 [Source:MGI Symbol;Acc:MGI:1917866]	protein_coding	2681	5.40631	4.47972	0.00341224	0.11284	-0.206482	-0.413987	-0.20283	-0.0975583	-0.230214
ENSMUSG00000036295	chr12:42177960-42212638	Lrrn3	16981	leucine rich repeat protein 3, neuronal [Source:MGI Symbol;Acc:MGI:106036]	protein_coding	3865	4.97756	4.47527	0.00343279	0.113249	0.350386	-0.353353	-0.443243	0.166773	-0.0698592
ENSMUSG00000027091	chr2:83484292-83505079	Zc3h15	69082	zinc finger CCCH-type containing 15 [Source:MGI Symbol;Acc:MGI:1919747]	protein_coding	2111	7.20605	4.46954	0.00345947	0.113658	0.0897816	0.0664205	0.25959	0.102124	0.129479
ENSMUSG00000021116	chr12:79962506-79988297	Eif2s1	13665	eukaryotic translation initiation factor 2, subunit 1 alpha [Source:MGI Symbol;Acc:MGI:95299]	protein_coding	3405	4.84125	4.46909	0.00346159	0.113658	0.261569	0.51102	0.26891	0.202958	0.311114
ENSMUSG00000052713	chr18:55047399-55152545	Zfp608	269023	zinc finger protein 608 [Source:MGI Symbol;Acc:MGI:2442338]	protein_coding	6112	5.82203	4.46296	0.00349039	0.114333	-0.182811	-0.42019	-0.30667	0.13894	-0.192683
ENSMUSG00000018042	chr15:82983624-83003322	Cyb5r3	109754	cytochrome b5 reductase 3 [Source:MGI Symbol;Acc:MGI:94893]	protein_coding	2422	6.85674	4.45291	0.00353812	0.115584	-0.18117	-0.317765	-0.275902	-0.249914	-0.256188
ENSMUSG00000028034	chr3:151873122-151900094	Fubp1	51886	far upstream element (FUSE) binding protein 1 [Source:MGI Symbol;Acc:MGI:1196294]	protein_coding	6523	6.97644	4.45142	0.00354528	0.115584	0.181839	0.13531	0.0938017	0.243785	0.163684
ENSMUSG00000031284	chrX:139952834-140232635	Pak3	18481	p21 protein (Cdc42/Rac)-activated kinase 3 [Source:MGI Symbol;Acc:MGI:1339656]	protein_coding	8657	8.18437	4.44707	0.00356618	0.115993	0.142221	0.0520177	-0.00481635	0.400955	0.147594
ENSMUSG00000044496	chr4:147314704-147321723	2510039O18Rik	77034	RIKEN cDNA 2510039O18 gene [Source:MGI Symbol;Acc:MGI:1924284]	protein_coding	2731	3.96807	4.44428	0.00357967	0.116136	-0.167793	0.265281	0.808349	0.214413	0.280063
ENSMUSG00000034120	chr11:116710915-116714708	Srsf2	20382	serine/arginine-rich splicing factor 2 [Source:MGI Symbol;Acc:MGI:98284]	protein_coding	1899	6.27156	4.4427	0.00358734	0.116136	-0.125542	0.16692	-0.00778141	-0.281896	-0.0620747
ENSMUSG00000042569	chr11:60643833-60673997	Dhrs7b	216820	dehydrogenase/reductase (SDR family) member 7B [Source:MGI Symbol;Acc:MGI:2384931]	protein_coding	3277	2.80499	4.44035	0.00359873	0.116233	-0.679704	-0.191745	1.08927	0.472591	0.172604
ENSMUSG00000020263	chr10:83062478-83111783	Appl2	216190	adaptor protein, phosphotyrosine interaction, PH domain and leucine zipper containing 2 [Source:MGI Symbol;Acc:MGI:2384914]	protein_coding	3020	6.76764	4.4349	0.0036254	0.116822	-0.228909	-0.258556	-0.105562	-0.183127	-0.194039
ENSMUSG00000062588	chr1:4868983-4871050	Gm6104	NA	predicted gene 6104 [Source:MGI Symbol;Acc:MGI:3648587]	processed_pseudogene	603	2.17714	4.42772	0.00366078	0.11759	-0.458829	-0.195465	-0.57443	-1.3127	-0.635355
ENSMUSG00000055471	chr17:72218482-72953349	Alk	11682	anaplastic lymphoma kinase [Source:MGI Symbol;Acc:MGI:103305]	protein_coding	4866	4.71521	4.42525	0.00367301	0.11759	-0.0209984	0.29451	0.272035	0.668979	0.303631
ENSMUSG00000028015	chr3:81736223-81760947	Ctso	229445	cathepsin O [Source:MGI Symbol;Acc:MGI:2139628]	protein_coding	3468	3.86481	4.42347	0.0036819	0.11759	-0.60948	-0.743151	-0.367747	-0.53844	-0.564704
ENSMUSG00000027285	chr2:120434819-120447596	Haus2	66296	HAUS augmin-like complex, subunit 2 [Source:MGI Symbol;Acc:MGI:1913546]	protein_coding	1430	3.08781	4.42265	0.00368599	0.11759	-0.225669	-0.962815	-0.379493	-0.296962	-0.466234
ENSMUSG00000061136	chr2:52993438-53050618	Prpf40a	56194	pre-mRNA processing factor 40A [Source:MGI Symbol;Acc:MGI:1860512]	protein_coding	7374	6.75748	4.421	0.00369419	0.11759	-0.226624	-0.205567	-0.0549071	0.0733844	-0.103428
ENSMUSG00000055493	chr10:11062902-11179742	Epm2a	13853	epilepsy, progressive myoclonic epilepsy, type 2 gene alpha [Source:MGI Symbol;Acc:MGI:1341085]	protein_coding	3287	4.8411	4.41982	0.00370014	0.11759	-0.171522	-0.223317	-0.375501	-0.426257	-0.299149
ENSMUSG00000074305	chr9:56048638-56266157	C230081A13Rik	244895	pseudopodium-enriched atypical kinase 1 [Source:MGI Symbol;Acc:MGI:2442366]	protein_coding	7524	6.23532	4.40955	0.0037519	0.118806	-0.0598267	-0.40871	-0.315378	-0.240453	-0.256092
ENSMUSG00000030057	chr6:87792309-87801400	Cnbp	12785	cellular nucleic acid binding protein [Source:MGI Symbol;Acc:MGI:88431]	protein_coding	2175	7.48448	4.40883	0.00375556	0.118806	-0.175058	-0.191773	-0.0589669	-0.0921407	-0.129485
ENSMUSG00000040483	chr11:72114831-72127535	Xaf1	327959	XIAP associated factor 1 [Source:MGI Symbol;Acc:MGI:3772572]	protein_coding	672	0.834747	4.39348	0.0038345	0.121027	-1.54608	-0.661411	-0.880992	-2.01123	-1.27493
ENSMUSG00000047344	chrX:8776728-8845511	Lancl3	236285	LanC lantibiotic synthetase component C-like 3 (bacterial) [Source:MGI Symbol;Acc:MGI:2443335]	protein_coding	3991	3.48581	4.3862	0.00387251	0.121949	0.557653	0.388479	0.69594	0.532174	0.543562
ENSMUSG00000073650	chr1:74408382-74416195	Gm216	241112	ciliogenesis associated TTC17 interacting protein [Source:MGI Symbol;Acc:MGI:2685062]	protein_coding	2101	0.26637	4.3827	0.00389091	0.122221	-2.69587	-1.44535	-0.285315	-0.719788	-1.28658
ENSMUSG00000049571	chr7:146824377-146870016	9330101J02Rik	212124	cilia and flagella associated protein 46 [Source:MGI Symbol;Acc:MGI:2444387]	protein_coding	849	5.30315	4.38042	0.00390293	0.122221	-0.137287	-0.473027	-0.475892	-0.0363368	-0.280636
ENSMUSG00000037313	chr5:34000477-34021944	Tacc3	21335	transforming, acidic coiled-coil containing protein 3 [Source:MGI Symbol;Acc:MGI:1341163]	protein_coding	2669	2.19347	4.37916	0.0039096	0.122221	-0.882087	-0.634316	-0.740373	-0.176943	-0.60843
ENSMUSG00000031377	chrX:160630474-160696425	Bmx	12169	BMX non-receptor tyrosine kinase [Source:MGI Symbol;Acc:MGI:1101778]	protein_coding	3005	1.00636	4.37788	0.00391642	0.122221	-0.472988	-1.64367	-2.0364	-2.41596	-1.64226
ENSMUSG00000052407	chr4:83171149-83510935	4930473A06Rik	320226	coiled-coil domain containing 171 [Source:MGI Symbol;Acc:MGI:1922152]	protein_coding	4525	3.54329	4.37606	0.0039261	0.122247	-0.00336594	-0.732396	0.592118	-0.367137	-0.127695
ENSMUSG00000039239	chr1:188446765-188530171	Tgfb2	21808	transforming growth factor, beta 2 [Source:MGI Symbol;Acc:MGI:98726]	protein_coding	5116	5.26013	4.37089	0.00395368	0.122784	-0.459655	-0.37583	-0.822394	-0.444996	-0.525719
ENSMUSG00000021785	chr14:17081494-17144740	Ngly1	59007	N-glycanase 1 [Source:MGI Symbol;Acc:MGI:1913276]	protein_coding	2935	4.16958	4.36952	0.00396105	0.122784	-0.371157	0.157282	-0.160386	-0.661769	-0.259008
ENSMUSG00000026249	chr1:79790472-79855571	Serpine2	20720	serine (or cysteine) peptidase inhibitor, clade E, member 2 [Source:MGI Symbol;Acc:MGI:101780]	protein_coding	2210	7.58035	4.35874	0.00401938	0.124314	0.0916231	0.294009	0.159063	0.0632757	0.151993
ENSMUSG00000031212	chrX:94267635-94277743	Pgr15l	245526	G protein-coupled receptor 15-like [Source:MGI Symbol;Acc:MGI:2676330]	protein_coding	5379	3.16416	4.35373	0.0040468	0.124883	0.757288	-0.382489	-0.449272	1.00271	0.232058
ENSMUSG00000007656	chr9:74885121-74908420	Arpp19	59046	cAMP-regulated phosphoprotein 19 [Source:MGI Symbol;Acc:MGI:1891691]	protein_coding	3944	5.8308	4.34579	0.00409064	0.125515	0.0291583	0.310173	0.342106	0.0747769	0.189054
ENSMUSG00000025188	chr19:42829295-42854768	Hps1	192236	HPS1, biogenesis of lysosomal organelles complex 3 subunit 1 [Source:MGI Symbol;Acc:MGI:2177763]	protein_coding	2847	4.16621	4.3448	0.00409611	0.125515	0.0674229	-0.550779	-0.279342	-0.28399	-0.261672
ENSMUSG00000045930	chr12:59365407-59370545	Clec14a	66864	C-type lectin domain family 14, member a [Source:MGI Symbol;Acc:MGI:1914114]	protein_coding	4571	2.66439	4.34458	0.00409736	0.125515	-0.761525	-0.740318	-0.652731	-1.92743	-1.0205
ENSMUSG00000066196	chr4:43663907-43666766	Spag8	433700	sperm associated antigen 8 [Source:MGI Symbol;Acc:MGI:3056295]	protein_coding	523	1.66195	4.34347	0.0041035	0.125515	-0.540751	-0.92221	-1.15766	-0.735154	-0.838942
ENSMUSG00000004892	chr3:87791153-87804578	Bcan	12032	brevican [Source:MGI Symbol;Acc:MGI:1096385]	protein_coding	3141	6.73509	4.33391	0.00415712	0.126802	-0.261516	0.0480011	-0.432542	-0.133152	-0.194802
ENSMUSG00000059713	chr4:134967923-134990068	Rcan3	53902	regulator of calcineurin 3 [Source:MGI Symbol;Acc:MGI:1858220]	protein_coding	583	6.79636	4.33271	0.0041639	0.126802	0.0966067	0.331771	0.178969	0.103649	0.177749
ENSMUSG00000034951	chr7:129023247-129125525	Cog7	233824	component of oligomeric golgi complex 7 [Source:MGI Symbol;Acc:MGI:2685013]	protein_coding	3155	5.40103	4.32977	0.00418053	0.127029	-0.279715	-0.34981	-0.155564	-0.0361279	-0.205304
ENSMUSG00000031834	chr8:73291775-73300912	Pik3r2	18709	phosphoinositide-3-kinase regulatory subunit 2 [Source:MGI Symbol;Acc:MGI:1098772]	protein_coding	3165	6.09273	4.32777	0.00419189	0.127096	-0.311321	-0.203278	0.0233006	-0.108276	-0.149894
ENSMUSG00000027378	chr2:127566168-127614933	Nphp1	53885	nephronophthisis 1 (juvenile) homolog (human) [Source:MGI Symbol;Acc:MGI:1858233]	protein_coding	2260	4.78734	4.32448	0.00421066	0.127386	-0.352478	-0.295697	-0.470663	0.042031	-0.269202
ENSMUSG00000051615	chr14:120877366-120906716	Rap2a	76108	RAS related protein 2a [Source:MGI Symbol;Acc:MGI:97855]	protein_coding	3594	5.65274	4.31067	0.00429044	0.129066	0.341575	0.226137	0.0665094	0.357573	0.247948
ENSMUSG00000028975	chr4:148334344-148474285	Pex14	56273	peroxisomal biogenesis factor 14 [Source:MGI Symbol;Acc:MGI:1927868]	protein_coding	2006	5.26782	4.30977	0.00429564	0.129066	-0.30817	-0.172987	-0.322851	-0.103812	-0.226955
ENSMUSG00000030307	chr6:114080935-114200180	Slc6a11	243616	solute carrier family 6 (neurotransmitter transporter, GABA), member 11 [Source:MGI Symbol;Acc:MGI:95630]	protein_coding	4132	8.10319	4.30832	0.00430415	0.129066	0.0405121	-0.0422318	-0.474578	0.150116	-0.0815455
ENSMUSG00000040978	chr11:8948297-8969659	Gm11992	626870	predicted gene 11992 [Source:MGI Symbol;Acc:MGI:3651127]	protein_coding	2400	0.231583	4.30778	0.00430727	0.129066	-1.24385	-1.67894	-2.44113	-2.01297	-1.84422
ENSMUSG00000061533	chr12:92236632-92623149	4930534B04Rik	75216	centrosomal protein 128 [Source:MGI Symbol;Acc:MGI:1922466]	protein_coding	3045	3.49608	4.30576	0.00431911	0.129066	0.110124	-0.719158	-0.629772	-0.168214	-0.351755
ENSMUSG00000053286	chr1:153275478-153305612	1190005F20Rik	98685	tRNA methyltransferase 1 like [Source:MGI Symbol;Acc:MGI:1916185]	protein_coding	1567	4.54199	4.30526	0.00432208	0.129066	0.547542	0.109021	0.23414	0.199252	0.272489
ENSMUSG00000046671	chr4:134081165-134091602	Fam54b	76824	mitochondrial fission regulator 1-like [Source:MGI Symbol;Acc:MGI:1924074]	protein_coding	2025	5.27485	4.3012	0.00434599	0.129402	-0.176873	-0.0571749	-0.182908	-0.435383	-0.213085
ENSMUSG00000032599	chr9:108685827-108708964	Ip6k2	76500	inositol hexaphosphate kinase 2 [Source:MGI Symbol;Acc:MGI:1923750]	protein_coding	1191	5.71152	4.30018	0.00435199	0.129402	0.331092	0.118957	0.159438	-0.088987	0.130125
ENSMUSG00000020107	chr10:59450357-59466160	Anapc16	52717	anaphase promoting complex subunit 16 [Source:MGI Symbol;Acc:MGI:1289325]	protein_coding	1852	4.82111	4.29277	0.00439606	0.130432	-0.0257038	0.179822	0.520111	0.306659	0.245222
ENSMUSG00000000811	chr6:89593682-89625823	Txnrd3	232223	thioredoxin reductase 3 [Source:MGI Symbol;Acc:MGI:2386711]	protein_coding	2836	2.86977	4.27924	0.00447765	0.132459	-0.577059	-0.555012	-0.809546	-0.923949	-0.716391
ENSMUSG00000027751	chr3:54496727-54532984	Fam48a	56790	suppressor of Ty 20 [Source:MGI Symbol;Acc:MGI:1929651]	protein_coding	2751	5.17902	4.2774	0.00448887	0.132459	0.310499	0.200161	0.456304	-0.0294306	0.234383
ENSMUSG00000047466	chr18:77743395-77953049	8030462N17Rik	212163	RIKEN cDNA 8030462N17 gene [Source:MGI Symbol;Acc:MGI:2444951]	protein_coding	3418	4.93028	4.27672	0.00449305	0.132459	0.53382	-0.101871	0.313769	0.0115365	0.189314
ENSMUSG00000060176	chr13:58388577-58456523	Kif27	75050	kinesin family member 27 [Source:MGI Symbol;Acc:MGI:1922300]	protein_coding	5121	3.09945	4.27403	0.00450953	0.132663	-0.545257	-0.820925	-1.16272	-0.223075	-0.687995
ENSMUSG00000039763	chr16:91614202-91619571	Dnajc28	246738	DnaJ heat shock protein family (Hsp40) member C28 [Source:MGI Symbol;Acc:MGI:2181053]	protein_coding	1891	4.23485	4.27022	0.00453293	0.133068	0.71622	0.254466	0.0174146	0.352274	0.335093
ENSMUSG00000020284	chr10:77440969-77449950	1810043G02Rik	67884	RIKEN cDNA 1810043G02 gene [Source:MGI Symbol;Acc:MGI:1915134]	protein_coding	1818	5.27642	4.26069	0.00459213	0.134521	0.175401	-0.26367	-0.525823	-0.197076	-0.202792
ENSMUSG00000022234	chr15:31520255-31531902	Cct5	12465	chaperonin containing Tcp1, subunit 5 (epsilon) [Source:MGI Symbol;Acc:MGI:107185]	protein_coding	1896	7.12667	4.25569	0.00462346	0.135086	0.0813703	0.193619	0.226077	0.221705	0.180693
ENSMUSG00000024501	chr18:43480333-43598240	Dpysl3	22240	dihydropyrimidinase-like 3 [Source:MGI Symbol;Acc:MGI:1349762]	protein_coding	5484	6.57999	4.25391	0.0046347	0.135086	-0.050608	-0.0427197	-0.471953	0.0923584	-0.118231
ENSMUSG00000037851	chr13:49777169-49829936	Iars	105148	isoleucine-tRNA synthetase [Source:MGI Symbol;Acc:MGI:2145219]	protein_coding	4426	5.60931	4.25296	0.00464067	0.135086	0.0537921	0.106663	0.452154	0.195818	0.202107
ENSMUSG00000015120	chr17:25398561-25411867	Ube2i	22196	ubiquitin-conjugating enzyme E2I [Source:MGI Symbol;Acc:MGI:107365]	protein_coding	1138	6.24299	4.25044	0.00465665	0.135267	-0.277491	-0.149765	-0.210102	0.0294529	-0.151976
ENSMUSG00000016028	chr15:85728888-85864507	Celsr1	12614	cadherin, EGF LAG seven-pass G-type receptor 1 [Source:MGI Symbol;Acc:MGI:1100883]	protein_coding	11050	2.67174	4.24623	0.0046834	0.135684	-0.205635	-1.58873	-0.415074	-1.34412	-0.888391
ENSMUSG00000071267	chr17:22063627-22099731	Zfp942	73233	zinc finger protein 942 [Source:MGI Symbol;Acc:MGI:1920483]	protein_coding	3265	4.44593	4.24453	0.00469423	0.135684	0.436011	-0.0964387	-0.0992293	-0.400642	-0.0400748
ENSMUSG00000043091	chr15:98860022-98868836	Tuba1c	22146	tubulin, alpha 1C [Source:MGI Symbol;Acc:MGI:1095409]	protein_coding	1977	1.60152	4.24358	0.00470036	0.135684	-1.18083	0.0466441	-0.643872	-1.092	-0.717514
ENSMUSG00000028583	chr4:142857034-142889767	Pdpn	14726	podoplanin [Source:MGI Symbol;Acc:MGI:103098]	protein_coding	1817	3.4934	4.23812	0.00473542	0.136411	-0.0984307	-0.943623	-0.452974	-0.595803	-0.522708
ENSMUSG00000002020	chr12:86123862-86217782	Ltbp2	16997	latent transforming growth factor beta binding protein 2 [Source:MGI Symbol;Acc:MGI:99502]	protein_coding	6769	4.80608	4.22541	0.00481808	0.138505	0.298349	0.692651	0.397666	0.0789355	0.3669
ENSMUSG00000022964	chr16:91574448-91598345	Tmem50b	77975	transmembrane protein 50B [Source:MGI Symbol;Acc:MGI:1925225]	protein_coding	2347	5.56068	4.21806	0.00486659	0.13961	0.165453	-0.0519746	0.310091	0.264844	0.172103
ENSMUSG00000061143	chr3:51491233-51909113	Maml3	433586	mastermind like 3 (Drosophila) [Source:MGI Symbol;Acc:MGI:2389461]	protein_coding	5450	6.05657	4.21638	0.00487774	0.13964	0.0463621	0.332281	0.427162	0.131724	0.234382
ENSMUSG00000048874	chr1:30858887-30930839	Phf3	213109	PHD finger protein 3 [Source:MGI Symbol;Acc:MGI:2446126]	protein_coding	7567	7.45977	4.20788	0.00493459	0.140611	0.266656	0.0832136	0.15456	0.0114842	0.128978
ENSMUSG00000035469	chr14:59819746-59856402	Rcbtb1	71330	regulator of chromosome condensation (RCC1) and BTB (POZ) domain containing protein 1 [Source:MGI Symbol;Acc:MGI:1918580]	protein_coding	765	5.57018	4.20639	0.00494463	0.140611	0.0231348	-0.463303	-0.0168911	-0.0867204	-0.135945
ENSMUSG00000024277	chr18:23910534-24052662	Mapre2	212307	microtubule-associated protein, RP/EB family, member 2 [Source:MGI Symbol;Acc:MGI:106271]	protein_coding	2169	7.34055	4.20558	0.00495007	0.140611	0.153637	0.141158	0.251793	0.0867067	0.158324
ENSMUSG00000029478	chr5:125497223-125659889	Ncor2	20602	nuclear receptor co-repressor 2 [Source:MGI Symbol;Acc:MGI:1337080]	protein_coding	5672	9.03631	4.20434	0.00495843	0.140611	-0.0333606	0.139923	0.0716642	0.227376	0.101401
ENSMUSG00000021033	chr12:88488368-88505973	Gstz1	14874	glutathione transferase zeta 1 (maleylacetoacetate isomerase) [Source:MGI Symbol;Acc:MGI:1341859]	protein_coding	1571	5.14206	4.20376	0.00496239	0.140611	-0.422391	-0.32422	-0.169173	-0.200127	-0.278978
ENSMUSG00000089832	chr7:28126852-28141338	Shkbp1	192192	Sh3kbp1 binding protein 1 [Source:MGI Symbol;Acc:MGI:2385803]	protein_coding	2358	3.15044	4.20181	0.00497558	0.140697	0.645814	0.0165428	0.360126	0.367593	0.347519
ENSMUSG00000041552	chrX:152007698-152058657	Ptchd1	211612	patched domain containing 1 [Source:MGI Symbol;Acc:MGI:2685233]	protein_coding	2768	4.56052	4.19147	0.00504624	0.142405	0.0873539	0.4647	0.631393	0.0812881	0.316184
ENSMUSG00000015222	chr1:66221547-66489457	Mtap2	17756	microtubule-associated protein 2 [Source:MGI Symbol;Acc:MGI:97175]	protein_coding	546	10.9652	4.18812	0.00506935	0.142727	0.0520868	0.0518638	-0.0923901	0.262707	0.0685669
ENSMUSG00000029298	chr5:105507113-105539611	Gbp9	236573	guanylate-binding protein 9 [Source:MGI Symbol;Acc:MGI:3605620]	protein_coding	4381	2.10626	4.18684	0.00507826	0.142727	-1.33372	-1.27405	-0.628835	-2.01733	-1.31348
ENSMUSG00000064367	chrM:11442-13865	mt-Nd5	17721	mitochondrially encoded NADH dehydrogenase 5 [Source:MGI Symbol;Acc:MGI:102496]	protein_coding	1824	11.9445	4.18509	0.00509036	0.142777	-0.274737	-0.0943536	-0.16616	-0.026494	-0.140436
ENSMUSG00000092279	chr5:115262502-115264254	RP23-3M10.11	NA	NA	NA	NA	3.13584	4.17953	0.00512916	0.143542	0.0950043	-0.615097	-0.737483	-0.568931	-0.456627
ENSMUSG00000032519	chr9:120019192-120033922	Slc25a38	208638	solute carrier family 25, member 38 [Source:MGI Symbol;Acc:MGI:2384782]	protein_coding	1791	3.8148	4.17822	0.00513833	0.143542	0.318338	0.882827	0.0680722	-0.0424044	0.306708
ENSMUSG00000022201	chr15:12047286-12115738	Zfr	22763	zinc finger RNA binding protein [Source:MGI Symbol;Acc:MGI:1341890]	protein_coding	939	8.31606	4.17336	0.00517251	0.144206	-0.00820618	0.0419199	0.14428	0.187678	0.0914179
ENSMUSG00000028438	chr4:41337478-41412220	Kif24	109242	kinesin family member 24 [Source:MGI Symbol;Acc:MGI:1918345]	protein_coding	5593	1.79371	4.16349	0.00524262	0.145707	-1.02112	-0.00826154	-1.3855	-0.957912	-0.843199
ENSMUSG00000050148	chrX:149932475-149936380	Ubqln2	54609	ubiquilin 2 [Source:MGI Symbol;Acc:MGI:1860283]	protein_coding	3344	7.7815	4.16283	0.00524737	0.145707	0.0827754	0.150922	0.192643	0.148605	0.143736
ENSMUSG00000025203	chr19:44367866-44381654	Scd2	20250	stearoyl-Coenzyme A desaturase 2 [Source:MGI Symbol;Acc:MGI:98240]	protein_coding	5453	9.87612	4.15912	0.00527399	0.146153	-0.125793	-0.0323236	-0.297543	-0.00361995	-0.11482
ENSMUSG00000000766	chr10:3308032-3588335	Oprm1	18390	opioid receptor, mu 1 [Source:MGI Symbol;Acc:MGI:97441]	protein_coding	2420	5.57588	4.15599	0.00529659	0.146383	-0.0198407	0.387633	0.295075	0.465897	0.282191
ENSMUSG00000020176	chr11:11830211-11938986	Grb10	14783	growth factor receptor bound protein 10 [Source:MGI Symbol;Acc:MGI:103232]	protein_coding	940	7.96689	4.15481	0.00530514	0.146383	0.187244	0.127772	0.0530576	0.239565	0.15191
ENSMUSG00000027447	chr2:148697158-148701728	Cst3	13010	cystatin C [Source:MGI Symbol;Acc:MGI:102519]	protein_coding	860	8.06182	4.15359	0.005314	0.146383	-0.16427	-0.218328	-0.142821	-0.274625	-0.200011
ENSMUSG00000081068	chr4:110962423-110964021	Gm12804	NA	predicted gene 12804 [Source:MGI Symbol;Acc:MGI:3651639]	processed_pseudogene	999	0.408147	4.14825	0.00535289	0.146905	0.694104	-1.43996	-2.20954	-0.323539	-0.819733
ENSMUSG00000054387	chr1:134886122-134922243	Mdm4	17248	transformed mouse 3T3 cell double minute 4 [Source:MGI Symbol;Acc:MGI:107934]	protein_coding	4694	6.44305	4.14691	0.00536273	0.146905	0.189795	-0.0206957	0.062809	0.2564	0.122077
ENSMUSG00000020186	chr10:110356932-110376978	Csrp2	13008	cysteine and glycine-rich protein 2 [Source:MGI Symbol;Acc:MGI:1202907]	protein_coding	1384	2.14446	4.14663	0.00536476	0.146905	-0.121791	-1.25387	0.271855	-1.29044	-0.598561
ENSMUSG00000041323	chr12:106943892-107020957	Ak7	78801	adenylate kinase 7 [Source:MGI Symbol;Acc:MGI:1926051]	protein_coding	3099	0.354521	4.14054	0.00540954	0.147839	-1.45245	-2.64851	-2.4905	-1.81719	-2.10216
ENSMUSG00000036570	chr7:31836400-31840975	Fxyd1	56188	FXYD domain-containing ion transport regulator 1 [Source:MGI Symbol;Acc:MGI:1889273]	protein_coding	545	4.14829	4.13642	0.00544014	0.148383	-0.855544	-0.241435	-0.734152	-0.65896	-0.622523
ENSMUSG00000037669	chr12:8214613-8292864	1110057K04Rik	68832	lipid droplet associated hydrolase [Source:MGI Symbol;Acc:MGI:1916082]	protein_coding	2737	3.87862	4.13327	0.00546361	0.14873	0.498087	0.748528	0.0456132	-0.2643	0.256982
ENSMUSG00000034403	chrX:96660773-96666912	Pja1	18744	praja ring finger ubiquitin ligase 1 [Source:MGI Symbol;Acc:MGI:1101765]	protein_coding	3038	7.56674	4.12998	0.00548821	0.148969	0.123136	0.226451	0.117995	0.258976	0.181639
ENSMUSG00000054027	chr10:86241450-86301434	Nt5dc3	103466	5'-nucleotidase domain containing 3 [Source:MGI Symbol;Acc:MGI:3513266]	protein_coding	5952	5.37895	4.12922	0.00549388	0.148969	0.249792	0.024954	-0.21912	0.412573	0.11705
ENSMUSG00000034931	chr11:101593933-101628972	Dhx8	217207	DEAH (Asp-Glu-Ala-His) box polypeptide 8 [Source:MGI Symbol;Acc:MGI:1306823]	protein_coding	444	5.03071	4.12381	0.00553464	0.149781	0.0946853	-0.0786132	0.579084	0.168031	0.190797
ENSMUSG00000048495	chr1:57444781-57464245	1110034B05Rik	68736	tRNA-yW synthesizing protein 5 [Source:MGI Symbol;Acc:MGI:1915986]	protein_coding	1847	2.93244	4.12048	0.00555996	0.149878	0.828582	0.729769	0.247636	0.325002	0.532747
ENSMUSG00000024620	chr18:61204504-61245015	Pdgfrb	18596	platelet derived growth factor receptor, beta polypeptide [Source:MGI Symbol;Acc:MGI:97531]	protein_coding	5407	4.9559	4.12024	0.00556175	0.149878	-0.681771	-0.387638	-0.512988	-0.721076	-0.575868
ENSMUSG00000034342	chr9:43957045-44042429	Cbl	12402	Casitas B-lineage lymphoma [Source:MGI Symbol;Acc:MGI:88279]	protein_coding	11372	6.52198	4.11885	0.00557231	0.149878	0.256555	0.254779	0.0101256	0.151089	0.168137
ENSMUSG00000001995	chr8:127941663-128016910	Sipa1l2	244668	signal-induced proliferation-associated 1 like 2 [Source:MGI Symbol;Acc:MGI:2676970]	protein_coding	6586	6.00936	4.11765	0.00558147	0.149878	0.297697	0.153218	0.359206	0.196508	0.251657
ENSMUSG00000030084	chr6:89266010-89312907	Plxna1	18844	plexin A1 [Source:MGI Symbol;Acc:MGI:107685]	protein_coding	9034	7.22547	4.11471	0.00560398	0.149948	0.169437	-0.0273745	-0.0562781	0.286411	0.0930487
ENSMUSG00000010608	chr12:84972884-85024373	Rbm25	67039	RNA binding motif protein 25 [Source:MGI Symbol;Acc:MGI:1914289]	protein_coding	2046	7.69156	4.11448	0.00560574	0.149948	0.0258023	-0.26324	-0.209306	-0.0620732	-0.127204
ENSMUSG00000049191	chrX:99261583-99266943	Rgag4	331474	retrotransposon gag domain containing 4 [Source:MGI Symbol;Acc:MGI:3045324]	protein_coding	4653	6.89354	4.10952	0.0056439	0.150111	0.192754	0.220606	0.31138	0.285133	0.252468
ENSMUSG00000027004	chr2:80251827-80288082	Frzb	20378	frizzled-related protein [Source:MGI Symbol;Acc:MGI:892032]	protein_coding	3149	0.255302	4.1082	0.0056541	0.150111	-1.87038	-1.28661	-3.22947	-0.805703	-1.79804
ENSMUSG00000054477	chr18:45428359-45845978	Kcnn2	140492	potassium intermediate/small conductance calcium-activated channel, subfamily N, member 2 [Source:MGI Symbol;Acc:MGI:2153182]	protein_coding	2376	4.67704	4.10666	0.00566601	0.150111	0.42766	-0.0252508	0.453226	-0.102141	0.188374
ENSMUSG00000029238	chr5:76639692-76734117	Clock	12753	circadian locomotor output cycles kaput [Source:MGI Symbol;Acc:MGI:99698]	protein_coding	9744	7.29539	4.10491	0.0056796	0.150111	0.105596	0.121605	-0.0916996	0.175984	0.0778714
ENSMUSG00000047033	chr18:37632900-37636294	Pcdhb15	93886	protocadherin beta 15 [Source:MGI Symbol;Acc:MGI:2136750]	protein_coding	2801	2.64976	4.10467	0.00568144	0.150111	-0.0270702	-0.941787	-0.883052	0.325121	-0.381697
ENSMUSG00000023966	chr17:46258684-46281465	Rsph9	75564	radial spoke head 9 homolog (Chlamydomonas) [Source:MGI Symbol;Acc:MGI:1922814]	protein_coding	966	4.07241	4.10453	0.0056825	0.150111	-0.483837	-0.121641	-0.50813	-0.735987	-0.462399
ENSMUSG00000034111	chr12:88506892-88541479	Tmed8	382620	transmembrane p24 trafficking protein 8 [Source:MGI Symbol;Acc:MGI:1923480]	protein_coding	7409	6.73571	4.10387	0.00568768	0.150111	0.412073	0.133625	0.0638636	0.366346	0.243977
ENSMUSG00000037709	chr6:58881784-58974843	Fam13a	58909	family with sequence similarity 13, member A [Source:MGI Symbol;Acc:MGI:1889842]	protein_coding	5786	5.17645	4.09921	0.00572404	0.150249	0.0155624	-0.440186	-0.352483	-0.0215151	-0.199655
ENSMUSG00000026787	chr2:22477425-22549694	Gad2	14417	glutamic acid decarboxylase 2 [Source:MGI Symbol;Acc:MGI:95634]	protein_coding	5744	9.22842	4.09801	0.00573344	0.150249	0.205068	0.289866	0.136538	0.20198	0.208363
ENSMUSG00000041592	chr11:113637388-113928660	Sdk2	237979	sidekick cell adhesion molecule 2 [Source:MGI Symbol;Acc:MGI:2443847]	protein_coding	11287	6.67486	4.09769	0.00573593	0.150249	0.0201955	0.225867	0.24153	0.379816	0.216852
ENSMUSG00000010721	chr5:29556054-29705230	Lmbr1	56873	limb region 1 [Source:MGI Symbol;Acc:MGI:1861746]	protein_coding	4926	5.11342	4.09765	0.00573626	0.150249	-0.0440531	-0.0537729	-0.40312	-0.521325	-0.255568
ENSMUSG00000035407	chr4:98421289-98484528	Kank4	242553	KN motif and ankyrin repeat domains 4 [Source:MGI Symbol;Acc:MGI:3043381]	protein_coding	4795	2.91331	4.09623	0.00574744	0.150258	-0.964226	-0.647915	-0.216748	0.0335727	-0.448829
ENSMUSG00000006526	chr14:31638476-31690472	Tmem110	69179	transmembrane protein 110 [Source:MGI Symbol;Acc:MGI:1921500]	protein_coding	3737	4.1099	4.08978	0.00579837	0.151131	-0.0901581	0.318071	0.611105	0.454382	0.32335
ENSMUSG00000018378	chr11:87912348-88007942	Cuedc1	103841	CUE domain containing 1 [Source:MGI Symbol;Acc:MGI:2144281]	protein_coding	1505	5.43906	4.08924	0.00580267	0.151131	-0.364231	-0.285611	-0.192817	-0.101409	-0.236017
ENSMUSG00000063430	chr5:113919167-114039979	Wscd2	320916	WSC domain containing 2 [Source:MGI Symbol;Acc:MGI:2445030]	protein_coding	2809	5.04969	4.08521	0.0058347	0.15156	0.285128	0.520934	0.116166	0.0927123	0.253735
ENSMUSG00000018334	chr11:78826642-78960209	Ksr1	16706	kinase suppressor of ras 1 [Source:MGI Symbol;Acc:MGI:105051]	protein_coding	5495	4.53701	4.08442	0.00584102	0.15156	-0.245748	-0.40983	-0.223684	-0.227301	-0.276641
ENSMUSG00000039552	chr10:33624617-33636127	Rsph4a	212892	radial spoke head 4 homolog A (Chlamydomonas) [Source:MGI Symbol;Acc:MGI:3027894]	protein_coding	3650	3.57331	4.08246	0.00585672	0.151684	-0.844672	-0.670109	-0.971884	-0.00941396	-0.62402
ENSMUSG00000038084	chr16:29579120-29655270	Opa1	74143	OPA1, mitochondrial dynamin like GTPase [Source:MGI Symbol;Acc:MGI:1921393]	protein_coding	6230	7.43315	4.07115	0.0059481	0.153763	0.0394587	-0.0913951	-0.129903	0.225398	0.0108897
ENSMUSG00000046605	chr11:121477211-121534767	B3gntl1	210004	UDP-GlcNAc:betaGal beta-1,3-N-acetylglucosaminyltransferase-like 1 [Source:MGI Symbol;Acc:MGI:2441705]	protein_coding	2864	3.27548	4.0685	0.00596972	0.153873	-1.12706	-0.36811	0.1012	-0.2621	-0.414016
ENSMUSG00000002257	chr17:28344423-28365853	Def6	23853	differentially expressed in FDCP 6 [Source:MGI Symbol;Acc:MGI:1346328]	protein_coding	2277	0.489197	4.06783	0.00597526	0.153873	-1.82141	-1.63776	1.10709	-0.36538	-0.679364
ENSMUSG00000020805	chr11:72055196-72081024	Slc13a5	237831	solute carrier family 13 (sodium-dependent citrate transporter), member 5 [Source:MGI Symbol;Acc:MGI:3037150]	protein_coding	3329	3.00318	4.06656	0.00598567	0.153873	-0.281462	-0.361361	-0.411213	-0.992558	-0.511648
ENSMUSG00000058291	chr5:139045544-139061289	Zfp68	24135	zinc finger protein 68 [Source:MGI Symbol;Acc:MGI:1344427]	protein_coding	4749	6.12934	4.06092	0.00603207	0.154096	0.212514	0.33104	0.0156343	0.177692	0.18422
ENSMUSG00000090071	chr1:74901208-74904305	Cdk5r2	12570	cyclin-dependent kinase 5, regulatory subunit 2 (p39) [Source:MGI Symbol;Acc:MGI:1330828]	protein_coding	2799	6.10026	4.06012	0.00603864	0.154096	0.10989	0.224663	0.359567	0.169931	0.216013
ENSMUSG00000044948	chr19:47811751-47994077	Wdr96	414801	cilia and flagella associated protein 43 [Source:MGI Symbol;Acc:MGI:1289258]	protein_coding	5264	2.56691	4.05988	0.00604061	0.154096	-1.15732	-2.11229	-2.42812	-1.71354	-1.85282
ENSMUSG00000047021	chr1:74948345-74982473	Ccdc108	241116	cilia and flagella associated protein 65 [Source:MGI Symbol;Acc:MGI:2444274]	protein_coding	5727	3.14129	4.05907	0.00604738	0.154096	-0.662794	-2.0449	-1.2587	-1.19571	-1.29053
ENSMUSG00000091971	chr17:35105844-35109369	Hspa1a	193740	heat shock protein 1A [Source:MGI Symbol;Acc:MGI:96244]	protein_coding	2967	0.141756	4.05875	0.00604998	0.154096	2.82336	1.30103	1.04988	0.893881	1.51704
ENSMUSG00000045817	chr17:84582971-84587587	Zfp36l2	12193	zinc finger protein 36, C3H type-like 2 [Source:MGI Symbol;Acc:MGI:107945]	protein_coding	3530	4.82976	4.05092	0.00611522	0.155211	-0.322216	-0.0367957	-0.168653	-0.532984	-0.265162
ENSMUSG00000071369	chr10:19653978-19862859	Map3k5	26408	mitogen-activated protein kinase kinase kinase 5 [Source:MGI Symbol;Acc:MGI:1346876]	protein_coding	5450	5.35735	4.05081	0.00611615	0.155211	-0.08355	0.240899	0.431864	0.12243	0.177911
ENSMUSG00000066150	chr4:62021461-62053103	Slc31a1	20529	solute carrier family 31, member 1 [Source:MGI Symbol;Acc:MGI:1333843]	protein_coding	3718	3.92448	4.0494	0.00612796	0.155227	-1.04548	-0.246817	-0.850414	-0.708325	-0.712759
ENSMUSG00000036120	chr8:72654411-72663396	Rfxank	19727	regulatory factor X-associated ankyrin-containing protein [Source:MGI Symbol;Acc:MGI:1333865]	protein_coding	3282	3.50255	4.04635	0.00615369	0.155459	0.404356	0.545831	0.533829	0.223085	0.426775
ENSMUSG00000050100	chr7:138697276-138700396	Hmx2	15372	H6 homeobox 2 [Source:MGI Symbol;Acc:MGI:107159]	protein_coding	1546	2.81627	4.04435	0.00617058	0.155459	0.731302	0.81515	0.567253	-0.117651	0.499014
ENSMUSG00000081424	chrX:85281410-85282545	Gm14774	NA	predicted gene 14774 [Source:MGI Symbol;Acc:MGI:3705616]	processed_pseudogene	536	0.752202	4.04432	0.00617078	0.155459	0.736508	-2.38117	-0.980482	-2.324	-1.23729
ENSMUSG00000027981	chr3:113307685-113333367	Rnpc3	67225	RNA-binding region (RNP1, RRM) containing 3 [Source:MGI Symbol;Acc:MGI:1914475]	protein_coding	4679	7.03017	4.04037	0.00620429	0.156019	-0.00133946	-0.133082	-0.349982	-0.198538	-0.170735
ENSMUSG00000042606	chr7:134005186-134009191	Hirip3	233876	HIRA interacting protein 3 [Source:MGI Symbol;Acc:MGI:2142364]	protein_coding	2766	4.68815	4.0324	0.00627248	0.157257	-0.290758	-0.0657149	-0.199409	-0.402001	-0.239471
ENSMUSG00000052331	chr1:54701884-54983531	Ankrd44	329154	ankyrin repeat domain 44 [Source:MGI Symbol;Acc:MGI:3045243]	protein_coding	3274	3.93179	4.03145	0.00628059	0.157257	-0.406326	-0.576342	-0.314422	-0.195081	-0.373043
ENSMUSG00000019437	chr11:77989913-77995711	Tlcd1	68385	TLC domain containing 1 [Source:MGI Symbol;Acc:MGI:1915572]	protein_coding	2897	3.46576	4.03064	0.00628757	0.157257	-0.397509	-0.13539	-0.635093	-0.577384	-0.436344
ENSMUSG00000001569	chr5:29760904-29780346	Nom1	433864	nucleolar protein with MIF4G domain 1 [Source:MGI Symbol;Acc:MGI:1861749]	protein_coding	9219	5.37392	4.01922	0.00638686	0.15928	-0.305775	-0.392121	0.00804772	0.0495058	-0.160086
ENSMUSG00000030739	chr7:51860873-51926513	Myh14	71960	myosin, heavy polypeptide 14 [Source:MGI Symbol;Acc:MGI:1919210]	protein_coding	6390	5.74958	4.01758	0.00640119	0.15928	-0.399085	-0.261261	-0.417813	-0.14118	-0.304835
ENSMUSG00000061864	chr8:60255679-61390724	Galntl6	NA	NA	NA	NA	3.25979	4.01738	0.00640294	0.15928	0.25537	-1.03112	-0.470353	0.167996	-0.269527
ENSMUSG00000051243	chr9:58043805-58052426	Islr2	320563	immunoglobulin superfamily containing leucine-rich repeat 2 [Source:MGI Symbol;Acc:MGI:2444277]	protein_coding	4123	5.75308	4.01322	0.00643964	0.159906	-0.00795761	0.571342	0.271005	0.211826	0.261554
ENSMUSG00000043019	chr1:153602204-153669758	Edem3	66967	ER degradation enhancer, mannosidase alpha-like 3 [Source:MGI Symbol;Acc:MGI:1914217]	protein_coding	3262	6.32385	4.0096	0.00647162	0.160413	0.181319	0.199016	0.167062	0.302373	0.212442
ENSMUSG00000040351	chr5:3689700-3803409	Ankib1	70797	ankyrin repeat and IBR domain containing 1 [Source:MGI Symbol;Acc:MGI:1918047]	protein_coding	6426	6.73586	4.00686	0.00649603	0.16073	0.0332902	0.197084	-0.135969	-0.257458	-0.0407632
ENSMUSG00000040782	chr1:161162157-161278011	Rfwd2	26374	ring finger and WD repeat domain 2 [Source:MGI Symbol;Acc:MGI:1347046]	protein_coding	753	5.36497	4.00144	0.00654449	0.161461	0.0894396	0.409676	0.0937466	0.332093	0.231239
ENSMUSG00000057766	chr18:12410571-12464529	Ankrd29	225187	ankyrin repeat domain 29 [Source:MGI Symbol;Acc:MGI:2687055]	protein_coding	3242	3.81106	4.00096	0.00654886	0.161461	-0.0359261	0.646052	0.525232	0.0269803	0.290585
ENSMUSG00000032360	chr9:76073410-76171685	Hcrtr2	387285	hypocretin (orexin) receptor 2 [Source:MGI Symbol;Acc:MGI:2680765]	protein_coding	3761	2.76506	3.9991	0.0065656	0.161586	0.542461	0.596583	-0.296264	0.857931	0.425178
ENSMUSG00000059921	chr3:141128228-141498188	Unc5c	22253	unc-5 netrin receptor C [Source:MGI Symbol;Acc:MGI:1095412]	protein_coding	9646	6.51334	3.99155	0.00663397	0.162709	0.122595	0.270553	0.314189	0.160829	0.217042
ENSMUSG00000039485	chr10:34016927-34021414	Tspyl4	72480	TSPY-like 4 [Source:MGI Symbol;Acc:MGI:106393]	protein_coding	3879	8.54513	3.99067	0.00664201	0.162709	0.165428	0.0537329	0.0268354	0.22255	0.117137
ENSMUSG00000022761	chr16:17508481-17526726	Lztr1	66863	leucine-zipper-like transcriptional regulator, 1 [Source:MGI Symbol;Acc:MGI:1914113]	protein_coding	3394	5.9736	3.98921	0.00665531	0.162709	-0.050555	0.27945	0.293812	0.0700286	0.148184
ENSMUSG00000049892	chr11:59776383-59778746	Rasd1	19416	RAS, dexamethasone-induced 1 [Source:MGI Symbol;Acc:MGI:1270848]	protein_coding	1611	3.27384	3.9889	0.00665818	0.162709	0.876013	0.896437	-0.0472541	0.455412	0.545152
ENSMUSG00000038848	chr2:180638782-180655954	Ythdf1	228994	YTH domain family 1 [Source:MGI Symbol;Acc:MGI:1917431]	protein_coding	3184	4.90766	3.98375	0.00670542	0.163575	0.461404	0.0355933	0.337185	0.0672257	0.225352
ENSMUSG00000022105	chr14:73583180-73725929	Rb1	19645	RB transcriptional corepressor 1 [Source:MGI Symbol;Acc:MGI:97874]	protein_coding	411	5.23464	3.97912	0.00674817	0.164328	0.0268574	0.298685	0.342269	0.26777	0.233896
ENSMUSG00000021111	chr12:107018212-107077454	Papola	18789	poly (A) polymerase alpha [Source:MGI Symbol;Acc:MGI:109301]	protein_coding	4380	6.39422	3.97453	0.00679082	0.165077	0.265818	0.242683	0.131589	-0.00152614	0.159641
ENSMUSG00000028243	chr4:6117945-6149135	Ubxn2b	68053	UBX domain protein 2B [Source:MGI Symbol;Acc:MGI:1915303]	protein_coding	6642	4.88987	3.96897	0.0068429	0.166051	0.143575	0.527773	0.20369	0.0485381	0.230894
ENSMUSG00000025145	chr11:120574939-120582742	Lrrc45	217366	leucine rich repeat containing 45 [Source:MGI Symbol;Acc:MGI:2387183]	protein_coding	2492	6.08854	3.95938	0.00693364	0.167594	0.287689	0.243776	-0.0285428	0.311312	0.203559
ENSMUSG00000058402	chr7:30644698-30700978	Zfp420	233058	zinc finger protein 420 [Source:MGI Symbol;Acc:MGI:2444666]	protein_coding	2537	3.73729	3.95909	0.00693633	0.167594	0.431652	0.0231199	0.697117	0.121711	0.3184
ENSMUSG00000030188	chr6:131234106-131243562	Magohb	66441	mago homolog B, exon junction complex core component [Source:MGI Symbol;Acc:MGI:1913691]	protein_coding	767	2.96084	3.95821	0.00694481	0.167594	-0.556705	-0.410933	-0.160868	0.63702	-0.122872
ENSMUSG00000031546	chr8:24336782-24348440	Gins4	109145	GINS complex subunit 4 (Sld5 homolog) [Source:MGI Symbol;Acc:MGI:1923847]	protein_coding	1349	3.72079	3.95716	0.00695484	0.167594	0.371528	0.454681	-0.0627451	-0.467594	0.0739675
ENSMUSG00000006575	chr11:102254417-102264169	Rundc3a	51799	RUN domain containing 3A [Source:MGI Symbol;Acc:MGI:1858752]	protein_coding	1861	7.46737	3.95246	0.00699985	0.168251	0.154918	0.180419	0.115955	0.193504	0.161199
ENSMUSG00000038816	chr4:56823507-56878360	Ctnnal1	54366	catenin (cadherin associated protein), alpha-like 1 [Source:MGI Symbol;Acc:MGI:1859649]	protein_coding	3664	5.23418	3.95178	0.00700643	0.168251	-0.603847	-0.340909	-0.161747	-0.351245	-0.364437
ENSMUSG00000002633	chr5:28783055-28793941	Shh	20423	sonic hedgehog [Source:MGI Symbol;Acc:MGI:98297]	protein_coding	2847	3.2632	3.947	0.0070526	0.169067	0.789323	0.129416	0.154624	0.596685	0.417512
ENSMUSG00000017734	chr2:164311306-164319119	Dbndd2	52840	dysbindin (dystrobrevin binding protein 1) domain containing 2 [Source:MGI Symbol;Acc:MGI:106562]	protein_coding	1055	4.57569	3.94552	0.00706699	0.16912	0.681922	0.0970381	-0.163665	-0.109599	0.126424
ENSMUSG00000091793	chr12:110841855-110900219	Rian	NA	NA	NA	NA	8.73191	3.93904	0.00713014	0.170337	0.246532	0.105957	0.316127	0.192067	0.215171
ENSMUSG00000045031	chr3:37206371-37211930	Cetn4	207175	centrin 4 [Source:MGI Symbol;Acc:MGI:2677454]	protein_coding	1808	2.33227	3.93373	0.00718247	0.171291	-0.30713	0.275165	-1.08413	-0.980797	-0.524222
ENSMUSG00000026623	chr1:193541413-193608434	Lpgat1	226856	lysophosphatidylglycerol acyltransferase 1 [Source:MGI Symbol;Acc:MGI:2446186]	protein_coding	586	7.50975	3.92912	0.0072281	0.172083	0.138491	0.128163	0.168641	0.089192	0.131122
ENSMUSG00000026888	chr2:64750233-64863344	Grb14	50915	growth factor receptor bound protein 14 [Source:MGI Symbol;Acc:MGI:1355324]	protein_coding	682	4.45973	3.9229	0.00729026	0.173016	-0.137455	-0.00694524	-0.662881	-0.337357	-0.28616
ENSMUSG00000032698	chr2:103797843-103822335	Lmo2	16909	LIM domain only 2 [Source:MGI Symbol;Acc:MGI:102811]	protein_coding	1654	3.33805	3.92181	0.00730113	0.173016	0.18235	-0.591986	-0.751819	-0.435527	-0.399246
ENSMUSG00000024369	chr17:34987036-34993617	Rdbp	27632	negative elongation factor complex member E, Rdbp [Source:MGI Symbol;Acc:MGI:102744]	protein_coding	1399	4.38429	3.92019	0.00731745	0.173016	-0.506844	-0.166824	-0.0376064	-0.275986	-0.246815
ENSMUSG00000020173	chr11:12136311-12365263	Cobl	12808	cordon-bleu WH2 repeat [Source:MGI Symbol;Acc:MGI:105056]	protein_coding	2566	6.60425	3.91954	0.00732396	0.173016	0.154519	0.102969	0.130824	0.298725	0.171759
ENSMUSG00000027187	chr2:103293706-103325617	Cat	12359	catalase [Source:MGI Symbol;Acc:MGI:88271]	protein_coding	2613	5.28921	3.91897	0.0073297	0.173016	-0.3842	-0.250205	-0.296301	-0.291042	-0.305437
ENSMUSG00000013833	chr10:79357152-79371983	Med16	216154	mediator complex subunit 16 [Source:MGI Symbol;Acc:MGI:2158394]	protein_coding	3197	4.50267	3.91733	0.00734626	0.173064	-0.448097	-0.260897	-0.261492	-0.190094	-0.290145
ENSMUSG00000027534	chr3:10417519-10440424	Snx16	74718	sorting nexin 16 [Source:MGI Symbol;Acc:MGI:1921968]	protein_coding	2512	5.09017	3.91508	0.00736908	0.173064	0.391603	0.169089	0.311364	-0.0280091	0.211011
ENSMUSG00000018651	chr11:83892036-83943402	Tada2a	217031	transcriptional adaptor 2A [Source:MGI Symbol;Acc:MGI:2144471]	protein_coding	2151	4.81049	3.91369	0.00738316	0.173064	-0.346394	-0.334006	-0.194149	-0.0290169	-0.225892
ENSMUSG00000029361	chr5:118230741-118409149	Nos1	18125	nitric oxide synthase 1, neuronal [Source:MGI Symbol;Acc:MGI:97360]	protein_coding	735	7.26348	3.91197	0.00740063	0.173064	0.0102745	-0.00930866	-0.537024	0.226715	-0.0773357
ENSMUSG00000018736	chr11:68634636-68685660	Ndel1	83431	nudE neurodevelopment protein 1 like 1 [Source:MGI Symbol;Acc:MGI:1932915]	protein_coding	2382	5.98188	3.91045	0.0074162	0.173064	0.346736	0.00684477	-0.0234986	-0.102334	0.0569369
ENSMUSG00000023170	chr11:69727090-69730393	Gps2	56310	G protein pathway suppressor 2 [Source:MGI Symbol;Acc:MGI:1891751]	protein_coding	1311	4.7539	3.91042	0.00741645	0.173064	-0.0869497	-0.494537	0.1799	-0.282896	-0.171121
ENSMUSG00000020868	chr11:94524865-94539129	Xylt2	217119	xylosyltransferase II [Source:MGI Symbol;Acc:MGI:2444797]	protein_coding	3442	4.66016	3.91015	0.00741917	0.173064	-0.183428	-0.127241	-0.318076	-0.430433	-0.264795
ENSMUSG00000032253	chr9:82759466-82869396	Phip	83946	pleckstrin homology domain interacting protein [Source:MGI Symbol;Acc:MGI:1932404]	protein_coding	10756	7.5027	3.90752	0.00744613	0.173401	0.182991	0.110218	0.233288	-0.0306841	0.123953
ENSMUSG00000010663	chr19:10257078-10271660	Fads1	76267	fatty acid desaturase 1 [Source:MGI Symbol;Acc:MGI:1923517]	protein_coding	3456	7.11114	3.90453	0.00747677	0.173715	-0.253092	-0.0223805	-0.198993	-0.0993298	-0.143449
ENSMUSG00000059486	chr6:56727218-56748107	Kbtbd2	210973	kelch repeat and BTB (POZ) domain containing 2 [Source:MGI Symbol;Acc:MGI:2384811]	protein_coding	3816	5.87036	3.90223	0.0075005	0.173715	0.253398	0.331639	-0.0162076	0.0790898	0.16198
ENSMUSG00000053825	chr10:105902021-106370802	Ppfia2	327814	protein tyrosine phosphatase, receptor type, f polypeptide (PTPRF), interacting protein (liprin), alpha 2 [Source:MGI Symbol;Acc:MGI:2443834]	protein_coding	5429	6.15624	3.90201	0.00750283	0.173715	0.11851	0.21704	0.0578136	0.372518	0.19147
ENSMUSG00000056476	chr3:58810600-59122632	Med12l	329650	mediator complex subunit 12-like [Source:MGI Symbol;Acc:MGI:2139916]	protein_coding	3747	7.1699	3.90133	0.00750978	0.173715	0.0847514	0.202395	0.10924	0.280743	0.169282
ENSMUSG00000025278	chr14:8650171-8784402	Flnb	286940	filamin, beta [Source:MGI Symbol;Acc:MGI:2446089]	protein_coding	9100	6.76483	3.89807	0.00754362	0.174147	-0.104234	-0.318593	-0.112165	-0.285022	-0.205004
ENSMUSG00000028821	chr4:134486513-134493763	Syf2	68592	SYF2 homolog, RNA splicing factor (S. cerevisiae) [Source:MGI Symbol;Acc:MGI:1915842]	protein_coding	1369	5.7232	3.89602	0.00756488	0.174147	-0.363759	-0.274555	0.0908833	-0.0405163	-0.146987
ENSMUSG00000031508	chr8:11611283-11636054	Ankrd10	102334	ankyrin repeat domain 10 [Source:MGI Symbol;Acc:MGI:1921840]	protein_coding	2398	4.97416	3.89489	0.00757672	0.174147	0.352902	0.327437	0.222967	0.131056	0.258591
ENSMUSG00000064202	chr19:28975458-29042590	4430402I18Rik	381218	RIKEN cDNA 4430402I18 gene [Source:MGI Symbol;Acc:MGI:1918036]	protein_coding	1812	0.957972	3.8947	0.0075787	0.174147	-1.04778	-1.85402	-0.689758	-1.2532	-1.21119
ENSMUSG00000043059	chr5:31501054-31504976	Zfp513	101023	zinc finger protein 513 [Source:MGI Symbol;Acc:MGI:2141255]	protein_coding	2228	3.63324	3.89189	0.00760809	0.174236	-0.523793	-0.403232	0.421465	-0.236053	-0.185403
ENSMUSG00000014592	chr4:150433333-151236285	Camta1	100072	calmodulin binding transcription activator 1 [Source:MGI Symbol;Acc:MGI:2140230]	protein_coding	8533	9.02279	3.89107	0.00761664	0.174236	0.160815	0.131682	0.0593794	0.287505	0.159845
ENSMUSG00000026546	chr1:174450875-174476301	Ccdc19	71870	cilia and flagella associated protein 45 [Source:MGI Symbol;Acc:MGI:1919120]	protein_coding	3426	1.72768	3.89072	0.0076203	0.174236	-0.651003	-0.98879	-1.28424	0.664288	-0.564936
ENSMUSG00000031155	chrX:7455088-7460858	Pim2	NA	proviral integration site 2 [Source:MGI Symbol;Acc:MGI:97587]	protein_coding	1100	4.20366	3.88689	0.00766064	0.17487	0.495797	0.395684	0.421356	0.152871	0.366427
ENSMUSG00000073856	chr7:125998974-126116466	Iqck	434232	IQ motif containing K [Source:MGI Symbol;Acc:MGI:3612188]	protein_coding	2891	1.38014	3.88127	0.00772008	0.175786	-0.799175	-0.239079	-2.60285	-0.673359	-1.07862
ENSMUSG00000035172	chr11:101023693-101032965	Plekhh3	217198	pleckstrin homology domain containing, family H (with MyTH4 domain) member 3 [Source:MGI Symbol;Acc:MGI:2384950]	protein_coding	1410	3.70038	3.8807	0.00772615	0.175786	-0.513356	-0.208587	0.134782	-0.555591	-0.285688
ENSMUSG00000073676	chr1:55144676-55148451	Hspe1	15528	heat shock protein 1 (chaperonin 10) [Source:MGI Symbol;Acc:MGI:104680]	protein_coding	774	4.97741	3.8781	0.00775387	0.176127	0.573492	0.248659	0.233659	0.147021	0.300708
ENSMUSG00000027797	chr3:55046148-55343286	Dclk1	13175	doublecortin-like kinase 1 [Source:MGI Symbol;Acc:MGI:1330861]	protein_coding	7962	8.41781	3.87412	0.00779658	0.176807	-0.0502536	0.125558	0.00821703	0.263864	0.0868465
ENSMUSG00000070880	chr2:70390829-70440371	Gad1	14415	glutamate decarboxylase 1 [Source:MGI Symbol;Acc:MGI:95632]	protein_coding	3355	8.37549	3.87169	0.00782272	0.176975	0.105311	0.345778	0.171436	0.130007	0.188133
ENSMUSG00000020014	chr10:92238064-92544663	4930485B16Rik	380654	cilia and flagella associated protein 54 [Source:MGI Symbol;Acc:MGI:1922208]	protein_coding	9903	5.29939	3.86973	0.00784378	0.176975	-0.135957	-0.512098	-0.571149	-0.33009	-0.387323
ENSMUSG00000011751	chr7:28141102-28233005	Spnb4	80297	spectrin beta, non-erythrocytic 4 [Source:MGI Symbol;Acc:MGI:1890574]	protein_coding	4861	7.70187	3.86819	0.0078605	0.176975	0.230748	0.163279	0.128901	0.105498	0.157107
ENSMUSG00000059049	chr4:82543525-82698543	Frem1	329872	Fras1 related extracellular matrix protein 1 [Source:MGI Symbol;Acc:MGI:2670972]	protein_coding	9690	3.30473	3.86582	0.00788615	0.176975	-1.26714	-1.14281	-0.998929	-0.726174	-1.03376
ENSMUSG00000003526	chr16:18060150-18090596	Prodh	19125	proline dehydrogenase [Source:MGI Symbol;Acc:MGI:97770]	protein_coding	677	4.26142	3.86557	0.00788891	0.176975	-0.835959	-0.453642	-0.299694	-0.0888059	-0.419525
ENSMUSG00000079057	chr8:46390855-46418870	Cyp4v3	102294	cytochrome P450, family 4, subfamily v, polypeptide 3 [Source:MGI Symbol;Acc:MGI:2142763]	protein_coding	3808	2.8752	3.86411	0.00790477	0.176975	-0.398773	-0.705979	0.064536	-1.24959	-0.57245
ENSMUSG00000079477	chr6:87948800-87995564	Rab7	19349	RAB7, member RAS oncogene family [Source:MGI Symbol;Acc:MGI:105068]	protein_coding	2159	7.62886	3.86408	0.00790517	0.176975	-0.0679285	-0.122222	-0.103468	-0.201325	-0.123736
ENSMUSG00000019039	chr9:108471923-108475402	Dalrd3	67789	DALR anticodon binding domain containing 3 [Source:MGI Symbol;Acc:MGI:1915039]	protein_coding	1746	4.54457	3.86399	0.00790614	0.176975	0.31976	0.207245	0.372854	0.230084	0.282486
ENSMUSG00000078117	chr9:8971491-8976073	Gm16485	NA	predicted gene 16485 [Source:MGI Symbol;Acc:MGI:3642771]	protein_coding	3983	4.39044	3.86207	0.00792707	0.177138	0.321258	-0.439272	-0.221873	0.567253	0.0568415
ENSMUSG00000022272	chr15:25551980-25743728	Myo10	17909	myosin X [Source:MGI Symbol;Acc:MGI:107716]	protein_coding	8125	6.58711	3.85961	0.00795397	0.177138	-0.08278	-0.126426	-0.331975	-0.236625	-0.194451
ENSMUSG00000034252	chr9:79914480-79992275	Senp6	215351	SUMO/sentrin specific peptidase 6 [Source:MGI Symbol;Acc:MGI:1922075]	protein_coding	1916	6.26068	3.85948	0.00795543	0.177138	0.188456	-0.156665	0.287899	0.0595177	0.0948021
ENSMUSG00000036779	chr8:90722812-90783921	Papd5	214627	PAP associated domain containing 5 [Source:MGI Symbol;Acc:MGI:1917820]	protein_coding	4624	5.79731	3.85639	0.00798939	0.177138	0.41016	0.0573391	0.104606	0.0470616	0.154792
ENSMUSG00000009549	chr2:118301286-118305747	Srp14	20813	signal recognition particle 14 [Source:MGI Symbol;Acc:MGI:107169]	protein_coding	798	7.13427	3.85531	0.00800121	0.177138	-0.0420758	-0.147262	-0.23414	-0.0832876	-0.126691
ENSMUSG00000034109	chr3:75679805-75761171	Golim4	73124	golgi integral membrane protein 4 [Source:MGI Symbol;Acc:MGI:1920374]	protein_coding	5546	6.02813	3.85477	0.00800721	0.177138	-0.397415	-0.413162	-0.0799616	-0.529721	-0.355065
ENSMUSG00000019767	chr10:5784010-5864339	Gm221	100504234	coiled-coil domain containing 170 [Source:MGI Symbol;Acc:MGI:2685067]	protein_coding	3350	1.47353	3.85468	0.0080082	0.177138	-1.4526	-0.857307	-1.91948	-0.384832	-1.15356
ENSMUSG00000020580	chr12:16901484-16995380	Rock2	19878	Rho-associated coiled-coil containing protein kinase 2 [Source:MGI Symbol;Acc:MGI:107926]	protein_coding	7644	8.02331	3.85245	0.0080328	0.177138	0.0685808	0.180783	0.137535	0.0468715	0.108443
ENSMUSG00000020102	chr10:124663220-124766319	Slc16a7	20503	solute carrier family 16 (monocarboxylic acid transporters), member 7 [Source:MGI Symbol;Acc:MGI:1330284]	protein_coding	10981	3.66848	3.8517	0.00804118	0.177138	0.0299786	0.109657	0.325259	0.713077	0.294493
ENSMUSG00000043301	chr16:94970573-95219603	Kcnj6	16522	potassium inwardly-rectifying channel, subfamily J, member 6 [Source:MGI Symbol;Acc:MGI:104781]	protein_coding	1773	4.9733	3.85169	0.00804129	0.177138	0.484429	0.373933	0.255483	0.219706	0.333388
ENSMUSG00000034040	chr5:131347652-131784248	Wbscr17	212996	Williams-Beuren syndrome chromosome region 17 homolog (human) [Source:MGI Symbol;Acc:MGI:2137594]	protein_coding	8040	6.02852	3.84407	0.00812621	0.178586	0.159821	0.21352	0.116394	0.389397	0.219783
ENSMUSG00000091747	chr17:35133381-35138909	D17H6S56E-5	NA	NA	NA	NA	0.994247	3.84348	0.00813279	0.178586	0.183344	-1.17194	-0.106293	-2.04853	-0.785855
ENSMUSG00000026970	chr2:60587950-60801561	Rbms1	56878	RNA binding motif, single stranded interacting protein 1 [Source:MGI Symbol;Acc:MGI:1861774]	protein_coding	4436	4.40682	3.83827	0.0081914	0.179346	-0.401019	-0.682519	-0.414381	-0.450135	-0.487013
ENSMUSG00000073805	chr7:142073309-142130413	Fam196a	627214	family with sequence similarity 196, member A [Source:MGI Symbol;Acc:MGI:3605068]	protein_coding	3332	4.62917	3.83811	0.00819328	0.179346	0.389792	0.347845	0.375792	0.0889105	0.300585
ENSMUSG00000031374	chrX:70656135-70674024	Zfp92	22754	zinc finger protein 92 [Source:MGI Symbol;Acc:MGI:108094]	protein_coding	5767	6.07473	3.8354	0.00822389	0.179732	0.275598	0.139819	0.417418	0.371007	0.30096
ENSMUSG00000022805	chr16:38297540-38342529	4932425I24Rik	320214	MYCBP-associated, testis expressed 1 [Source:MGI Symbol;Acc:MGI:2443598]	protein_coding	2750	2.01817	3.83191	0.00826357	0.179949	-0.817123	-1.14822	-1.3807	-0.735334	-1.02035
ENSMUSG00000027598	chr2:154958945-155052891	Itch	16396	itchy, E3 ubiquitin protein ligase [Source:MGI Symbol;Acc:MGI:1202301]	protein_coding	5159	5.82304	3.83169	0.00826605	0.179949	0.242691	0.188834	0.348297	-0.166389	0.153358
ENSMUSG00000050272	chr16:96813386-97392659	Dscam	13508	DS cell adhesion molecule [Source:MGI Symbol;Acc:MGI:1196281]	protein_coding	7498	7.40032	3.83111	0.00827276	0.179949	0.0660135	0.18089	0.081796	0.266437	0.148784
ENSMUSG00000020536	chr11:60512925-60527988	Llgl1	16897	lethal giant larvae homolog 1 (Drosophila) [Source:MGI Symbol;Acc:MGI:102682]	protein_coding	4303	4.60595	3.82522	0.00834022	0.181132	-0.25096	0.516547	0.232086	0.0353098	0.133246
ENSMUSG00000051351	chr4:135840298-135850157	Zfp46	22704	zinc finger protein 46 [Source:MGI Symbol;Acc:MGI:99192]	protein_coding	1077	5.12718	3.82192	0.00837822	0.181672	-0.0771606	-0.242436	-0.468873	-0.136257	-0.231182
ENSMUSG00000068267	chr2:131000618-131006103	Cenpb	12616	centromere protein B [Source:MGI Symbol;Acc:MGI:88376]	protein_coding	4886	5.70063	3.81545	0.00845339	0.183016	-0.459081	-0.179368	0.133434	-0.267273	-0.193072
ENSMUSG00000025232	chr9:59387174-59413214	Hexa	15211	hexosaminidase A [Source:MGI Symbol;Acc:MGI:96073]	protein_coding	1996	4.88455	3.81155	0.00849895	0.183715	-0.157301	0.198152	0.444503	0.318396	0.200937
ENSMUSG00000027998	chr3:82859144-82876577	Plrg1	53317	pleiotropic regulator 1 [Source:MGI Symbol;Acc:MGI:1858197]	protein_coding	1851	4.52933	3.80569	0.00856804	0.184756	0.249114	0.423538	0.247728	0.0397587	0.240035
ENSMUSG00000034621	chr11:102336929-102418006	Gpatch8	237943	G patch domain containing 8 [Source:MGI Symbol;Acc:MGI:1918667]	protein_coding	6871	7.44364	3.80505	0.00857558	0.184756	0.206175	-0.0326914	0.147753	0.0354872	0.0891809
ENSMUSG00000047361	chr1:59572808-59691652	Gm973	381260	predicted gene 973 [Source:MGI Symbol;Acc:MGI:2685819]	protein_coding	3595	4.21093	3.80384	0.00858989	0.184756	-0.500205	-0.443081	-0.55121	-0.167087	-0.415396
ENSMUSG00000064357	chrM:7627-8907	mt-Atp6	17705	mitochondrially encoded ATP synthase 6 [Source:MGI Symbol;Acc:MGI:99927]	protein_coding	681	6.63173	3.80296	0.00860042	0.184756	-0.111068	-0.37355	-0.233527	-0.0836566	-0.20045
ENSMUSG00000034532	chr14:65885238-65943108	Fbxo16	50759	F-box protein 16 [Source:MGI Symbol;Acc:MGI:1354706]	protein_coding	3781	3.48756	3.80041	0.00863068	0.185119	-0.78628	-0.210383	-0.498738	0.0272625	-0.367034
ENSMUSG00000002985	chr7:20281158-20284815	Apoe	11816	apolipoprotein E [Source:MGI Symbol;Acc:MGI:88057]	protein_coding	1408	10.6793	3.79851	0.00865338	0.185163	-0.244458	-0.247579	-0.325628	-0.26197	-0.269909
ENSMUSG00000029359	chr5:118477452-118512187	Tesc	57816	tescalcin [Source:MGI Symbol;Acc:MGI:1930803]	protein_coding	1031	2.63984	3.79697	0.00867176	0.185163	-0.260132	0.851458	0.691599	0.740026	0.505738
ENSMUSG00000043313	chr18:37656351-37664081	Pcdhb19	93890	protocadherin beta 19 [Source:MGI Symbol;Acc:MGI:2136757]	protein_coding	7138	3.7131	3.79688	0.00867282	0.185163	-0.581164	-0.437964	-0.7478	-0.174421	-0.485337
ENSMUSG00000018666	chr11:96650141-96670254	Cbx1	12412	chromobox 1 [Source:MGI Symbol;Acc:MGI:105369]	protein_coding	1824	5.16052	3.79545	0.00868996	0.185243	-0.15228	0.140075	0.441384	0.260717	0.172474
ENSMUSG00000002930	chr6:55967209-55982982	Gsbs	19051	protein phosphatase 1, regulatory subunit 17 [Source:MGI Symbol;Acc:MGI:1333876]	protein_coding	1757	2.59509	3.79144	0.0087383	0.18588	-0.0879814	-0.649978	-1.0295	0.857881	-0.227394
ENSMUSG00000051107	chr13:51780598-51796710	Gm15440	NA	predicted gene 15440 [Source:MGI Symbol;Acc:MGI:3642353]	protein_coding	1231	3.47714	3.78823	0.00877704	0.18588	0.261091	0.891852	0.402468	0.325278	0.470172
ENSMUSG00000003847	chr8:109817070-109903717	Nfat5	54446	nuclear factor of activated T cells 5 [Source:MGI Symbol;Acc:MGI:1859333]	protein_coding	13443	7.92168	3.78778	0.00878258	0.18588	0.0264224	-0.220685	-0.0376263	-0.0967216	-0.0821527
ENSMUSG00000025085	chr19:57106923-57389709	Ablim1	226251	actin-binding LIM protein 1 [Source:MGI Symbol;Acc:MGI:1194500]	protein_coding	7152	6.37209	3.78723	0.00878923	0.18588	-0.201201	-0.18457	-0.347352	-0.0267685	-0.189973
ENSMUSG00000047013	chr6:85419268-85453288	Fbxo41	330369	F-box protein 41 [Source:MGI Symbol;Acc:MGI:1261912]	protein_coding	6505	6.04558	3.78691	0.00879303	0.18588	0.0383115	0.258632	-0.208781	0.272443	0.0901515
ENSMUSG00000018659	chr11:96798839-96805600	Pnpo	103711	pyridoxine 5'-phosphate oxidase [Source:MGI Symbol;Acc:MGI:2144151]	protein_coding	2573	4.48261	3.78631	0.00880032	0.18588	-0.0925571	-0.397702	-0.475929	-0.275174	-0.31034
ENSMUSG00000034610	chr4:108131731-108232326	Zcchc11	230594	zinc finger, CCHC domain containing 11 [Source:MGI Symbol;Acc:MGI:2445126]	protein_coding	679	6.69253	3.78442	0.00882335	0.186083	-0.0308531	-0.190477	-0.0286817	0.293682	0.0109177
ENSMUSG00000035032	chr9:105064497-105298154	Nek11	208583	NIMA (never in mitosis gene a)-related expressed kinase 11 [Source:MGI Symbol;Acc:MGI:2442276]	protein_coding	3173	0.540375	3.77914	0.00888797	0.187161	-0.77528	-1.52787	-2.34397	-1.34615	-1.49832
ENSMUSG00000055302	chr5:37185806-37188311	Mrfap1	67568	Morf4 family associated protein 1 [Source:MGI Symbol;Acc:MGI:1914818]	protein_coding	1648	7.8752	3.77432	0.00894736	0.187775	0.0774976	0.0674057	0.126187	0.169549	0.11016
ENSMUSG00000025060	chr19:47653868-47720036	Slk	20874	STE20-like kinase [Source:MGI Symbol;Acc:MGI:103241]	protein_coding	7278	6.82353	3.77292	0.00896467	0.187775	-0.0175619	-0.150909	-0.0872223	-0.386332	-0.160506
ENSMUSG00000040616	chr4:141586607-141640519	Tmem51	214359	transmembrane protein 51 [Source:MGI Symbol;Acc:MGI:2384874]	protein_coding	1875	1.54846	3.77204	0.00897553	0.187775	-1.08451	-1.70965	-0.262129	-1.15656	-1.05321
ENSMUSG00000041439	chr1:52712830-52784606	Mfsd6	98682	major facilitator superfamily domain containing 6 [Source:MGI Symbol;Acc:MGI:1922925]	protein_coding	4932	7.26768	3.77203	0.00897564	0.187775	0.146649	0.178772	-0.0223404	0.232261	0.133835
ENSMUSG00000045671	chr11:19824078-19924329	Spred2	114716	sprouty-related, EVH1 domain containing 2 [Source:MGI Symbol;Acc:MGI:2150019]	protein_coding	4449	5.75276	3.76973	0.00900424	0.187775	0.247946	0.208017	0.238136	0.200677	0.223694
ENSMUSG00000030222	chr6:137003046-137119318	Rerg	232441	RAS-like, estrogen-regulated, growth-inhibitor [Source:MGI Symbol;Acc:MGI:2665139]	protein_coding	2075	2.58423	3.76918	0.00901108	0.187775	0.473552	-0.285367	-0.437079	0.896852	0.16199
ENSMUSG00000027582	chr2:181099333-181118633	Zgpat	229007	zinc finger, CCCH-type with G patch domain [Source:MGI Symbol;Acc:MGI:2449939]	protein_coding	2293	6.14642	3.76804	0.00902537	0.187775	0.090924	0.189068	0.309584	0.131977	0.180388
ENSMUSG00000023473	chr9:108728351-108755594	Celsr3	107934	cadherin, EGF LAG seven-pass G-type receptor 3 [Source:MGI Symbol;Acc:MGI:1858236]	protein_coding	9930	7.257	3.76716	0.00903626	0.187775	0.169704	0.089162	0.200112	0.200705	0.164921
ENSMUSG00000040464	chr5:5537154-5559838	Gtpbp10	207704	GTP-binding protein 10 (putative) [Source:MGI Symbol;Acc:MGI:2385599]	protein_coding	2972	2.59639	3.76693	0.0090391	0.187775	-1.69885	-0.955139	0.211511	-0.485684	-0.732042
ENSMUSG00000021754	chr13:112536336-112599501	Map3k1	26401	mitogen-activated protein kinase kinase kinase 1 [Source:MGI Symbol;Acc:MGI:1346872]	protein_coding	6978	4.50431	3.76208	0.0091	0.188757	-0.337325	-0.43162	-0.0819764	-0.552069	-0.350748
ENSMUSG00000021264	chr12:110030883-110055142	Yy1	22632	YY1 transcription factor [Source:MGI Symbol;Acc:MGI:99150]	protein_coding	6178	4.87445	3.76093	0.00911441	0.188773	0.316351	0.294852	0.148216	0.257054	0.254118
ENSMUSG00000029190	chr5:36927137-37087563	D5Ertd579e	320661	DNA segment, Chr 5, ERATO Doi 579, expressed [Source:MGI Symbol;Acc:MGI:1261849]	protein_coding	6677	7.85158	3.75907	0.0091379	0.188977	-0.0769238	-0.234587	-0.079804	-0.00947497	-0.100197
ENSMUSG00000061838	chr6:95422706-95669092	Suclg2	20917	succinate-Coenzyme A ligase, GDP-forming, beta subunit [Source:MGI Symbol;Acc:MGI:1306824]	protein_coding	3367	3.56507	3.75781	0.00915387	0.189025	-0.446664	-0.348048	-0.677883	-0.275511	-0.437026
ENSMUSG00000027248	chr2:121239211-121264723	Pdia3	14827	protein disulfide isomerase associated 3 [Source:MGI Symbol;Acc:MGI:95834]	protein_coding	2770	7.96793	3.75456	0.00919503	0.189321	0.0219759	0.197744	0.341184	0.160108	0.180253
ENSMUSG00000029028	chr4:153385540-153395922	Lrrc47	72946	leucine rich repeat containing 47 [Source:MGI Symbol;Acc:MGI:1920196]	protein_coding	3468	5.34583	3.75452	0.00919553	0.189321	-0.302185	-0.325979	-0.160689	-0.0923918	-0.220311
ENSMUSG00000062098	chr2:138082001-138415328	Btbd3	228662	BTB (POZ) domain containing 3 [Source:MGI Symbol;Acc:MGI:2385155]	protein_coding	4940	7.00213	3.75046	0.00924723	0.190103	-0.0365023	0.380437	0.109381	0.00237845	0.113924
ENSMUSG00000022494	chr16:11984374-12268196	Shisa9	72555	shisa family member 9 [Source:MGI Symbol;Acc:MGI:1919805]	protein_coding	1196	5.00465	3.74898	0.0092662	0.190211	0.215028	0.410932	0.0682063	0.603336	0.324376
ENSMUSG00000021250	chr12:86814540-86818523	Fos	14281	FBJ osteosarcoma oncogene [Source:MGI Symbol;Acc:MGI:95574]	protein_coding	2108	3.12424	3.74275	0.0093464	0.191574	0.852954	0.323555	1.1121	1.11977	0.852095
ENSMUSG00000058897	chr3:129883509-130303095	Col25a1	77018	collagen, type XXV, alpha 1 [Source:MGI Symbol;Acc:MGI:1924268]	protein_coding	1078	5.61383	3.7397	0.00938584	0.192098	-0.118505	-0.30349	-0.407265	0.11374	-0.17888
ENSMUSG00000028517	chr4:104829652-104905669	Ppap2b	67916	phospholipid phosphatase 3 [Source:MGI Symbol;Acc:MGI:1915166]	protein_coding	3159	7.03436	3.73741	0.00941563	0.192204	-0.233329	0.079548	-0.276206	-0.219587	-0.162394
ENSMUSG00000031592	chr8:42324813-42419740	Pcm1	18536	pericentriolar material 1 [Source:MGI Symbol;Acc:MGI:1277958]	protein_coding	2631	8.44597	3.73652	0.00942722	0.192204	-0.0763023	-0.133068	-0.217649	0.0109677	-0.104013
ENSMUSG00000075590	chr15:75915725-75920743	Nrbp2	223649	nuclear receptor binding protein 2 [Source:MGI Symbol;Acc:MGI:2385017]	protein_coding	2495	6.57596	3.73611	0.00943264	0.192204	0.0796155	-0.182803	-0.231633	-0.150417	-0.121309
ENSMUSG00000021508	chr13:56389708-56398212	Cxcl14	57266	chemokine (C-X-C motif) ligand 14 [Source:MGI Symbol;Acc:MGI:1888514]	protein_coding	1467	4.29703	3.73298	0.00947348	0.192753	-0.504509	-0.00221127	0.597231	0.451629	0.135535
ENSMUSG00000018412	chr11:104194243-104330475	1700081L11Rik	76719	KAT8 regulatory NSL complex subunit 1 [Source:MGI Symbol;Acc:MGI:1923969]	protein_coding	5061	6.69937	3.73172	0.00949007	0.192807	0.116494	0.182467	0.269377	0.0613542	0.157423
ENSMUSG00000036854	chr7:31336897-31340762	Hspb6	243912	heat shock protein, alpha-crystallin-related, B6 [Source:MGI Symbol;Acc:MGI:2685325]	protein_coding	1980	2.05056	3.72979	0.00951537	0.193038	-0.470801	-0.472145	-1.28209	-0.74914	-0.743543
ENSMUSG00000030110	chr6:118101466-118148062	Ret	19713	ret proto-oncogene [Source:MGI Symbol;Acc:MGI:97902]	protein_coding	5456	6.22516	3.72784	0.00954114	0.193278	0.335663	0.506203	0.369999	0.0647772	0.31916
ENSMUSG00000037957	chr12:111975854-112042750	Wdr20a	69641	WD repeat domain 20 [Source:MGI Symbol;Acc:MGI:1916891]	protein_coding	1351	4.77739	3.7228	0.00960783	0.194177	-0.0465644	-0.417816	0.235836	-0.132883	-0.0903569
ENSMUSG00000007827	chr6:118452282-118512574	Ankrd26	232339	ankyrin repeat domain 26 [Source:MGI Symbol;Acc:MGI:1917887]	protein_coding	6930	6.53717	3.72237	0.00961357	0.194177	0.300631	0.132746	-0.130619	0.135161	0.10948
ENSMUSG00000024525	chr18:67448607-67479100	Impa2	114663	inositol (myo)-1(or 4)-monophosphatase 2 [Source:MGI Symbol;Acc:MGI:2149728]	protein_coding	1661	0.426118	3.71974	0.00964869	0.194363	0.0879604	-1.53468	-1.13914	-1.92349	-1.12734
ENSMUSG00000057421	chrX:93130374-93152601	Las1l	76130	LAS1-like (S. cerevisiae) [Source:MGI Symbol;Acc:MGI:1923380]	protein_coding	2530	6.68157	3.7183	0.00966783	0.194363	0.0985004	-0.287145	-0.318013	-0.0906387	-0.149324
ENSMUSG00000031210	chrX:93908480-93915027	Gpr165	76206	G protein-coupled receptor 165 [Source:MGI Symbol;Acc:MGI:1923456]	protein_coding	1408	7.37814	3.71744	0.00967945	0.194363	0.058064	0.35974	0.204248	0.325403	0.236864
ENSMUSG00000012126	chr4:133658185-133683808	Ubxn11	67586	UBX domain protein 11 [Source:MGI Symbol;Acc:MGI:1914836]	protein_coding	717	3.48511	3.71609	0.00969756	0.194363	-0.288898	-0.682653	-0.803306	-0.355259	-0.532529
ENSMUSG00000036167	chr15:93228481-93322644	Pphln1	223828	periphilin 1 [Source:MGI Symbol;Acc:MGI:1917029]	protein_coding	4023	4.85354	3.71589	0.00970017	0.194363	-0.250797	0.223285	0.216043	0.249749	0.10957
ENSMUSG00000026489	chr1:182095069-182130033	Adck3	67426	coenzyme Q8A [Source:MGI Symbol;Acc:MGI:1914676]	protein_coding	3928	3.74767	3.71539	0.00970692	0.194363	-0.611637	-0.0648959	0.31972	0.0665845	-0.0725571
ENSMUSG00000034602	chr10:122428817-122513861	Mon2	67074	MON2 homolog, regulator of endosome to Golgi trafficking [Source:MGI Symbol;Acc:MGI:1914324]	protein_coding	9301	6.81582	3.70983	0.00978193	0.195396	-0.012502	0.1744	0.228353	0.168149	0.1396
ENSMUSG00000033595	chr14:70930328-70938430	Lgi3	213469	leucine-rich repeat LGI family, member 3 [Source:MGI Symbol;Acc:MGI:2182619]	protein_coding	3180	4.80527	3.70947	0.00978672	0.195396	-0.148954	0.163803	-0.0743275	0.5342	0.11868
ENSMUSG00000038828	chr5:31171652-31181864	Tmem214	68796	transmembrane protein 214 [Source:MGI Symbol;Acc:MGI:1916046]	protein_coding	6110	5.83128	3.70807	0.0098057	0.195435	0.236142	0.296097	0.192446	-0.103536	0.155287
ENSMUSG00000024949	chr19:6363390-6378330	Sf1	22668	splicing factor 1 [Source:MGI Symbol;Acc:MGI:1095403]	protein_coding	4353	7.71185	3.70725	0.0098169	0.195435	-0.0749183	0.149286	0.168044	0.0603739	0.0756966
ENSMUSG00000035735	chr19:10319455-10379667	Dagla	269060	diacylglycerol lipase, alpha [Source:MGI Symbol;Acc:MGI:2677061]	protein_coding	5634	5.51981	3.70598	0.00983419	0.195499	-0.153945	-0.198376	0.404264	-0.20158	-0.0374091
ENSMUSG00000027009	chr2:79095283-79173580	Itga4	16401	integrin alpha 4 [Source:MGI Symbol;Acc:MGI:96603]	protein_coding	2314	2.88025	3.70362	0.00986637	0.195848	0.131515	-0.951151	-0.470817	-0.00302874	-0.323371
ENSMUSG00000020719	chr11:106641369-106650799	Ddx5	13207	DEAD (Asp-Glu-Ala-Asp) box polypeptide 5 [Source:MGI Symbol;Acc:MGI:105037]	protein_coding	3559	9.56182	3.70262	0.00988006	0.195848	0.0273829	0.123139	0.177636	-0.0275677	0.0751474
ENSMUSG00000039849	chr2:164704504-164720254	Pcif1	228866	PDX1 C-terminal inhibiting factor 1 [Source:MGI Symbol;Acc:MGI:2443858]	protein_coding	611	4.7989	3.69893	0.00993056	0.196402	-0.308351	-0.291085	-0.40529	0.0132686	-0.247864
ENSMUSG00000020734	chr11:115110183-115128857	Grin2c	14813	glutamate receptor, ionotropic, NMDA2C (epsilon 3) [Source:MGI Symbol;Acc:MGI:95822]	protein_coding	4279	3.57537	3.69851	0.00993635	0.196402	-0.67928	0.0831683	-0.26539	0.399339	-0.115541
ENSMUSG00000021911	chr14:33014835-33111036	Parg	26430	poly (ADP-ribose) glycohydrolase [Source:MGI Symbol;Acc:MGI:1347094]	protein_coding	3013	5.86859	3.6958	0.0099737	0.196731	0.200836	0.152717	0.212289	0.0996544	0.166374
ENSMUSG00000022769	chr16:17129931-17132776	Sdf2l1	64136	stromal cell-derived factor 2-like 1 [Source:MGI Symbol;Acc:MGI:2149842]	protein_coding	1108	3.08209	3.69472	0.00998859	0.196731	0.143723	0.52678	1.00432	0.644792	0.579903
ENSMUSG00000013663	chr19:32831687-32900950	Pten	19211	phosphatase and tensin homolog [Source:MGI Symbol;Acc:MGI:109583]	protein_coding	8292	7.27708	3.69422	0.00999559	0.196731	0.164154	0.180524	0.11859	-0.10225	0.0902546
ENSMUSG00000039159	chr6:30160989-30254839	Ube2h	22214	ubiquitin-conjugating enzyme E2H [Source:MGI Symbol;Acc:MGI:104632]	protein_coding	4657	6.77963	3.68997	0.0100546	0.197351	0.246752	0.0440773	-0.0831633	-0.00141817	0.0515619
ENSMUSG00000033444	chr10:74674518-74775444	Specc1l	74392	sperm antigen with calponin homology and coiled-coil domains 1-like [Source:MGI Symbol;Acc:MGI:1921642]	protein_coding	4725	6.88034	3.6899	0.0100555	0.197351	0.106442	-0.200794	0.111933	-0.170589	-0.0382519
ENSMUSG00000003518	chr11:101832157-101848627	Dusp3	72349	dual specificity phosphatase 3 (vaccinia virus phosphatase VH1-related) [Source:MGI Symbol;Acc:MGI:1919599]	protein_coding	4084	6.18591	3.68722	0.0100929	0.197599	-0.0292251	0.249193	0.210711	-0.033778	0.099225
ENSMUSG00000027523	chr2:174109521-174172545	Gnas	14683	GNAS (guanine nucleotide binding protein, alpha stimulating) complex locus [Source:MGI Symbol;Acc:MGI:95777]	protein_coding	2059	10.6537	3.68695	0.0100967	0.197599	0.077609	0.128972	0.220748	0.143071	0.1426
ENSMUSG00000020388	chr11:53868130-53882816	Pdlim4	30794	PDZ and LIM domain 4 [Source:MGI Symbol;Acc:MGI:1353470]	protein_coding	1182	2.42845	3.68456	0.0101302	0.197658	-0.587202	-0.910964	-0.200261	-0.547152	-0.561395
ENSMUSG00000054611	chr19:4315870-4398566	Kdm2a	225876	lysine (K)-specific demethylase 2A [Source:MGI Symbol;Acc:MGI:1354736]	protein_coding	8578	7.0296	3.68436	0.010133	0.197658	0.223999	-0.0357413	0.0573629	-0.0136194	0.0580003
ENSMUSG00000064210	chr15:95620974-95805480	Ano6	105722	anoctamin 6 [Source:MGI Symbol;Acc:MGI:2145890]	protein_coding	5640	5.08568	3.68261	0.0101575	0.197658	-0.360898	-0.551654	0.0520013	-0.450066	-0.327654
ENSMUSG00000020027	chr10:94847696-94880114	Socs2	216233	suppressor of cytokine signaling 2 [Source:MGI Symbol;Acc:MGI:1201787]	protein_coding	4242	1.80165	3.68212	0.0101644	0.197658	0.744859	0.255047	1.07522	-0.979903	0.273805
ENSMUSG00000030500	chr7:58876900-58926795	Slc17a6	140919	solute carrier family 17 (sodium-dependent inorganic phosphate cotransporter), member 6 [Source:MGI Symbol;Acc:MGI:2156052]	protein_coding	4137	5.72663	3.68165	0.0101711	0.197658	0.161014	-0.0512984	-0.877287	0.152819	-0.153688
ENSMUSG00000021731	chr13:119168617-119176359	Mrps30	59054	mitochondrial ribosomal protein S30 [Source:MGI Symbol;Acc:MGI:1926237]	protein_coding	3319	4.87488	3.68014	0.0101924	0.197794	0.224515	0.435077	-0.242938	-0.18866	0.0569985
ENSMUSG00000018566	chr11:69755745-69761990	Slc2a4	20528	solute carrier family 2 (facilitated glucose transporter), member 4 [Source:MGI Symbol;Acc:MGI:95758]	protein_coding	3193	1.25746	3.67674	0.0102406	0.198452	-0.53475	-1.71844	-0.934186	-2.00799	-1.29884
ENSMUSG00000026806	chr2:28695626-28761391	Ddx31	227674	DEAD/H (Asp-Glu-Ala-Asp/His) box polypeptide 31 [Source:MGI Symbol;Acc:MGI:2682639]	protein_coding	903	3.02334	3.67542	0.0102593	0.198511	0.40169	0.554236	0.72646	0.552744	0.558782
ENSMUSG00000008200	chr2:90585227-90621478	Fnbp4	55935	formin binding protein 4 [Source:MGI Symbol;Acc:MGI:1860513]	protein_coding	4691	6.34278	3.67451	0.0102722	0.198511	-0.29027	-0.0988494	-0.00534171	-0.0808532	-0.118829
ENSMUSG00000029020	chr4:147247408-147279113	Mfn2	170731	mitofusin 2 [Source:MGI Symbol;Acc:MGI:2442230]	protein_coding	4241	7.44978	3.67122	0.0103191	0.199109	-0.0597491	-0.108265	-0.245124	0.0437376	-0.0923502
ENSMUSG00000033316	chr5:110973064-111050701	Galnt9	231605	UDP-N-acetyl-alpha-D-galactosamine:polypeptide N-acetylgalactosaminyltransferase 9 [Source:MGI Symbol;Acc:MGI:2677965]	protein_coding	2883	3.59986	3.67033	0.0103319	0.199109	-0.212114	0.266159	-0.0548638	0.767167	0.191587
ENSMUSG00000019027	chr14:32073261-32137382	Dnahc1	110084	dynein, axonemal, heavy chain 1 [Source:MGI Symbol;Acc:MGI:107721]	protein_coding	12872	5.32206	3.66701	0.0103795	0.19947	0.0268188	-0.228741	-0.574449	0.136022	-0.160087
ENSMUSG00000014763	chr17:15532910-15570844	Fam120b	67544	family with sequence similarity 120, member B [Source:MGI Symbol;Acc:MGI:1914794]	protein_coding	4518	6.22915	3.66546	0.0104019	0.19947	0.239707	0.156331	0.068794	0.252297	0.179282
ENSMUSG00000040859	chr4:129138525-129166042	Bsdc1	100383	BSD domain containing 1 [Source:MGI Symbol;Acc:MGI:1913466]	protein_coding	2823	5.9777	3.66462	0.010414	0.19947	-0.125254	0.267896	0.192403	-0.0679642	0.0667702
ENSMUSG00000040350	chr11:48639342-48666011	Trim7	94089	tripartite motif-containing 7 [Source:MGI Symbol;Acc:MGI:2137353]	protein_coding	2356	1.63682	3.66419	0.0104201	0.19947	-0.924647	-1.88317	-0.46367	-0.737739	-1.00231
ENSMUSG00000047139	chr10:43298675-43304368	Cd24a	12484	CD24a antigen [Source:MGI Symbol;Acc:MGI:88323]	protein_coding	574	5.25885	3.66309	0.010436	0.19947	0.141501	0.253451	0.0489594	0.587941	0.257963
ENSMUSG00000033029	chr15:78964785-78971981	1700088E04Rik	27660	RIKEN cDNA 1700088E04 gene [Source:MGI Symbol;Acc:MGI:1920774]	protein_coding	3025	1.33855	3.66302	0.0104371	0.19947	-1.46297	0.638208	-0.980589	-0.045114	-0.462616
ENSMUSG00000022949	chr16:92485681-92541788	Clic6	209195	chloride intracellular channel 6 [Source:MGI Symbol;Acc:MGI:2146607]	protein_coding	3758	4.34521	3.66069	0.0104707	0.199739	-0.901636	-0.68143	-1.3297	-0.72618	-0.909736
ENSMUSG00000037071	chr19:44468641-44482499	Scd1	20249	stearoyl-Coenzyme A desaturase 1 [Source:MGI Symbol;Acc:MGI:98239]	protein_coding	4836	8.36846	3.66006	0.0104799	0.199739	-0.141968	-0.0631655	-0.339772	-0.111594	-0.164125
ENSMUSG00000038517	chr11:96997185-97013109	Tbkbp1	73174	TBK1 binding protein 1 [Source:MGI Symbol;Acc:MGI:1920424]	protein_coding	3333	5.44016	3.656	0.0105391	0.200473	0.345576	-0.130287	-0.36381	-0.0369735	-0.0463736
ENSMUSG00000029088	chr5:48780443-49916240	Kcnip4	80334	Kv channel interacting protein 4 [Source:MGI Symbol;Acc:MGI:1933131]	protein_coding	2257	4.20315	3.65543	0.0105474	0.200473	0.160348	-0.397019	-0.848492	-0.152486	-0.309412
ENSMUSG00000030213	chr6:136467072-136556198	Atf7ip	54343	activating transcription factor 7 interacting protein [Source:MGI Symbol;Acc:MGI:1858965]	protein_coding	453	6.39777	3.65131	0.0106078	0.201345	-0.181989	0.0594105	-0.0541475	-0.267227	-0.110988
ENSMUSG00000021708	chr13:92019705-92901911	Rasgrf2	NA	RAS protein-specific guanine nucleotide-releasing factor 2 [Source:MGI Symbol;Acc:MGI:109137]	protein_coding	5797	6.81643	3.64877	0.0106453	0.201719	0.0626645	-0.150943	-0.294388	0.332932	-0.0124335
ENSMUSG00000055491	chr19:46119076-46147705	Pprc1	226169	peroxisome proliferative activated receptor, gamma, coactivator-related 1 [Source:MGI Symbol;Acc:MGI:2385096]	protein_coding	405	4.71991	3.64798	0.0106569	0.201719	0.393919	0.256641	0.317125	0.117707	0.271348
ENSMUSG00000033991	chr13:76235882-76328064	Ttc37	218343	tetratricopeptide repeat domain 37 [Source:MGI Symbol;Acc:MGI:2679923]	protein_coding	6976	5.62192	3.64632	0.0106814	0.201719	0.256605	-0.0792621	0.412429	0.0237268	0.153375
ENSMUSG00000031622	chr8:75246887-75282402	Sin3b	20467	transcriptional regulator, SIN3B (yeast) [Source:MGI Symbol;Acc:MGI:107158]	protein_coding	1024	6.71677	3.64603	0.0106857	0.201719	0.16367	0.210804	0.2466	0.0792024	0.175069
ENSMUSG00000021493	chr13:55596856-55615337	Pdlim7	67399	PDZ and LIM domain 7 [Source:MGI Symbol;Acc:MGI:1914649]	protein_coding	1756	5.32635	3.64037	0.0107699	0.203031	0.25691	0.107447	0.442761	-0.073451	0.183417
ENSMUSG00000072663	chr15:9507648-9678923	Spef2	320277	sperm flagellar 2 [Source:MGI Symbol;Acc:MGI:2443727]	protein_coding	5313	2.38726	3.63839	0.0107995	0.203312	-0.93065	-0.992618	-1.15299	-0.81674	-0.973251
ENSMUSG00000029755	chr6:6827505-6832385	Dlx5	13395	distal-less homeobox 5 [Source:MGI Symbol;Acc:MGI:101926]	protein_coding	1324	3.70526	3.63694	0.0108213	0.203447	0.272471	0.519538	0.416089	-0.240532	0.241892
ENSMUSG00000029101	chr5:35291794-35382593	Rgs12	71729	regulator of G-protein signaling 12 [Source:MGI Symbol;Acc:MGI:1918979]	protein_coding	5472	4.64358	3.6349	0.0108519	0.203746	-0.359308	-0.425608	-0.304325	-0.193706	-0.320737
ENSMUSG00000039983	chr2:118843215-118855429	Ccdc32	269336	coiled-coil domain containing 32 [Source:MGI Symbol;Acc:MGI:2685477]	protein_coding	1870	4.0633	3.63232	0.0108909	0.203886	0.0339848	-0.0151023	-0.0482926	-0.766287	-0.198924
ENSMUSG00000031732	chr8:112392142-112468871	Phlpp2	244650	PH domain and leucine rich repeat protein phosphatase 2 [Source:MGI Symbol;Acc:MGI:2444928]	protein_coding	1323	6.51546	3.63214	0.0108936	0.203886	0.252585	0.23838	0.0185889	0.114846	0.1561
ENSMUSG00000047260	chr11:72988721-72990839	Tmem93	66048	ER membrane protein complex subunit 6 [Source:MGI Symbol;Acc:MGI:1913298]	protein_coding	1332	4.00503	3.63148	0.0109035	0.203886	0.219272	-0.099873	-0.134302	0.557778	0.135719
ENSMUSG00000025613	chr16:87483270-87496414	Cct8	12469	chaperonin containing Tcp1, subunit 8 (theta) [Source:MGI Symbol;Acc:MGI:107183]	protein_coding	2394	6.8617	3.6289	0.0109426	0.204071	0.132418	-0.0467884	0.304021	0.185962	0.143903
ENSMUSG00000027652	chr2:158235284-158325289	Ralgapb	228850	Ral GTPase activating protein, beta subunit (non-catalytic) [Source:MGI Symbol;Acc:MGI:2444531]	protein_coding	8383	6.86436	3.62888	0.0109429	0.204071	0.122708	0.0200579	0.256499	0.0820964	0.12034
ENSMUSG00000021400	chr13:32893607-32914778	Wrnip1	78903	Werner helicase interacting protein 1 [Source:MGI Symbol;Acc:MGI:1926153]	protein_coding	2633	5.59244	3.62257	0.0110392	0.20559	0.127925	0.37719	-0.0261053	-0.129851	0.0872897
ENSMUSG00000036104	chr1:129765050-129840745	Rab3gap1	226407	RAB3 GTPase activating protein subunit 1 [Source:MGI Symbol;Acc:MGI:2445001]	protein_coding	4243	7.51987	3.61984	0.0110811	0.206093	0.0598848	0.103013	0.168587	0.131108	0.115648
ENSMUSG00000032012	chr9:43552359-43615837	Pvrl1	58235	nectin cell adhesion molecule 1 [Source:MGI Symbol;Acc:MGI:1926483]	protein_coding	5653	5.28337	3.61755	0.0111162	0.20647	-0.105909	0.175513	-0.188076	0.404696	0.0715563
ENSMUSG00000022200	chr15:12250905-12281646	Golph3	66629	golgi phosphoprotein 3 [Source:MGI Symbol;Acc:MGI:1913879]	protein_coding	2606	5.35831	3.61419	0.0111683	0.20696	0.078321	0.0625365	0.449196	-0.109504	0.120137
ENSMUSG00000055013	chr1:91351081-91792157	Agap1	347722	ArfGAP with GTPase domain, ankyrin repeat and PH domain 1 [Source:MGI Symbol;Acc:MGI:2653690]	protein_coding	11921	8.17337	3.61392	0.0111725	0.20696	-0.0148955	0.187877	-0.0518608	0.174315	0.0738589
ENSMUSG00000037735	chr12:5382376-5423736	2810032G03Rik	NA	RIKEN cDNA 2810032G03 gene [Source:MGI Symbol;Acc:MGI:1919919]	lincRNA	2063	4.56857	3.60744	0.0112734	0.207485	-0.147445	-0.603477	-0.413948	0.156426	-0.252111
ENSMUSG00000059493	chrX:158270928-158597962	Nhs	195727	NHS actin remodeling regulator [Source:MGI Symbol;Acc:MGI:2684894]	protein_coding	8805	5.17859	3.60709	0.0112789	0.207485	0.0918171	0.395775	0.345179	0.0747554	0.226882
ENSMUSG00000042436	chr11:61298633-61302702	Mfap4	76293	microfibrillar-associated protein 4 [Source:MGI Symbol;Acc:MGI:1342276]	protein_coding	1722	0.722841	3.60654	0.0112874	0.207485	-0.51264	-2.60449	-2.00304	-1.24416	-1.59108
ENSMUSG00000001119	chr10:76171237-76189213	Col6a1	12833	collagen, type VI, alpha 1 [Source:MGI Symbol;Acc:MGI:88459]	protein_coding	4100	3.81093	3.60611	0.0112941	0.207485	-0.804374	-0.502674	0.344909	-1.40288	-0.591254
ENSMUSG00000028944	chr5:24368262-24606760	Prkag2	108099	protein kinase, AMP-activated, gamma 2 non-catalytic subunit [Source:MGI Symbol;Acc:MGI:1336153]	protein_coding	3331	6.08645	3.60582	0.0112987	0.207485	-0.0388013	-0.269299	-0.0192377	-0.423147	-0.187621
ENSMUSG00000021645	chr13:100894507-100907945	Smn1	20595	survival motor neuron 1 [Source:MGI Symbol;Acc:MGI:109257]	protein_coding	1222	3.33938	3.60553	0.0113033	0.207485	0.268899	0.356426	0.813742	0.158573	0.39941
ENSMUSG00000010064	chr9:107552670-107570005	Slc38a3	76257	solute carrier family 38, member 3 [Source:MGI Symbol;Acc:MGI:1923507]	protein_coding	3151	4.83549	3.60489	0.0113134	0.207485	-0.480921	-0.468402	-0.487155	-0.428533	-0.466253
ENSMUSG00000090958	chr7:105642432-105650641	Lrrc32	434215	leucine rich repeat containing 32 [Source:MGI Symbol;Acc:MGI:93882]	protein_coding	360	2.20165	3.60353	0.0113346	0.207485	0.0559102	-0.841134	-0.700561	-1.94939	-0.858794
ENSMUSG00000024038	chr17:31656760-31668566	Ndufv3	78330	NADH dehydrogenase (ubiquinone) flavoprotein 3 [Source:MGI Symbol;Acc:MGI:1890894]	protein_coding	485	5.69082	3.60347	0.0113356	0.207485	-0.176829	0.0436945	-0.220266	-0.317744	-0.167786
ENSMUSG00000038085	chr2:156137735-156201674	4921517L17Rik	70873	cyclic nucleotide binding domain containing 2 [Source:MGI Symbol;Acc:MGI:1918123]	protein_coding	2277	3.01443	3.5996	0.0113966	0.208327	-0.720679	-0.329583	0.451177	-0.36931	-0.242099
ENSMUSG00000075256	chr2:79170400-79297242	Cerkl	228094	ceramide kinase-like [Source:MGI Symbol;Acc:MGI:3037816]	protein_coding	548	0.729907	3.59571	0.0114584	0.209179	-1.14261	-2.00801	-1.92587	-0.446256	-1.38069
ENSMUSG00000028937	chr4:151551943-151646264	Acot7	70025	acyl-CoA thioesterase 7 [Source:MGI Symbol;Acc:MGI:1917275]	protein_coding	1457	7.1208	3.59271	0.0115062	0.209419	0.0842061	0.150407	0.128442	0.253599	0.154163
ENSMUSG00000029265	chr5:108697616-108709845	Dr1	13486	down-regulator of transcription 1 [Source:MGI Symbol;Acc:MGI:1100515]	protein_coding	3085	4.13687	3.59225	0.0115136	0.209419	0.212541	0.463684	0.229704	0.355747	0.315419
ENSMUSG00000034463	chr14:66537932-66572881	Scara3	219151	scavenger receptor class A, member 3 [Source:MGI Symbol;Acc:MGI:2444418]	protein_coding	3597	3.70802	3.59205	0.0115168	0.209419	-0.939239	-0.537011	0.351053	-1.30788	-0.60827
ENSMUSG00000026434	chr1:133806735-133833198	Nucks1	98415	nuclear casein kinase and cyclin-dependent kinase substrate 1 [Source:MGI Symbol;Acc:MGI:1934811]	protein_coding	2375	6.97419	3.59022	0.011546	0.20946	-0.239643	-0.102131	-0.0336415	0.0173131	-0.0895254
ENSMUSG00000038530	chr1:171671308-171678073	Rgs4	19736	regulator of G-protein signaling 4 [Source:MGI Symbol;Acc:MGI:108409]	protein_coding	2941	7.76846	3.59002	0.0115493	0.20946	0.242161	0.339903	0.140876	0.303909	0.256712
ENSMUSG00000020335	chr11:50735025-50745435	Zfp354b	27274	zinc finger protein 354B [Source:MGI Symbol;Acc:MGI:1351476]	protein_coding	2455	2.72992	3.58649	0.011606	0.210213	0.73588	0.678686	0.268978	0.3251	0.502161
ENSMUSG00000045312	chr13:94827451-94965664	Lhfpl2	218454	lipoma HMGIC fusion partner-like 2 [Source:MGI Symbol;Acc:MGI:2145236]	protein_coding	4348	3.17153	3.58544	0.0116229	0.210244	-0.299711	-0.526579	-0.478576	-0.887438	-0.548076
ENSMUSG00000003352	chr15:98462351-98475261	Cacnb3	12297	calcium channel, voltage-dependent, beta 3 subunit [Source:MGI Symbol;Acc:MGI:103307]	protein_coding	2670	6.15157	3.58392	0.0116475	0.21028	-0.0350196	0.28477	0.306693	0.0333337	0.147444
ENSMUSG00000067279	chr19:36805927-36811443	Ppp1r3c	53412	protein phosphatase 1, regulatory (inhibitor) subunit 3C [Source:MGI Symbol;Acc:MGI:1858229]	protein_coding	2719	4.3652	3.58344	0.0116552	0.21028	-0.203026	-0.647687	-0.218497	-0.228626	-0.324459
ENSMUSG00000046191	chr18:37663626-37667776	Pcdhb20	93891	protocadherin beta 20 [Source:MGI Symbol;Acc:MGI:2136758]	protein_coding	3559	3.34368	3.58014	0.0117089	0.210918	-0.353235	-0.300177	-0.632177	0.0164573	-0.317283
ENSMUSG00000041859	chr1:20792755-20810659	Mcm3	17215	minichromosome maintenance complex component 3 [Source:MGI Symbol;Acc:MGI:101845]	protein_coding	3031	1.01534	3.57939	0.011721	0.210918	-1.80364	0.096213	-0.425551	-1.67582	-0.952201
ENSMUSG00000021194	chr12:103792879-103803537	Chga	12652	chromogranin A [Source:MGI Symbol;Acc:MGI:88394]	protein_coding	1883	6.96253	3.57814	0.0117415	0.210993	-0.0817857	0.0714445	0.833802	0.174885	0.249586
ENSMUSG00000047036	chr9:122760732-122771546	Zfp445	235682	zinc finger protein 445 [Source:MGI Symbol;Acc:MGI:2143340]	protein_coding	1220	6.86858	3.57727	0.0117557	0.210993	0.20023	-0.0679217	-0.236385	-0.0263658	-0.0326106
ENSMUSG00000022191	chr15:12754270-12865345	Drosha	14000	drosha, ribonuclease type III [Source:MGI Symbol;Acc:MGI:1261425]	protein_coding	4471	7.27274	3.57551	0.0117844	0.211044	0.0122563	-0.105259	-0.0819406	0.240485	0.0163854
ENSMUSG00000039414	chr17:79151945-79235021	Heatr5b	320473	HEAT repeat containing 5B [Source:MGI Symbol;Acc:MGI:2444098]	protein_coding	6437	6.39692	3.57523	0.011789	0.211044	0.164084	0.0571812	0.0592846	0.253604	0.133538
ENSMUSG00000025437	chr3:152009142-152056876	Usp33	170822	ubiquitin specific peptidase 33 [Source:MGI Symbol;Acc:MGI:2159711]	protein_coding	3886	6.93357	3.57098	0.0118587	0.212019	0.205193	0.0577434	0.0727791	0.183618	0.129834
ENSMUSG00000037020	chr7:31024857-31065738	Wdr62	233064	WD repeat domain 62 [Source:MGI Symbol;Acc:MGI:1923696]	protein_coding	3245	0.841377	3.56966	0.0118805	0.212135	-1.15256	-0.435787	-0.411994	-2.81846	-1.2047
ENSMUSG00000028394	chr4:62183383-62186402	Pole3	59001	polymerase (DNA directed), epsilon 3 (p17 subunit) [Source:MGI Symbol;Acc:MGI:1933378]	protein_coding	1805	4.12494	3.56538	0.0119515	0.213127	-0.00752307	-0.658348	-0.305126	0.0476215	-0.230844
ENSMUSG00000073591	chr18:37677707-37681373	Pcdhb22	93893	protocadherin beta 22 [Source:MGI Symbol;Acc:MGI:2136760]	protein_coding	6609	2.02721	3.56335	0.0119852	0.213231	-0.635651	-0.967298	-1.49987	0.145652	-0.739292
ENSMUSG00000010021	chr11:114626402-114652353	Kif19a	286942	kinesin family member 19A [Source:MGI Symbol;Acc:MGI:2447024]	protein_coding	1959	1.62047	3.56318	0.0119881	0.213231	-1.31952	-1.21501	-1.08591	-0.316831	-0.984317
ENSMUSG00000018599	chr11:60541600-60546753	Smcr7	237781	mitochondrial elongation factor 2 [Source:MGI Symbol;Acc:MGI:2144199]	protein_coding	2522	3.11562	3.56115	0.0120219	0.213558	0.289638	-0.856194	0.00122532	-0.204278	-0.192402
ENSMUSG00000022505	chr16:10281542-10314361	Emp2	13731	epithelial membrane protein 2 [Source:MGI Symbol;Acc:MGI:1098726]	protein_coding	3440	4.91131	3.55829	0.0120698	0.213939	-0.222341	-0.271861	-0.624218	-0.791184	-0.477401
ENSMUSG00000029283	chr5:107393041-107413751	Cdc7	12545	cell division cycle 7 (S. cerevisiae) [Source:MGI Symbol;Acc:MGI:1309511]	protein_coding	2864	4.14718	3.55802	0.0120742	0.213939	0.0981586	0.330253	0.726968	-0.0685571	0.271705
ENSMUSG00000037239	chr7:29943548-29955160	Spred3	101809	sprouty-related, EVH1 domain containing 3 [Source:MGI Symbol;Acc:MGI:2142186]	protein_coding	4056	6.03714	3.55651	0.0120997	0.214116	0.171298	0.160868	0.348707	0.2193	0.225043
ENSMUSG00000038026	chr1:174250864-174259694	Kcnj9	16524	potassium inwardly-rectifying channel, subfamily J, member 9 [Source:MGI Symbol;Acc:MGI:108007]	protein_coding	3857	5.95062	3.5533	0.0121538	0.214628	-0.0770886	-0.0913372	-0.395375	0.0733473	-0.122613
ENSMUSG00000037487	chr15:37896783-38008908	Ubr5	70790	ubiquitin protein ligase E3 component n-recognin 5 [Source:MGI Symbol;Acc:MGI:1918040]	protein_coding	9790	8.61487	3.55295	0.0121596	0.214628	0.00810637	-0.1459	-0.0549358	-0.122507	-0.078809
ENSMUSG00000051390	chr17:34052549-34056569	Zbtb22	81630	zinc finger and BTB domain containing 22 [Source:MGI Symbol;Acc:MGI:1931870]	protein_coding	387	3.84711	3.55105	0.0121918	0.214742	-0.59966	-0.393371	-0.0260039	-0.291754	-0.327697
ENSMUSG00000014550	chr6:92136406-92165219	Zfyve20	78287	rabenosyn, RAB effector [Source:MGI Symbol;Acc:MGI:1925537]	protein_coding	5334	6.09933	3.55074	0.012197	0.214742	-0.166988	-0.0255448	-0.234867	0.222255	-0.0512862
ENSMUSG00000048445	chr11:120687543-120794486	Ccdc57	71276	coiled-coil domain containing 57 [Source:MGI Symbol;Acc:MGI:1918526]	protein_coding	3403	4.74196	3.5477	0.0122488	0.215132	-0.359207	0.00933981	-0.436557	0.0390753	-0.186837
ENSMUSG00000048118	chr12:72116677-72199879	Arid4a	238247	AT rich interactive domain 4A (RBP1-like) [Source:MGI Symbol;Acc:MGI:2444354]	protein_coding	4998	7.04342	3.54761	0.0122502	0.215132	0.0678016	-0.304274	-0.0899116	-0.0352297	-0.0904033
ENSMUSG00000000214	chr7:150078357-150117333	Th	21823	tyrosine hydroxylase [Source:MGI Symbol;Acc:MGI:98735]	protein_coding	1829	5.01027	3.54621	0.0122741	0.215278	0.291839	0.32108	-0.274896	0.123327	0.115338
ENSMUSG00000018800	chr11:110130383-110199330	Abca5	217265	ATP-binding cassette, sub-family A (ABC1), member 5 [Source:MGI Symbol;Acc:MGI:2386607]	protein_coding	8231	6.46474	3.54274	0.0123335	0.215708	-0.106218	-0.171705	-0.287219	0.0388409	-0.131575
ENSMUSG00000031371	chrX:70682354-70704683	Haus7	73738	HAUS augmin-like complex, subunit 7 [Source:MGI Symbol;Acc:MGI:1920988]	protein_coding	1380	3.18432	3.5425	0.0123376	0.215708	-0.396464	-0.674637	-0.369649	0.0385357	-0.350553
ENSMUSG00000033952	chr1:141351050-141390967	Aspm	12316	asp (abnormal spindle)-like, microcephaly associated (Drosophila) [Source:MGI Symbol;Acc:MGI:1334448]	protein_coding	6072	0.278256	3.54198	0.0123465	0.215708	-0.882481	-1.6712	0.252839	2.71914	0.104576
ENSMUSG00000026790	chr2:29744441-29787566	Odf2	18286	outer dense fiber of sperm tails 2 [Source:MGI Symbol;Acc:MGI:1098824]	protein_coding	403	7.09459	3.54004	0.0123798	0.215708	-0.0766756	-0.202474	-0.192439	-0.139245	-0.152708
ENSMUSG00000026344	chr1:127763899-127809978	Lypd1	72585	Ly6/Plaur domain containing 1 [Source:MGI Symbol;Acc:MGI:1919835]	protein_coding	6464	5.69654	3.5396	0.0123875	0.215708	0.00415451	0.00869787	-0.394152	0.489737	0.0271094
ENSMUSG00000090378	chr1:24620514-24621927	Gm10925	NA	NA	NA	NA	8.97747	3.5389	0.0123995	0.215708	-0.26569	-0.427367	-0.215336	-0.117289	-0.25642
ENSMUSG00000036907	chr1:122236859-122240048	C1ql2	226359	complement component 1, q subcomponent-like 2 [Source:MGI Symbol;Acc:MGI:3032521]	protein_coding	2000	2.61864	3.53818	0.0124119	0.215708	-0.49617	-0.963727	-1.26516	0.307767	-0.604324
ENSMUSG00000039546	chr4:152747030-152857239	Ajap1	230959	adherens junction associated protein 1 [Source:MGI Symbol;Acc:MGI:2685419]	protein_coding	3048	5.75462	3.53753	0.0124231	0.215708	0.0765597	0.373351	0.191537	-0.102692	0.134689
ENSMUSG00000032562	chr9:107516161-107537973	Gnai2	14678	guanine nucleotide binding protein (G protein), alpha inhibiting 2 [Source:MGI Symbol;Acc:MGI:95772]	protein_coding	1777	8.13926	3.53625	0.0124452	0.215711	0.0107954	0.105176	0.00268037	-0.232959	-0.0285768
ENSMUSG00000090935	chr12:82598628-82634198	Synj2bp	24071	synaptojanin 2 binding protein [Source:MGI Symbol;Acc:MGI:1344347]	protein_coding	4655	5.98423	3.53548	0.0124586	0.215711	0.399921	0.0243775	0.187051	0.102078	0.178357
ENSMUSG00000026159	chr1:82835758-82893150	Agfg1	15463	ArfGAP with FG repeats 1 [Source:MGI Symbol;Acc:MGI:1333754]	protein_coding	8044	5.26719	3.53469	0.0124723	0.215711	0.288714	0.332323	0.0806459	0.0755242	0.194302
ENSMUSG00000029681	chr5:135643853-135658025	Bcl7b	12054	B cell CLL/lymphoma 7B [Source:MGI Symbol;Acc:MGI:1332238]	protein_coding	1758	5.33801	3.53392	0.0124856	0.215711	-0.0112515	0.307528	0.123161	0.207906	0.156836
ENSMUSG00000052387	chr19:22213309-23064674	Trpm3	226025	transient receptor potential cation channel, subfamily M, member 3 [Source:MGI Symbol;Acc:MGI:2443101]	protein_coding	6740	7.33552	3.53089	0.0125384	0.216353	-0.510594	-0.398365	-0.564513	-0.335648	-0.45228
ENSMUSG00000025409	chr10:126718712-126726374	Mbd6	110962	methyl-CpG binding domain protein 6 [Source:MGI Symbol;Acc:MGI:106378]	protein_coding	717	6.38946	3.52994	0.0125549	0.216369	-0.11111	-0.142144	-0.252428	-0.208032	-0.178428
ENSMUSG00000031753	chr8:113370200-113406427	Cog4	102339	component of oligomeric golgi complex 4 [Source:MGI Symbol;Acc:MGI:2142808]	protein_coding	2442	5.13887	3.52801	0.0125886	0.21668	0.325964	-0.1229	0.227445	0.305467	0.183994
ENSMUSG00000032265	chr9:85213746-85221031	Fam46a	212943	family with sequence similarity 46, member A [Source:MGI Symbol;Acc:MGI:2670964]	protein_coding	5479	5.36623	3.52589	0.0126259	0.217052	0.332716	0.256267	0.769292	0.0286678	0.346736
ENSMUSG00000028789	chr4:128607177-128639986	Adc	242669	antizyme inhibitor 2 [Source:MGI Symbol;Acc:MGI:2442093]	protein_coding	1921	3.52112	3.52418	0.0126559	0.2173	-0.701676	-0.226189	-0.526031	-0.261262	-0.42879
ENSMUSG00000006435	chr19:47253010-47334230	Neurl1a	18011	neuralized E3 ubiquitin protein ligase 1A [Source:MGI Symbol;Acc:MGI:1334263]	protein_coding	4157	5.51441	3.52321	0.0126729	0.217322	-0.372641	0.0766797	-0.0125363	0.261976	-0.0116303
ENSMUSG00000027193	chr2:94251539-94278593	Api5	11800	apoptosis inhibitor 5 [Source:MGI Symbol;Acc:MGI:1888993]	protein_coding	3736	5.54806	3.52179	0.0126981	0.217485	0.21948	0.372833	0.169333	0.0468433	0.202122
ENSMUSG00000091415	chr10:41035753-41153394	Akd1	633979	adenylate kinase 9 [Source:MGI Symbol;Acc:MGI:2685080]	protein_coding	6968	0.371635	3.51595	0.0128017	0.218987	-1.78679	-2.16658	-2.85816	0.0955433	-1.679
ENSMUSG00000070509	chr7:80520106-80565085	Rgma	244058	repulsive guidance molecule family member A [Source:MGI Symbol;Acc:MGI:2679262]	protein_coding	3481	5.66726	3.51478	0.0128225	0.219074	-0.132905	-0.0569318	-0.547236	-0.214525	-0.2379
ENSMUSG00000020893	chr11:68908419-68923762	Per1	18626	period circadian clock 1 [Source:MGI Symbol;Acc:MGI:1098283]	protein_coding	3507	5.9138	3.51346	0.012846	0.219205	0.194626	0.157361	0.427925	0.0221245	0.200509
ENSMUSG00000009470	chr13:99608674-99696639	Tnpo1	238799	transportin 1 [Source:MGI Symbol;Acc:MGI:2681523]	protein_coding	8445	6.71018	3.5088	0.0129297	0.220361	0.286973	0.0540392	0.247906	-0.0652635	0.130914
ENSMUSG00000034098	chr3:75877892-76514241	Fstl5	213262	follistatin-like 5 [Source:MGI Symbol;Acc:MGI:2442179]	protein_coding	5107	5.47536	3.50622	0.0129762	0.220882	0.0454261	-0.330124	-0.474552	0.226407	-0.133211
ENSMUSG00000027612	chr2:155600778-155644402	Mmp24	17391	matrix metallopeptidase 24 [Source:MGI Symbol;Acc:MGI:1341867]	protein_coding	4306	5.02932	3.50525	0.0129936	0.220907	-0.101714	0.114228	0.069389	0.405927	0.121957
ENSMUSG00000051335	chr13:43290588-43399841	Gfod1	328232	glucose-fructose oxidoreductase domain containing 1 [Source:MGI Symbol;Acc:MGI:2145304]	protein_coding	6928	5.06115	3.50345	0.0130262	0.22119	0.434819	0.0519097	0.365096	0.142378	0.248551
ENSMUSG00000063260	chr15:89612524-89672591	Syt10	54526	synaptotagmin X [Source:MGI Symbol;Acc:MGI:1859546]	protein_coding	1845	4.20639	3.50242	0.013045	0.221237	-0.0136008	-0.190488	-0.738025	0.118624	-0.205872
ENSMUSG00000033966	chr17:80922590-80963474	Cdkl4	381113	cyclin-dependent kinase-like 4 [Source:MGI Symbol;Acc:MGI:3587025]	protein_coding	2931	2.00499	3.50099	0.0130709	0.221406	-0.5214	-1.54696	-0.709048	-0.818588	-0.898998
ENSMUSG00000018008	chr15:78427177-78452749	Cyth4	72318	cytohesin 4 [Source:MGI Symbol;Acc:MGI:2441702]	protein_coding	2791	2.28309	3.4986	0.0131145	0.221805	-0.481243	-0.0613303	-0.958845	-0.862928	-0.591086
ENSMUSG00000026447	chr1:134941944-135005564	Pik3c2b	240752	phosphatidylinositol-4-phosphate 3-kinase catalytic subunit type 2 beta [Source:MGI Symbol;Acc:MGI:2685045]	protein_coding	1269	4.78607	3.49794	0.0131264	0.221805	0.448924	-0.138727	0.376317	0.0805715	0.191771
ENSMUSG00000039703	chr11:120241384-120299322	Nploc4	217365	NPL4 homolog, ubiquitin recognition factor [Source:MGI Symbol;Acc:MGI:2679787]	protein_coding	4121	5.81958	3.49354	0.0132071	0.222895	-0.256648	-0.119754	-0.21357	-0.230595	-0.205142
ENSMUSG00000020076	chr10:62078240-62114266	Ddx50	94213	DEAD (Asp-Glu-Ala-Asp) box polypeptide 50 [Source:MGI Symbol;Acc:MGI:2182303]	protein_coding	746	6.07986	3.49266	0.0132233	0.222897	0.226167	0.139462	0.196184	0.101066	0.16572
ENSMUSG00000075232	chr10:40006965-40022292	Amd1	11702	S-adenosylmethionine decarboxylase 1 [Source:MGI Symbol;Acc:MGI:88004]	protein_coding	3204	5.73395	3.49043	0.0132645	0.223321	0.370078	0.15571	0.0332397	-0.0439625	0.128766
ENSMUSG00000032422	chr9:88271285-88334096	Snx14	244962	sorting nexin 14 [Source:MGI Symbol;Acc:MGI:2155664]	protein_coding	3109	5.68062	3.48887	0.0132933	0.223441	0.0440394	0.217491	0.323624	0.249214	0.208592
ENSMUSG00000022562	chr15:76126727-76158745	Oplah	75475	5-oxoprolinase (ATP-hydrolysing) [Source:MGI Symbol;Acc:MGI:1922725]	protein_coding	4085	3.88737	3.4883	0.0133039	0.223441	-0.49412	-0.415337	-0.50265	-0.203672	-0.403945
ENSMUSG00000032741	chr5:120983869-121038922	Tpcn1	252972	two pore channel 1 [Source:MGI Symbol;Acc:MGI:2182472]	protein_coding	4712	5.76662	3.48635	0.0133401	0.223777	-0.0965364	-0.0538926	-0.368793	-0.479845	-0.249767
ENSMUSG00000063808	chr7:36061255-36103759	Gpatch1	67471	G patch domain containing 1 [Source:MGI Symbol;Acc:MGI:1914721]	protein_coding	3065	6.08721	3.48415	0.013381	0.224192	-0.0753306	-0.263292	-0.161838	-0.151136	-0.162899
ENSMUSG00000025272	chrX:147079547-147092426	Tro	56191	trophinin [Source:MGI Symbol;Acc:MGI:1928994]	protein_coding	6559	9.50298	3.48288	0.0134046	0.224317	0.126601	0.15649	0.0225875	0.300812	0.151623
ENSMUSG00000025572	chr11:117627002-117643812	Tmc6	217353	transmembrane channel-like gene family 6 [Source:MGI Symbol;Acc:MGI:1098686]	protein_coding	2798	0.415334	3.48101	0.0134396	0.22463	-1.00945	-1.71733	0.00810901	-1.99593	-1.17865
ENSMUSG00000028274	chr4:33396986-33589889	Rngtt	24018	RNA guanylyltransferase and 5'-phosphatase [Source:MGI Symbol;Acc:MGI:1329041]	protein_coding	2379	5.24194	3.47826	0.0134911	0.224894	0.327907	0.181483	0.317328	0.101939	0.232164
ENSMUSG00000031485	chr8:28152727-28166903	Prosc	114863	proline synthetase co-transcribed [Source:MGI Symbol;Acc:MGI:1891207]	protein_coding	3603	4.92289	3.4775	0.0135053	0.224894	0.0550666	0.0974338	0.597052	0.145308	0.223715
ENSMUSG00000021013	chr12:100158484-100221748	Ttc8	76260	tetratricopeptide repeat domain 8 [Source:MGI Symbol;Acc:MGI:1923510]	protein_coding	2272	4.43629	3.4765	0.0135243	0.224894	0.477223	0.102702	-0.156398	-0.387378	0.00903737
ENSMUSG00000039065	chr15:31531307-31551282	Fam173b	68073	family with sequence similarity 173, member B [Source:MGI Symbol;Acc:MGI:1915323]	protein_coding	4655	3.79337	3.47616	0.0135306	0.224894	0.45333	-0.0320664	0.358177	0.637878	0.35433
ENSMUSG00000033419	chr9:86659681-86775789	Snap91	20616	synaptosomal-associated protein 91 [Source:MGI Symbol;Acc:MGI:109132]	protein_coding	4150	7.11022	3.47583	0.0135369	0.224894	-0.062818	0.0865066	0.140163	0.292782	0.114158
ENSMUSG00000073147	chr5:22937328-22940037	5031425E22Rik	NA	RIKEN cDNA 5031425E22 gene [Source:MGI Symbol;Acc:MGI:1923227]	lincRNA	1477	4.04397	3.47499	0.0135527	0.224894	0.138869	0.332201	0.657254	0.102185	0.307627
ENSMUSG00000022099	chr14:71000770-71036085	Epb4.9	13829	dematin actin binding protein [Source:MGI Symbol;Acc:MGI:99670]	protein_coding	4129	7.4095	3.47395	0.0135723	0.22495	0.116323	0.219359	0.169373	0.154156	0.164803
ENSMUSG00000071665	chrX:149553029-149567704	Foxr2	436240	forkhead box R2 [Source:MGI Symbol;Acc:MGI:3511682]	protein_coding	3210	2.3394	3.47196	0.01361	0.225305	-0.575419	-0.576343	-1.08783	0.087386	-0.53805
ENSMUSG00000029122	chr5:37680037-37728433	Evc	59056	EvC ciliary complex subunit 1 [Source:MGI Symbol;Acc:MGI:1890596]	protein_coding	3695	3.56478	3.46988	0.0136495	0.225552	-0.491665	-0.475917	-0.0918119	-0.709307	-0.442175
ENSMUSG00000022476	chr15:81745160-81756943	Polr3h	78929	polymerase (RNA) III (DNA directed) polypeptide H [Source:MGI Symbol;Acc:MGI:1926179]	protein_coding	2514	5.29641	3.46946	0.0136575	0.225552	-0.137288	-0.177555	-0.316997	0.261929	-0.0924778
ENSMUSG00000029026	chr4:153430058-153514617	Trp73	22062	transformation related protein 73 [Source:MGI Symbol;Acc:MGI:1336991]	protein_coding	4752	-0.349974	3.46626	0.0137185	0.22629	-1.08368	-3.48649	-2.3351	-2.77217	-2.41936
ENSMUSG00000043909	chr2:121018717-121097443	Trp53bp1	27223	transformation related protein 53 binding protein 1 [Source:MGI Symbol;Acc:MGI:1351320]	protein_coding	2552	8.77106	3.46446	0.0137528	0.226586	0.195653	0.118086	-0.000947506	0.204298	0.129272
ENSMUSG00000051323	chrX:130117102-130223832	Pcdh19	279653	protocadherin 19 [Source:MGI Symbol;Acc:MGI:2685563]	protein_coding	10289	6.51123	3.46144	0.013811	0.226724	0.00230112	-0.149374	-0.0100331	0.420232	0.0657816
ENSMUSG00000022687	chr16:44484858-44559310	Boc	117606	biregional cell adhesion molecule-related/down-regulated by oncogenes (Cdon) binding protein [Source:MGI Symbol;Acc:MGI:2151153]	protein_coding	4451	2.86442	3.46058	0.0138275	0.226724	-0.768615	0.0570648	-0.283488	-0.982261	-0.494325
ENSMUSG00000020380	chr11:53462721-53521121	Rad50	19360	RAD50 double strand break repair protein [Source:MGI Symbol;Acc:MGI:109292]	protein_coding	5153	4.89951	3.45945	0.0138492	0.226724	-0.191334	-0.139979	-0.12358	-0.466377	-0.230317
ENSMUSG00000033845	chr1:4762987-4776120	Mrpl15	27395	mitochondrial ribosomal protein L15 [Source:MGI Symbol;Acc:MGI:1351639]	protein_coding	1894	4.66779	3.45718	0.0138931	0.226724	-0.0381876	0.42084	0.274161	-0.349248	0.0768914
ENSMUSG00000031060	chrX:20194329-20228327	Rbm10	236732	RNA binding motif protein 10 [Source:MGI Symbol;Acc:MGI:2384310]	protein_coding	3698	5.57412	3.45712	0.0138943	0.226724	0.189046	0.341479	0.23552	0.143495	0.227385
ENSMUSG00000026433	chr1:133763501-133769764	Rab7l1	226422	RAB29, member RAS oncogene family [Source:MGI Symbol;Acc:MGI:2385107]	protein_coding	1202	0.331429	3.45692	0.0138982	0.226724	-1.2323	1.20157	-0.253741	-1.45226	-0.434181
ENSMUSG00000054499	chr7:25987559-26005178	Dedd2	67379	death effector domain-containing DNA binding protein 2 [Source:MGI Symbol;Acc:MGI:1914629]	protein_coding	4594	2.77635	3.4557	0.0139218	0.226724	0.889149	0.371573	0.221289	-0.0115152	0.367624
ENSMUSG00000039756	chr3:121977032-121988487	Dnttip2	99480	deoxynucleotidyltransferase, terminal, interacting protein 2 [Source:MGI Symbol;Acc:MGI:1923173]	protein_coding	2429	4.97465	3.45523	0.0139309	0.226724	0.352026	0.047067	0.412876	-0.130622	0.170337
ENSMUSG00000024042	chr17:31980893-31993037	Sik1	17691	salt inducible kinase 1 [Source:MGI Symbol;Acc:MGI:104754]	protein_coding	4511	5.53835	3.45466	0.013942	0.226724	0.301932	0.135812	0.306766	-0.0117635	0.183187
ENSMUSG00000022012	chr14:77556323-78121514	Enox1	239188	ecto-NOX disulfide-thiol exchanger 1 [Source:MGI Symbol;Acc:MGI:2444896]	protein_coding	3495	4.85023	3.45431	0.0139488	0.226724	0.167556	0.51747	0.0904916	0.215949	0.247867
ENSMUSG00000024330	chr17:34176082-34203930	Col11a2	12815	collagen, type XI, alpha 2 [Source:MGI Symbol;Acc:MGI:88447]	protein_coding	2090	4.06105	3.45428	0.0139494	0.226724	-0.133397	0.405468	-0.254639	-0.580156	-0.140681
ENSMUSG00000056427	chr11:34934426-35522309	Slit3	20564	slit homolog 3 (Drosophila) [Source:MGI Symbol;Acc:MGI:1315202]	protein_coding	5228	3.79849	3.45227	0.0139885	0.226724	-0.358095	0.188455	-0.0955886	-0.737404	-0.250658
ENSMUSG00000046844	chr8:116729212-116898271	Vat1l	270097	vesicle amine transport protein 1 like [Source:MGI Symbol;Acc:MGI:2142534]	protein_coding	456	7.28033	3.45222	0.0139895	0.226724	-0.0180112	0.00519249	-0.361676	0.12503	-0.0623661
ENSMUSG00000044667	chr3:117021763-117064094	D3Bwg0562e	229791	phospholipid phosphatase related 4 [Source:MGI Symbol;Acc:MGI:106530]	protein_coding	5696	7.07775	3.45215	0.0139908	0.226724	-0.195606	-0.0696587	-0.291329	-0.218415	-0.193752
ENSMUSG00000015094	chr2:25254571-25265314	Npdc1	18146	neural proliferation, differentiation and control 1 [Source:MGI Symbol;Acc:MGI:1099802]	protein_coding	1485	6.49486	3.45134	0.0140066	0.226724	0.0149949	0.34788	0.0408574	0.0325146	0.109062
ENSMUSG00000036461	chr14:79880701-79982583	Elf1	13709	E74-like factor 1 [Source:MGI Symbol;Acc:MGI:107180]	protein_coding	4217	3.43367	3.44882	0.0140559	0.227033	-0.707713	-0.202843	-0.0738792	-0.999103	-0.495885
ENSMUSG00000035478	chr10:79854984-79862595	Mbd3	17192	methyl-CpG binding domain protein 3 [Source:MGI Symbol;Acc:MGI:1333812]	protein_coding	1118	5.99307	3.4479	0.0140739	0.227033	-0.108067	0.0165594	0.351316	0.185732	0.111385
ENSMUSG00000005882	chr2:155672330-155756346	Uqcc	56046	ubiquinol-cytochrome c reductase complex assembly factor 1 [Source:MGI Symbol;Acc:MGI:1929472]	protein_coding	2413	5.54962	3.44785	0.0140748	0.227033	0.317222	-0.206997	0.0490058	0.220109	0.0948348
ENSMUSG00000022270	chr15:25772719-25903742	Fam134b	66270	reticulophagy regulator 1 [Source:MGI Symbol;Acc:MGI:1913520]	protein_coding	1512	5.43293	3.4457	0.0141172	0.227451	0.134996	0.139605	0.303097	0.214947	0.198161
ENSMUSG00000025050	chr19:47107809-47125680	Pcgf6	71041	polycomb group ring finger 6 [Source:MGI Symbol;Acc:MGI:1918291]	protein_coding	2098	4.55281	3.44224	0.0141854	0.227843	0.396958	0.226029	0.500905	0.027025	0.287729
ENSMUSG00000039633	chr8:37278818-37312870	Lonrf1	244421	LON peptidase N-terminal domain and ring finger 1 [Source:MGI Symbol;Acc:MGI:3609241]	protein_coding	3930	3.95896	3.44142	0.0142015	0.227843	-0.638616	0.262841	-0.305602	-0.0897727	-0.192787
ENSMUSG00000002320	chr14:56254502-56262943	Tm9sf1	74140	transmembrane 9 superfamily member 1 [Source:MGI Symbol;Acc:MGI:1921390]	protein_coding	2164	4.16442	3.44125	0.014205	0.227843	-0.528597	0.0352923	-0.396039	-0.218483	-0.276957
ENSMUSG00000041570	chr1:138164400-138242981	Camsap1l1	67886	calmodulin regulated spectrin-associated protein family, member 2 [Source:MGI Symbol;Acc:MGI:1922434]	protein_coding	5034	8.3895	3.44113	0.0142073	0.227843	0.125522	0.113291	0.0328517	0.178739	0.112601
ENSMUSG00000032609	chr9:108349689-108355008	Klhdc8b	78267	kelch domain containing 8B [Source:MGI Symbol;Acc:MGI:1925517]	protein_coding	2956	4.51377	3.43808	0.0142678	0.228389	0.205094	-0.402788	-0.173728	-0.411542	-0.195741
ENSMUSG00000000708	chr17:53705886-53812345	Kat2b	18519	K(lysine) acetyltransferase 2B [Source:MGI Symbol;Acc:MGI:1343094]	protein_coding	322	4.22811	3.43719	0.0142856	0.228389	-0.295227	0.257054	-0.136955	-0.625248	-0.200094
ENSMUSG00000037336	chr12:4868946-4881465	Mfsd2b	432628	major facilitator superfamily domain containing 2B [Source:MGI Symbol;Acc:MGI:3583946]	protein_coding	3486	0.403751	3.43681	0.014293	0.228389	1.03417	-1.97804	-1.28474	0.673084	-0.388879
ENSMUSG00000018899	chr11:53583216-53592176	Irf1	16362	interferon regulatory factor 1 [Source:MGI Symbol;Acc:MGI:96590]	protein_coding	2137	2.55599	3.4361	0.0143073	0.228389	-0.657016	-0.467051	-0.771003	-0.73044	-0.656378
ENSMUSG00000046865	chr7:28954465-28964588	Fbl	14113	fibrillarin [Source:MGI Symbol;Acc:MGI:95486]	protein_coding	1197	3.80734	3.43278	0.0143737	0.229185	0.644689	0.147653	0.221437	0.293149	0.326732
ENSMUSG00000059854	chr8:112790577-113134453	Hydin	244653	HYDIN, axonemal central pair apparatus protein [Source:MGI Symbol;Acc:MGI:2389007]	protein_coding	15783	2.23399	3.43186	0.0143921	0.229215	-0.803399	-1.0586	-2.22345	-0.256354	-1.08545
ENSMUSG00000020381	chr11:49987646-50013917	3010026O09Rik	68067	MRN complex interacting protein [Source:MGI Symbol;Acc:MGI:1915317]	protein_coding	837	3.27481	3.42825	0.0144646	0.23001	-0.0207574	-0.349896	-0.692434	-0.486884	-0.387493
ENSMUSG00000025815	chr2:5816861-5864138	Dhtkd1	209692	dehydrogenase E1 and transketolase domain containing 1 [Source:MGI Symbol;Acc:MGI:2445096]	protein_coding	5480	3.33658	3.42773	0.0144752	0.23001	-0.787445	-0.671785	-0.144962	-0.051369	-0.41389
ENSMUSG00000030934	chr7:139748858-139768381	Oat	18242	ornithine aminotransferase [Source:MGI Symbol;Acc:MGI:97394]	protein_coding	2152	5.59087	3.42403	0.01455	0.230933	-0.248982	-0.225172	-0.0241926	-0.255886	-0.188558
ENSMUSG00000090258	chr12:77866225-77884467	Churc1	211151	churchill domain containing 1 [Source:MGI Symbol;Acc:MGI:1923684]	protein_coding	676	3.21273	3.42173	0.0145968	0.231284	-0.362198	-0.573578	-0.696192	0.0410046	-0.397741
ENSMUSG00000015290	chrX:71610757-71614312	Ubl4	27643	ubiquitin-like 4A [Source:MGI Symbol;Acc:MGI:95049]	protein_coding	2442	4.02161	3.42062	0.0146195	0.231284	0.318352	0.0366534	0.368441	0.508884	0.308083
ENSMUSG00000025094	chr19:59335068-59370802	Slc18a2	214084	solute carrier family 18 (vesicular monoamine), member 2 [Source:MGI Symbol;Acc:MGI:106677]	protein_coding	3803	2.62289	3.42048	0.0146222	0.231284	0.985678	-0.532425	-0.803761	-0.0556943	-0.10155
ENSMUSG00000034818	chr10:80921672-80945754	Celf5	319586	CUGBP, Elav-like family member 5 [Source:MGI Symbol;Acc:MGI:2442333]	protein_coding	4391	7.53772	3.41876	0.0146575	0.231537	-0.0362017	0.175302	-0.0501476	0.284526	0.0933698
ENSMUSG00000034377	chr17:6106137-6251428	Tulp4	68842	tubby like protein 4 [Source:MGI Symbol;Acc:MGI:1916092]	protein_coding	2245	8.50639	3.41806	0.0146716	0.231537	-0.02177	0.162941	0.044522	0.156448	0.0855352
ENSMUSG00000000957	chr14:55050141-55060395	Mmp14	17387	matrix metallopeptidase 14 (membrane-inserted) [Source:MGI Symbol;Acc:MGI:101900]	protein_coding	2596	3.98107	3.4151	0.0147325	0.232233	-0.755607	-0.424487	-0.128652	-0.645366	-0.488528
ENSMUSG00000020134	chr11:20990994-21050626	Peli1	67245	pellino 1 [Source:MGI Symbol;Acc:MGI:1914495]	protein_coding	3514	5.249	3.41393	0.0147564	0.232347	0.370645	0.284298	0.0339718	-0.0605003	0.157104
ENSMUSG00000038845	chr11:95527971-95542387	Phb	18673	prohibitin [Source:MGI Symbol;Acc:MGI:97572]	protein_coding	1799	5.29434	3.4122	0.0147921	0.232644	0.185627	0.191402	0.00530482	0.308336	0.172668
ENSMUSG00000033420	chr6:87083548-87286069	Antxr1	69538	anthrax toxin receptor 1 [Source:MGI Symbol;Acc:MGI:1916788]	protein_coding	5253	4.96784	3.40862	0.0148661	0.233543	-0.571387	-0.55292	-0.618422	-0.500264	-0.560748
ENSMUSG00000021782	chr14:24952875-25065442	Dlg5	71228	discs, large homolog 5 (Drosophila) [Source:MGI Symbol;Acc:MGI:1918478]	protein_coding	2334	7.08294	3.40526	0.0149359	0.234273	0.185662	-0.0363488	-0.0264162	0.236731	0.089907
ENSMUSG00000053552	chr2:130120605-130196517	Ebf4	228598	early B cell factor 4 [Source:MGI Symbol;Acc:MGI:2385972]	protein_coding	2982	4.68776	3.40386	0.0149652	0.234273	0.285384	-0.204537	-0.356261	0.427643	0.0380572
ENSMUSG00000015377	chr15:89012347-89027205	Fam116b	69440	DENN/MADD domain containing 6B [Source:MGI Symbol;Acc:MGI:1916690]	protein_coding	4607	5.47637	3.40325	0.0149779	0.234273	-0.0932342	-0.258967	-0.344783	-0.229347	-0.231583
ENSMUSG00000070802	chr7:17529731-17532727	Pnmal2	434128	PNMA-like 2 [Source:MGI Symbol;Acc:MGI:3645856]	protein_coding	4147	9.14564	3.40314	0.0149802	0.234273	0.103496	0.111817	0.12614	0.229614	0.142767
ENSMUSG00000049252	chr2:40450468-42509418	Lrp1b	94217	low density lipoprotein-related protein 1B (deleted in tumors) [Source:MGI Symbol;Acc:MGI:2151136]	protein_coding	2298	8.3777	3.40147	0.0150152	0.234556	0.151237	-0.210712	-0.415767	0.0553453	-0.104974
ENSMUSG00000001751	chr11:100931026-100939286	Naglu	27419	alpha-N-acetylglucosaminidase (Sanfilippo disease IIIB) [Source:MGI Symbol;Acc:MGI:1351641]	protein_coding	2560	2.27735	3.40042	0.0150371	0.234633	-1.20011	-0.822527	0.00901128	-0.242184	-0.563952
ENSMUSG00000070462	chr7:91028705-91033151	Mesdc1	80889	talin rod domain containing 1 [Source:MGI Symbol;Acc:MGI:1891420]	protein_coding	4433	4.73092	3.39917	0.0150633	0.234732	0.192722	0.318349	0.164967	0.508328	0.296091
ENSMUSG00000017843	chr12:111685218-111821571	Ppp2r5c	26931	protein phosphatase 2, regulatory subunit B', gamma [Source:MGI Symbol;Acc:MGI:1349475]	protein_coding	1802	6.6553	3.39709	0.0151072	0.234732	0.131311	0.220632	-0.012942	0.140041	0.119761
ENSMUSG00000048581	chr3:63718306-63733694	E130311K13Rik	329659	RIKEN cDNA E130311K13 gene [Source:MGI Symbol;Acc:MGI:3607716]	protein_coding	1640	4.09315	3.39706	0.0151077	0.234732	0.0682263	-0.275247	0.0146392	0.557876	0.0913737
ENSMUSG00000053398	chr3:98116793-98144213	Phgdh	236539	3-phosphoglycerate dehydrogenase [Source:MGI Symbol;Acc:MGI:1355330]	protein_coding	1893	4.40456	3.3969	0.0151112	0.234732	-0.148582	-0.0971715	-0.333409	-0.609428	-0.297148
ENSMUSG00000035711	chr13:55624296-55630199	Dok3	27261	docking protein 3 [Source:MGI Symbol;Acc:MGI:1351490]	protein_coding	2377	0.684452	3.39239	0.0152065	0.235684	0.0152468	1.46731	1.03842	1.10401	0.906249
ENSMUSG00000080741	chr13:23710549-23713247	Gm11398	NA	predicted gene 11398 [Source:MGI Symbol;Acc:MGI:3805547]	transcribed_unprocessed_pseudogene	320	2.14458	3.39035	0.0152499	0.235684	0.502109	0.17117	1.28267	0.572034	0.631994
ENSMUSG00000068663	chr16:10545157-10745271	Clec16a	74374	C-type lectin domain family 16, member A [Source:MGI Symbol;Acc:MGI:1921624]	protein_coding	6213	6.53404	3.3903	0.0152509	0.235684	0.0456923	0.183654	0.29946	0.0106572	0.134866
ENSMUSG00000022622	chr15:89398457-89405315	Acr	11434	acrosin prepropeptide [Source:MGI Symbol;Acc:MGI:87884]	protein_coding	1504	1.52373	3.39028	0.0152514	0.235684	-1.56533	-1.16984	-0.164925	-0.232648	-0.783185
ENSMUSG00000004347	chr6:56019515-56319928	Pde1c	18575	phosphodiesterase 1C [Source:MGI Symbol;Acc:MGI:108413]	protein_coding	3907	4.69668	3.38999	0.0152575	0.235684	0.119147	-0.0863273	-0.672771	-0.241676	-0.220407
ENSMUSG00000034807	chr8:74134623-74149108	Glt25d1	234407	collagen beta(1-O)galactosyltransferase 1 [Source:MGI Symbol;Acc:MGI:1924348]	protein_coding	3207	4.71993	3.38893	0.0152801	0.23577	-0.14319	-0.21866	-0.277789	-0.348806	-0.247111
ENSMUSG00000036721	chr13:21454396-21461993	Zscan12	22758	zinc finger and SCAN domain containing 12 [Source:MGI Symbol;Acc:MGI:1099444]	protein_coding	4405	2.25295	3.38809	0.015298	0.235783	-1.31307	-0.624495	0.479939	-0.395639	-0.463316
ENSMUSG00000068735	chr2:93027405-93042216	Trp53i11	277414	transformation related protein 53 inducible protein 11 [Source:MGI Symbol;Acc:MGI:2670995]	protein_coding	2703	6.75672	3.38676	0.0153265	0.23596	-0.461098	-0.571828	0.470629	-0.345997	-0.227073
ENSMUSG00000037627	chr15:35938934-36070455	Rgs22	626596	regulator of G-protein signalling 22 [Source:MGI Symbol;Acc:MGI:3613651]	protein_coding	4006	1.40838	3.38498	0.0153647	0.236096	-0.808322	-2.38425	-0.493462	0.524281	-0.790437
ENSMUSG00000086325	chr7:105325404-105334407	Gm16938	NA	NA	NA	NA	1.73212	3.38458	0.0153732	0.236096	0.270747	1.62053	-0.15015	0.951112	0.67306
ENSMUSG00000021127	chr12:81208447-81214300	Zfp36l1	12192	zinc finger protein 36, C3H type-like 1 [Source:MGI Symbol;Acc:MGI:107946]	protein_coding	2990	4.94348	3.38396	0.0153864	0.236096	-0.0324888	0.0260808	-0.509507	-0.704603	-0.30513
ENSMUSG00000022893	chr16:85793772-85803658	Adamts1	11504	a disintegrin-like and metallopeptidase (reprolysin type) with thrombospondin type 1 motif, 1 [Source:MGI Symbol;Acc:MGI:109249]	protein_coding	4884	3.51691	3.38283	0.0154109	0.236171	-0.280103	0.420722	-1.69011	-0.888442	-0.609483
ENSMUSG00000028796	chr4:128331682-128430425	Phc2	54383	polyhomeotic-like 2 (Drosophila) [Source:MGI Symbol;Acc:MGI:1860454]	protein_coding	941	5.91638	3.38215	0.0154254	0.236171	-0.187734	0.374023	0.00754428	-0.0534918	0.0350853
ENSMUSG00000020728	chr11:108286206-108722229	Ccdc46	76380	centrosomal protein 112 [Source:MGI Symbol;Acc:MGI:1923673]	protein_coding	3453	3.77106	3.38101	0.01545	0.23622	0.539047	-0.569849	-0.263142	-0.112266	-0.101553
ENSMUSG00000030268	chr6:144942055-145025004	Bcat1	12035	branched chain aminotransferase 1, cytosolic [Source:MGI Symbol;Acc:MGI:104861]	protein_coding	7833	7.27931	3.3799	0.0154739	0.23622	0.171882	0.0624493	-0.015224	0.27344	0.123137
ENSMUSG00000013076	chr9:14346110-14448273	Amotl1	75723	angiomotin-like 1 [Source:MGI Symbol;Acc:MGI:1922973]	protein_coding	8957	7.49304	3.37963	0.0154798	0.23622	-0.151894	-0.108173	-0.112569	0.136841	-0.0589486
ENSMUSG00000006019	chr7:16782196-16807686	Dhx34	71723	DEAH (Asp-Glu-Ala-His) box polypeptide 34 [Source:MGI Symbol;Acc:MGI:1918973]	protein_coding	1616	3.5468	3.37768	0.0155219	0.236355	-0.216131	0.644877	0.161666	0.238509	0.20723
ENSMUSG00000042581	chr1:131169579-132116155	Thsd7b	210417	thrombospondin, type I, domain containing 7B [Source:MGI Symbol;Acc:MGI:2443925]	protein_coding	561	6.80454	3.37764	0.0155228	0.236355	0.118317	0.35138	0.372244	0.179947	0.255472
ENSMUSG00000039968	chr5:20398546-20457940	Rsbn1l	242860	round spermatid basic protein 1-like [Source:MGI Symbol;Acc:MGI:3036237]	protein_coding	7651	5.69959	3.37549	0.0155695	0.236806	0.239412	0.0410401	0.317029	0.260915	0.214599
ENSMUSG00000023942	chr17:45721849-45736855	Slc29a1	63959	solute carrier family 29 (nucleoside transporters), member 1 [Source:MGI Symbol;Acc:MGI:1927073]	protein_coding	2216	3.60833	3.37104	0.0156664	0.237772	0.0476351	-0.780082	-0.015497	-0.633401	-0.345336
ENSMUSG00000050530	chr2:3031196-3145378	Fam171a1	269233	family with sequence similarity 171, member A1 [Source:MGI Symbol;Acc:MGI:2442917]	protein_coding	3364	5.7077	3.36882	0.0157151	0.237772	-0.139019	-0.0615073	0.51714	0.0426358	0.0898123
ENSMUSG00000053093	chr14:55589225-55613771	Myh7	140781	myosin, heavy polypeptide 7, cardiac muscle, beta [Source:MGI Symbol;Acc:MGI:2155600]	protein_coding	6139	4.05529	3.36878	0.015716	0.237772	-0.407392	-0.0469371	-0.639717	-0.152632	-0.31167
ENSMUSG00000039089	chr10:25993974-26095291	L3mbtl3	237339	l(3)mbt-like 3 (Drosophila) [Source:MGI Symbol;Acc:MGI:2143628]	protein_coding	4500	5.02666	3.36768	0.0157403	0.237772	-0.0708008	0.351112	-0.0395584	0.380216	0.155242
ENSMUSG00000024621	chr18:61264926-61292103	Csf1r	12978	colony stimulating factor 1 receptor [Source:MGI Symbol;Acc:MGI:1339758]	protein_coding	3870	4.71771	3.36654	0.0157653	0.237772	-0.284788	-0.165963	-0.308192	-0.497114	-0.314014
ENSMUSG00000020716	chr11:79152895-79395414	Nf1	18015	neurofibromin 1 [Source:MGI Symbol;Acc:MGI:97306]	protein_coding	721	8.61826	3.36629	0.0157708	0.237772	0.178607	0.0717232	-0.0533335	0.10295	0.0749866
ENSMUSG00000004460	chr16:22857618-22880007	Dnajb11	67838	DnaJ heat shock protein family (Hsp40) member B11 [Source:MGI Symbol;Acc:MGI:1915088]	protein_coding	1927	4.79368	3.36615	0.0157738	0.237772	0.175472	0.485478	0.411682	0.0258305	0.274616
ENSMUSG00000043940	chr5:102261672-102499240	Wdfy3	72145	WD repeat and FYVE domain containing 3 [Source:MGI Symbol;Acc:MGI:1096875]	protein_coding	14274	9.08136	3.36603	0.0157764	0.237772	0.0171293	0.150434	0.052207	0.182333	0.100526
ENSMUSG00000031807	chr8:74115775-74125291	Pgls	66171	6-phosphogluconolactonase [Source:MGI Symbol;Acc:MGI:1913421]	protein_coding	893	3.43838	3.36531	0.0157923	0.237772	-0.478805	-0.0811171	-0.173285	-0.690366	-0.355893
ENSMUSG00000054836	chr9:110207396-110224896	2610002I17Rik	72341	elongator acetyltransferase complex subunit 6 [Source:MGI Symbol;Acc:MGI:1919349]	protein_coding	1304	2.3231	3.36296	0.0158442	0.237772	0.224337	-0.360777	0.712923	1.06046	0.409237
ENSMUSG00000046573	chr13:36070366-36209526	Lyrm4	380840	LYR motif containing 4 [Source:MGI Symbol;Acc:MGI:2683538]	protein_coding	2086	3.73957	3.36287	0.0158463	0.237772	0.045931	-0.634297	-0.310119	0.442516	-0.113992
ENSMUSG00000002835	chr17:56179527-56207273	Chaf1a	27221	chromatin assembly factor 1, subunit A (p150) [Source:MGI Symbol;Acc:MGI:1351331]	protein_coding	3308	0.699097	3.36158	0.0158748	0.237772	-1.10173	-2.40285	-0.495618	-0.685273	-1.17137
ENSMUSG00000033767	chr3:83701831-83844383	D930015E06Rik	229473	transmembrane 131 like [Source:MGI Symbol;Acc:MGI:2443399]	protein_coding	5555	4.79362	3.36097	0.0158882	0.237772	0.210818	0.229871	0.412784	0.486537	0.335002
ENSMUSG00000034848	chr2:66022084-66094974	Ttc21b	73668	tetratricopeptide repeat domain 21B [Source:MGI Symbol;Acc:MGI:1920918]	protein_coding	4470	5.01184	3.36059	0.0158968	0.237772	0.484423	0.0163405	-0.230116	0.071708	0.0855888
ENSMUSG00000044921	chr10:101974556-102009494	Rassf9	237504	Ras association (RalGDS/AF-6) domain family (N-terminal) member 9 [Source:MGI Symbol;Acc:MGI:2384307]	protein_coding	5294	0.565984	3.36049	0.0158989	0.237772	-2.76453	0.184508	-1.22263	0.433238	-0.842353
ENSMUSG00000039860	chr5:136282460-136350942	Srrm3	58212	serine/arginine repetitive matrix 3 [Source:MGI Symbol;Acc:MGI:1920309]	protein_coding	1995	6.17815	3.35934	0.0159246	0.237772	0.281169	0.099136	0.204819	0.187785	0.193227
ENSMUSG00000038022	chr6:55153077-55270516	Fam188b	330323	MINDY lysine 48 deubiquitinase 4 [Source:MGI Symbol;Acc:MGI:3583959]	protein_coding	2211	2.82891	3.35933	0.0159247	0.237772	-0.141961	0.076551	-1.11255	-0.445503	-0.405865
ENSMUSG00000063239	chr17:27559032-27650586	Grm4	268934	glutamate receptor, metabotropic 4 [Source:MGI Symbol;Acc:MGI:1351341]	protein_coding	2976	4.47511	3.35703	0.0159759	0.238185	0.388671	0.375163	0.278918	0.217911	0.315166
ENSMUSG00000037933	chr13:49436618-49482694	Bicd2	76895	bicaudal D homolog 2 (Drosophila) [Source:MGI Symbol;Acc:MGI:1924145]	protein_coding	6309	6.27963	3.35655	0.0159868	0.238185	0.163577	0.160555	0.170931	0.254211	0.187318
ENSMUSG00000064280	chr5:20798479-20930795	Ccdc146	75172	coiled-coil domain containing 146 [Source:MGI Symbol;Acc:MGI:1922422]	protein_coding	3389	-0.102721	3.35571	0.0160055	0.238209	-1.2158	-4.01356	-2.00555	-1.38213	-2.15426
ENSMUSG00000024642	chr19:14522262-14672773	Tle4	21888	transducin-like enhancer of split 4 [Source:MGI Symbol;Acc:MGI:104633]	protein_coding	4555	6.59761	3.35411	0.0160414	0.238486	0.132675	0.286289	0.142602	0.174565	0.184033
ENSMUSG00000018774	chr11:69477415-69479955	Cd68	12514	CD68 antigen [Source:MGI Symbol;Acc:MGI:88342]	protein_coding	1230	1.37712	3.35175	0.0160942	0.238964	-0.226102	-0.270241	0.880185	-1.45309	-0.267313
ENSMUSG00000063334	chr10:111409420-111425788	Krr1	52705	KRR1, small subunit (SSU) processome component, homolog (yeast) [Source:MGI Symbol;Acc:MGI:1289274]	protein_coding	5023	4.75296	3.35114	0.016108	0.238964	-0.0999688	-0.205646	-0.151867	-0.49964	-0.23928
ENSMUSG00000058709	chr7:27943377-27952121	Egln2	112406	egl-9 family hypoxia-inducible factor 2 [Source:MGI Symbol;Acc:MGI:1932287]	protein_coding	2107	5.17357	3.34676	0.0162068	0.240172	0.232156	0.0628837	0.385445	-0.00903772	0.167862
ENSMUSG00000024347	chr18:36124184-36174667	Psd2	74002	pleckstrin and Sec7 domain containing 2 [Source:MGI Symbol;Acc:MGI:1921252]	protein_coding	4607	7.0333	3.34451	0.0162579	0.240673	-0.171528	-0.0594369	-0.392875	0.0570673	-0.141693
ENSMUSG00000078515	chr4:141233164-141279634	Ddi2	68817	DNA-damage inducible protein 2 [Source:MGI Symbol;Acc:MGI:1917244]	protein_coding	9553	6.09229	3.34174	0.0163209	0.241347	0.0813787	0.244164	0.2824	-0.0364115	0.142883
ENSMUSG00000037393	chr11:55838189-55854812	Nmur2	216749	neuromedin U receptor 2 [Source:MGI Symbol;Acc:MGI:2441765]	protein_coding	3302	1.89765	3.34073	0.016344	0.241431	0.38355	1.14887	0.0978275	1.34944	0.744922
ENSMUSG00000021973	chr14:58534817-58618399	Efha1	68514	mitochondrial calcium uptake 2 [Source:MGI Symbol;Acc:MGI:1915764]	protein_coding	1862	4.75906	3.33981	0.0163649	0.241483	-0.391079	-0.227152	0.357091	0.0301145	-0.0577565
ENSMUSG00000039410	chr4:153689934-154011282	Prdm16	70673	PR domain containing 16 [Source:MGI Symbol;Acc:MGI:1917923]	protein_coding	8598	4.34468	3.33316	0.0165176	0.243476	-0.442532	-0.283973	-1.02936	-0.403288	-0.539789
ENSMUSG00000026425	chr1:133181528-133424238	Srgap2	14270	SLIT-ROBO Rho GTPase activating protein 2 [Source:MGI Symbol;Acc:MGI:109605]	protein_coding	8026	6.45911	3.33205	0.0165432	0.243595	-0.106231	-0.294079	-0.229942	-0.10111	-0.182841
ENSMUSG00000035914	chr9:58371807-58403239	Cd276	102657	CD276 antigen [Source:MGI Symbol;Acc:MGI:2183926]	protein_coding	3603	3.03711	3.32767	0.0166449	0.244448	0.0346979	-0.155433	-0.823302	-0.445921	-0.347489
ENSMUSG00000010307	chr7:54305710-54310446	Tmem86a	67893	transmembrane protein 86A [Source:MGI Symbol;Acc:MGI:1915143]	protein_coding	1831	2.21163	3.32743	0.0166504	0.244448	-1.09529	-1.02049	-0.584583	-0.32846	-0.757206
ENSMUSG00000031169	chrX:7770674-7783951	Porcn	53627	porcupine homolog (Drosophila) [Source:MGI Symbol;Acc:MGI:1890212]	protein_coding	1883	3.53745	3.32728	0.0166541	0.244448	-0.229716	-0.493578	-0.633789	0.0807177	-0.319091
ENSMUSG00000019843	chr10:39088361-39285487	Fyn	14360	Fyn proto-oncogene [Source:MGI Symbol;Acc:MGI:95602]	protein_coding	675	6.32765	3.32374	0.0167365	0.245266	0.0327689	-0.123627	-0.349552	0.0142044	-0.106551
ENSMUSG00000040312	chr17:35653745-35668260	Cchcr1	240084	coiled-coil alpha-helical rod protein 1 [Source:MGI Symbol;Acc:MGI:2385321]	protein_coding	2656	0.971987	3.32308	0.016752	0.245266	-0.0489936	-0.26056	-1.6637	-1.54974	-0.880747
ENSMUSG00000050505	chr14:88864254-88871503	Pcdh20	219257	protocadherin 20 [Source:MGI Symbol;Acc:MGI:2443376]	protein_coding	5241	5.31347	3.32188	0.0167801	0.245266	0.291954	0.359276	0.16113	0.350662	0.290755
ENSMUSG00000034310	chr5:128263561-128939237	Tmem132d	243274	transmembrane protein 132D [Source:MGI Symbol;Acc:MGI:3044963]	protein_coding	6139	3.80456	3.32186	0.0167806	0.245266	-0.529261	-0.185361	0.0120626	0.451779	-0.0626951
ENSMUSG00000080727	chr3:95675145-95693316	C920021L13Rik	NA	RIKEN cDNA C920021L13 gene [Source:MGI Symbol;Acc:MGI:1923991]	antisense_RNA	1330	1.00339	3.32016	0.0168205	0.245548	-0.119979	-1.51542	-0.870898	0.460394	-0.511475
ENSMUSG00000032267	chr9:48793190-48850922	Usp28	235323	ubiquitin specific peptidase 28 [Source:MGI Symbol;Acc:MGI:2442293]	protein_coding	489	3.98292	3.31953	0.0168354	0.245548	0.159147	-0.258333	0.251839	-0.597051	-0.1111
ENSMUSG00000032558	chr9:103904574-103946360	Nphp3	74025	nephronophthisis 3 (adolescent) [Source:MGI Symbol;Acc:MGI:1921275]	protein_coding	3925	5.00161	3.31766	0.0168793	0.245871	-0.109621	-0.372052	-0.428973	-0.044439	-0.238771
ENSMUSG00000074715	chr13_random:362243-394278	Ccl28	56838	chemokine (C-C motif) ligand 28 [Source:MGI Symbol;Acc:MGI:1861731]	protein_coding	3740	2.31556	3.31708	0.016893	0.245871	-0.914939	-0.13961	-0.607708	-0.525154	-0.546853
ENSMUSG00000060152	chr5:115685545-115695660	Pop5	117109	processing of precursor 5, ribonuclease P/MRP family (S. cerevisiae) [Source:MGI Symbol;Acc:MGI:2151221]	protein_coding	1025	3.79688	3.31617	0.0169146	0.245927	0.371969	0.488979	0.166639	0.462678	0.372566
ENSMUSG00000057924	chr8:71895744-71897582	Gm10033	NA	NA	NA	NA	1.29668	3.31292	0.0169916	0.246686	0.925985	1.88324	-0.0724689	-0.297379	0.609844
ENSMUSG00000031786	chr8:97578703-97602341	Ccdc135	330830	dynein regulatory complex subunit 7 [Source:MGI Symbol;Acc:MGI:2685616]	protein_coding	2832	2.01754	3.31247	0.0170024	0.246686	-1.30792	-1.77511	-2.02604	-3.56386	-2.16823
ENSMUSG00000024921	chr19:26679350-26853111	Smarca2	67155	SWI/SNF related, matrix associated, actin dependent regulator of chromatin, subfamily a, member 2 [Source:MGI Symbol;Acc:MGI:99603]	protein_coding	5703	9.40912	3.31168	0.017021	0.246698	0.0661612	0.0831666	0.196682	0.184109	0.13253
ENSMUSG00000022570	chr15:75754814-75760460	Tsta3	22122	tissue specific transplantation antigen P35B [Source:MGI Symbol;Acc:MGI:98857]	protein_coding	1311	2.67272	3.30861	0.0170943	0.247501	-0.959498	0.627523	-0.185863	-0.0857889	-0.150907
ENSMUSG00000034254	chr17:34740907-34750694	Agpat1	55979	1-acylglycerol-3-phosphate O-acyltransferase 1 (lysophosphatidic acid acyltransferase, alpha) [Source:MGI Symbol;Acc:MGI:1932075]	protein_coding	832	5.41111	3.3078	0.0171135	0.247521	-0.0128948	0.376163	0.0477047	0.180364	0.147834
ENSMUSG00000029070	chr4:155213489-155218497	Mxra8	74761	matrix-remodelling associated 8 [Source:MGI Symbol;Acc:MGI:1922011]	protein_coding	1097	3.57065	3.30635	0.0171484	0.247753	-0.37755	-0.169197	-0.503292	-1.08025	-0.532572
ENSMUSG00000041763	chr1:43990547-44060144	Tpp2	22019	tripeptidyl peptidase II [Source:MGI Symbol;Acc:MGI:102724]	protein_coding	450	5.8333	3.30564	0.0171653	0.247753	0.0377208	0.0344434	0.106275	0.406629	0.146267
ENSMUSG00000021772	chr14:19103350-19116756	Nkiras1	69721	NFKB inhibitor interacting Ras-like protein 1 [Source:MGI Symbol;Acc:MGI:1916971]	protein_coding	4598	5.04474	3.3034	0.0172193	0.247774	0.228556	0.187784	0.0142072	0.373021	0.200892
ENSMUSG00000021792	chr14:41806729-41827377	5730469M10Rik	70564	family with sequence similarity 213, member A [Source:MGI Symbol;Acc:MGI:1917814]	protein_coding	1537	6.92793	3.3028	0.0172337	0.247774	-0.0402356	-0.236316	-0.224114	-0.05654	-0.139301
ENSMUSG00000040133	chr2:118102546-118199455	Gpr176	381413	G protein-coupled receptor 176 [Source:MGI Symbol;Acc:MGI:2685858]	protein_coding	3899	4.49054	3.30146	0.017266	0.247774	0.268033	0.375576	0.015112	0.599084	0.314451
ENSMUSG00000035378	chr6:100522775-100621451	Shq1	72171	SHQ1 homolog (S. cerevisiae) [Source:MGI Symbol;Acc:MGI:1919421]	protein_coding	6816	2.58137	3.30108	0.0172751	0.247774	1.00504	0.16344	0.630635	-0.339434	0.36492
ENSMUSG00000024521	chr18:66617958-66625504	Pmaip1	58801	phorbol-12-myristate-13-acetate-induced protein 1 [Source:MGI Symbol;Acc:MGI:1930146]	protein_coding	2646	3.64307	3.30104	0.0172761	0.247774	0.815076	0.39733	0.0741573	0.437013	0.430894
ENSMUSG00000032572	chr9:105891485-105999414	Col6a4	68553	collagen, type VI, alpha 4 [Source:MGI Symbol;Acc:MGI:1915803]	protein_coding	1721	1.19803	3.30094	0.0172787	0.247774	0.549529	-1.87147	-0.758519	0.310584	-0.442468
ENSMUSG00000005621	chr7:88138298-88190350	Zfp592	233410	zinc finger protein 592 [Source:MGI Symbol;Acc:MGI:2443541]	protein_coding	7297	5.78718	3.30038	0.017292	0.247774	0.145384	0.225877	0.260056	0.152761	0.196019
ENSMUSG00000057278	chr6:86321234-86329196	Snrpg	68011	small nuclear ribonucleoprotein polypeptide G [Source:MGI Symbol;Acc:MGI:1915261]	protein_coding	1055	0.753644	3.29932	0.0173177	0.247856	-1.36392	1.07637	1.07316	0.48978	0.318847
ENSMUSG00000028351	chr4:68422248-68615731	Dbc1	56710	bone morphogenic protein/retinoic acid inducible neural specific 1 [Source:MGI Symbol;Acc:MGI:1928478]	protein_coding	3212	7.95034	3.29867	0.0173335	0.247856	0.178513	0.214866	0.043366	0.184805	0.155388
ENSMUSG00000024644	chr18:84836562-84855325	Cndp2	66054	CNDP dipeptidase 2 (metallopeptidase M20 family) [Source:MGI Symbol;Acc:MGI:1913304]	protein_coding	2050	4.69964	3.29757	0.0173602	0.247982	-0.361329	-0.277672	-0.192323	-0.33403	-0.291338
ENSMUSG00000055884	chr12:66176293-66233345	Fancm	104806	Fanconi anemia, complementation group M [Source:MGI Symbol;Acc:MGI:2442306]	protein_coding	1682	4.74372	3.29535	0.0174142	0.248498	-0.129199	-0.269209	-0.379785	-0.332171	-0.277591
ENSMUSG00000031527	chr8:36528019-36558887	Eri1	67276	exoribonuclease 1 [Source:MGI Symbol;Acc:MGI:1914526]	protein_coding	5079	3.19176	3.29065	0.0175289	0.249702	0.573877	0.69626	0.751452	0.154809	0.5441
ENSMUSG00000031342	chrX:162676543-162827220	Gpm6b	14758	glycoprotein m6b [Source:MGI Symbol;Acc:MGI:107672]	protein_coding	4480	7.34856	3.28982	0.0175493	0.249702	-0.0442232	0.0730336	-0.355019	-0.199606	-0.131454
ENSMUSG00000033327	chr17:34807180-34857060	Tnxb	81877	tenascin XB [Source:MGI Symbol;Acc:MGI:1932137]	protein_coding	9381	4.62876	3.289	0.0175694	0.249702	-0.301239	-0.686288	-0.53563	-0.748469	-0.567907
ENSMUSG00000009630	chr8:34709793-34730566	Ppp2cb	19053	protein phosphatase 2 (formerly 2A), catalytic subunit, beta isoform [Source:MGI Symbol;Acc:MGI:1321161]	protein_coding	1469	5.77078	3.28875	0.0175755	0.249702	0.0647651	0.30099	0.293469	-0.0653494	0.148469
ENSMUSG00000058624	chr19:21465497-21548235	Gda	14544	guanine deaminase [Source:MGI Symbol;Acc:MGI:95678]	protein_coding	5428	5.29411	3.28822	0.0175887	0.249702	-0.439866	-0.393227	-0.47077	0.023068	-0.320199
ENSMUSG00000027985	chr3:130813089-130927574	Lef1	16842	lymphoid enhancer binding factor 1 [Source:MGI Symbol;Acc:MGI:96770]	protein_coding	3482	3.4898	3.2855	0.0176556	0.250396	-0.369489	-0.350614	-0.605284	-0.60551	-0.482724
ENSMUSG00000049327	chr5:124889639-124912617	Setd8	67956	lysine methyltransferase 5A [Source:MGI Symbol;Acc:MGI:1915206]	protein_coding	2739	5.1578	3.28361	0.0177025	0.250705	0.477784	0.0886522	-0.0881532	-0.0216538	0.114157
ENSMUSG00000022253	chr15:9000709-9040544	1110020G09Rik	68646	NAD kinase 2, mitochondrial [Source:MGI Symbol;Acc:MGI:1915896]	protein_coding	3732	5.12801	3.28316	0.0177137	0.250705	-0.0254864	-0.12559	-0.42902	-0.241277	-0.205343
ENSMUSG00000046056	chr7:31536190-31541452	Sbsn	282619	suprabasin [Source:MGI Symbol;Acc:MGI:2446326]	protein_coding	732	0.947086	3.27924	0.0178109	0.251824	-0.718529	-0.607163	-0.8161	-1.7439	-0.971424
ENSMUSG00000039349	chr1:186695505-186707397	C130074G19Rik	226777	RIKEN cDNA C130074G19 gene [Source:MGI Symbol;Acc:MGI:2444831]	protein_coding	3035	3.45181	3.27639	0.0178821	0.252326	-0.182007	-0.614153	-0.510827	-0.897358	-0.551086
ENSMUSG00000040189	chr7:53179142-53204626	Ccdc114	211535	coiled-coil domain containing 114 [Source:MGI Symbol;Acc:MGI:2446120]	protein_coding	2928	1.24734	3.27615	0.0178882	0.252326	-0.518345	-1.31485	-1.81069	-1.29299	-1.23422
ENSMUSG00000021327	chr13:21478574-21494924	Zkscan3	72739	zinc finger with KRAB and SCAN domains 3 [Source:MGI Symbol;Acc:MGI:1919989]	protein_coding	2561	5.5388	3.27563	0.017901	0.252326	0.165656	0.112817	0.417505	-0.11417	0.145452
ENSMUSG00000028261	chr4:24824930-24832448	Ndufaf4	68493	NADH dehydrogenase (ubiquinone) 1 alpha subcomplex, assembly factor 4 [Source:MGI Symbol;Acc:MGI:1915743]	protein_coding	3632	4.57397	3.27431	0.0179343	0.252503	0.389324	0.413412	0.384862	0.112871	0.325117
ENSMUSG00000071655	chr19:8945749-8950453	Ubxn1	225896	UBX domain protein 1 [Source:MGI Symbol;Acc:MGI:1289301]	protein_coding	1032	6.35951	3.27319	0.0179624	0.252503	-0.0431478	-0.221195	-0.277156	-0.0990721	-0.160143
ENSMUSG00000005699	chr8:108224754-108227693	Pard6a	56513	par-6 family cell polarity regulator alpha [Source:MGI Symbol;Acc:MGI:1927223]	protein_coding	678	1.97207	3.27271	0.0179743	0.252503	-0.927967	0.897146	0.187367	0.42491	0.145364
ENSMUSG00000040998	chr3:132544409-132613555	Npnt	114249	nephronectin [Source:MGI Symbol;Acc:MGI:2148811]	protein_coding	4619	2.2455	3.27223	0.0179864	0.252503	-0.423467	-0.63683	-0.508112	-1.60759	-0.794
ENSMUSG00000021222	chr12:84861116-84883238	Dcaf4	73828	DDB1 and CUL4 associated factor 4 [Source:MGI Symbol;Acc:MGI:1921078]	protein_coding	2008	3.51555	3.27047	0.0180309	0.252871	-0.326131	-0.64067	-0.590521	-0.234031	-0.447838
ENSMUSG00000039116	chr10:14122091-14265142	Gpr126	215798	adhesion G protein-coupled receptor G6 [Source:MGI Symbol;Acc:MGI:1916151]	protein_coding	6507	1.7943	3.2696	0.0180527	0.25292	0.129289	-0.860708	-0.385993	-2.16343	-0.820211
ENSMUSG00000028331	chr4:46389077-46402609	5830415F09Rik	74753	tRNA methyltransferase O [Source:MGI Symbol;Acc:MGI:1922003]	protein_coding	2127	1.15812	3.26808	0.0180913	0.253093	-0.10569	0.837567	0.537606	-2.28705	-0.254391
ENSMUSG00000038967	chr11:94887272-94902968	Pdk2	18604	pyruvate dehydrogenase kinase, isoenzyme 2 [Source:MGI Symbol;Acc:MGI:1343087]	protein_coding	2246	5.35114	3.26767	0.0181016	0.253093	-0.389077	-0.0448447	-0.183808	0.00942736	-0.152075
ENSMUSG00000066441	chr12:80275024-80293580	Rdh11	17252	retinol dehydrogenase 11 [Source:MGI Symbol;Acc:MGI:102581]	protein_coding	3262	3.9983	3.26515	0.0181657	0.253582	-0.778204	-0.35004	-0.0407649	-0.0176768	-0.296671
ENSMUSG00000043410	chr5:107268911-107355640	Hfm1	330149	HFM1, ATP-dependent DNA helicase homolog [Source:MGI Symbol;Acc:MGI:3036246]	protein_coding	2613	0.760926	3.26363	0.0182043	0.253582	-0.952182	-1.50204	-0.626322	-0.0631758	-0.785931
ENSMUSG00000043445	chr17:24607118-24608836	Pgp	67078	phosphoglycolate phosphatase [Source:MGI Symbol;Acc:MGI:1914328]	protein_coding	1027	3.64342	3.26325	0.0182139	0.253582	-0.387509	0.674429	0.109154	0.0926754	0.122187
ENSMUSG00000085584	chrX:139533837-139539178	Rgag1	209540	retrotransposon gag domain containing 1 [Source:MGI Symbol;Acc:MGI:2685231]	protein_coding	4104	4.68116	3.26238	0.0182362	0.253582	-0.0762343	0.104336	-0.383909	0.534899	0.044773
ENSMUSG00000048332	chr3:52845150-53065901	Lhfp	108927	lipoma HMGIC fusion partner [Source:MGI Symbol;Acc:MGI:1920048]	protein_coding	2108	3.65833	3.26227	0.0182389	0.253582	0.0359311	-0.313788	-0.876814	-0.214198	-0.342217
ENSMUSG00000033918	chr16:20279593-20302760	Parl	381038	presenilin associated, rhomboid-like [Source:MGI Symbol;Acc:MGI:1277152]	protein_coding	1362	4.36989	3.26198	0.0182463	0.253582	0.0499761	0.0173928	-0.448673	-0.277155	-0.164615
ENSMUSG00000038279	chr6:125081601-125095071	Nop2	110109	NOP2 nucleolar protein [Source:MGI Symbol;Acc:MGI:107891]	protein_coding	2597	3.77509	3.25831	0.0183402	0.254631	0.539852	0.0635596	0.165033	0.489426	0.314468
ENSMUSG00000035757	chr15:88919214-88931070	1300018J18Rik	223776	selenoprotein O [Source:MGI Symbol;Acc:MGI:1919007]	protein_coding	2688	3.96727	3.25629	0.0183922	0.255098	-0.0688073	0.284194	0.25552	-0.457845	0.00326528
ENSMUSG00000047888	chr15:80589716-80771816	Tnrc6b	213988	trinucleotide repeat containing 6b [Source:MGI Symbol;Acc:MGI:2443730]	protein_coding	17327	7.83837	3.25368	0.0184595	0.255775	0.193901	0.101149	0.102102	0.0141536	0.102826
ENSMUSG00000049658	chr13:100787649-100874325	Bdp1	544971	B double prime 1, subunit of RNA polymerase III transcription initiation factor IIIB [Source:MGI Symbol;Acc:MGI:1347077]	protein_coding	628	7.29563	3.25104	0.0185279	0.256466	0.301394	0.0227384	0.010857	0.0377997	0.0931973
ENSMUSG00000040938	chr11:70025954-70030219	Slc16a11	216867	solute carrier family 16 (monocarboxylic acid transporters), member 11 [Source:MGI Symbol;Acc:MGI:2663709]	protein_coding	1938	3.10774	3.2502	0.0185495	0.256509	-0.561729	-0.0505463	-0.0237466	-0.828137	-0.36604
ENSMUSG00000027551	chr2:168718531-168781387	Zfp64	22722	zinc finger protein 64 [Source:MGI Symbol;Acc:MGI:107342]	protein_coding	2848	4.57158	3.24617	0.0186544	0.257459	-0.573372	-0.116131	0.165734	-0.108716	-0.158121
ENSMUSG00000079215	chr5:125342761-125383363	Zfp664	269704	zinc finger protein 664 [Source:MGI Symbol;Acc:MGI:2442505]	protein_coding	4092	6.10996	3.24579	0.0186643	0.257459	0.141188	0.257939	0.192183	0.253623	0.211233
ENSMUSG00000064037	chr5:31796814-31815576	Gpn1	74254	GPN-loop GTPase 1 [Source:MGI Symbol;Acc:MGI:1921504]	protein_coding	3144	4.55144	3.24457	0.0186965	0.257459	-0.20919	-0.0352581	-0.390299	0.48516	-0.0373969
ENSMUSG00000022362	chr15:57853531-57866149	9130401M01Rik	NA	predicted gene 29394 [Source:MGI Symbol;Acc:MGI:5580100]	protein_coding	1326	3.65108	3.24447	0.0186989	0.257459	0.76211	-0.23291	-0.176171	0.171493	0.131131
ENSMUSG00000033781	chr13:3632978-3651320	Asb13	142688	ankyrin repeat and SOCS box-containing 13 [Source:MGI Symbol;Acc:MGI:2145525]	protein_coding	4453	4.18302	3.24401	0.0187111	0.257459	0.224017	0.13859	0.319598	-0.512062	0.0425357
ENSMUSG00000020154	chr10:115712279-115826894	Ptprb	19263	protein tyrosine phosphatase, receptor type, B [Source:MGI Symbol;Acc:MGI:97809]	protein_coding	639	6.43645	3.23844	0.0188576	0.259218	-0.339506	-0.230707	-0.618646	-0.780323	-0.492296
ENSMUSG00000022742	chr16:58670021-58680804	Cpox	12892	coproporphyrinogen oxidase [Source:MGI Symbol;Acc:MGI:104841]	protein_coding	3186	4.21746	3.23714	0.0188919	0.259335	-0.263568	-0.546996	0.108506	0.0150605	-0.171749
ENSMUSG00000075289	chr19:4164024-4175779	Carns1	107239	carnosine synthase 1 [Source:MGI Symbol;Acc:MGI:2147595]	protein_coding	3968	2.38161	3.23592	0.0189242	0.259335	-0.120323	-0.635736	-1.02526	-0.995807	-0.694281
ENSMUSG00000035764	chr16:32229898-32247544	Fbxo45	268882	F-box protein 45 [Source:MGI Symbol;Acc:MGI:2447775]	protein_coding	4179	5.30047	3.23585	0.0189261	0.259335	-0.0121739	0.258457	0.397132	0.0799121	0.180832
ENSMUSG00000039000	chr5:29895482-30002917	Ube3c	100763	ubiquitin protein ligase E3C [Source:MGI Symbol;Acc:MGI:2140998]	protein_coding	5048	6.20932	3.23528	0.018941	0.259335	0.273146	0.00516873	0.152234	0.133996	0.141136
ENSMUSG00000027570	chr2:180332195-180357194	Col9a3	12841	collagen, type IX, alpha 3 [Source:MGI Symbol;Acc:MGI:894686]	protein_coding	3046	4.11864	3.23261	0.0190121	0.259685	-0.720188	-0.340967	-0.936676	-0.874067	-0.717974
ENSMUSG00000017929	chr2:167123644-167174983	B4galt5	56336	UDP-Gal:betaGlcNAc beta 1,4-galactosyltransferase, polypeptide 5 [Source:MGI Symbol;Acc:MGI:1927169]	protein_coding	4210	5.78824	3.23257	0.0190131	0.259685	0.106588	0.0470984	0.332719	0.215389	0.175448
ENSMUSG00000086496	chr2:158420908-158436759	Gm14204	NA	predicted gene 14204 [Source:MGI Symbol;Acc:MGI:3651576]	processed_transcript	1490	4.70137	3.23221	0.0190229	0.259685	0.487937	0.216532	0.287708	0.206726	0.299726
ENSMUSG00000063884	chr6:71830342-71859056	Ptcd3	69956	pentatricopeptide repeat domain 3 [Source:MGI Symbol;Acc:MGI:1917206]	protein_coding	1161	5.05073	3.22913	0.019105	0.260487	-0.258316	-0.0914474	0.36173	0.0758596	0.0219566
ENSMUSG00000078485	chr4:155595265-155602951	Plekhn1	231002	pleckstrin homology domain containing, family N member 1 [Source:MGI Symbol;Acc:MGI:2387630]	protein_coding	4620	2.49703	3.2286	0.0191192	0.260487	-0.302716	-0.330496	-1.04378	0.0842185	-0.398193
ENSMUSG00000040964	chr4:140070100-140222227	Arhgef10l	72754	Rho guanine nucleotide exchange factor (GEF) 10-like [Source:MGI Symbol;Acc:MGI:1920004]	protein_coding	4531	6.03991	3.22731	0.0191536	0.260544	-0.190906	-0.17569	-0.31773	-0.0412703	-0.181399
ENSMUSG00000058298	chr10:53255835-53350545	Mcm9	71567	minichromosome maintenance 9 homologous recombination repair factor [Source:MGI Symbol;Acc:MGI:1918817]	protein_coding	4882	3.14637	3.22704	0.019161	0.260544	-0.706426	0.0744706	-0.374065	0.428838	-0.144296
ENSMUSG00000042202	chr4:154975225-154997749	Slc35e2	320541	solute carrier family 35, member E2 [Source:MGI Symbol;Acc:MGI:2444240]	protein_coding	6291	5.32308	3.22585	0.0191928	0.260722	0.382506	0.206531	0.0524101	-0.0459575	0.148872
ENSMUSG00000029570	chr5:141082995-141091797	Lfng	16848	LFNG O-fucosylpeptide 3-beta-N-acetylglucosaminyltransferase [Source:MGI Symbol;Acc:MGI:1095413]	protein_coding	2305	4.08515	3.22321	0.0192639	0.261339	-0.279845	-0.328577	-0.209019	0.491667	-0.0814434
ENSMUSG00000024335	chr17:34248665-34259562	Brd2	14312	bromodomain containing 2 [Source:MGI Symbol;Acc:MGI:99495]	protein_coding	4483	7.64399	3.22236	0.019287	0.261339	-0.152404	-0.139563	-0.175648	-0.0247293	-0.123086
ENSMUSG00000000538	chr11:60039916-60166707	Tom1l2	216810	target of myb1-like 2 (chicken) [Source:MGI Symbol;Acc:MGI:2443306]	protein_coding	3791	7.25658	3.2219	0.0192994	0.261339	-0.114446	0.120606	-0.0247368	0.172976	0.0385997
ENSMUSG00000000276	chr11:88896193-88928464	Dgke	56077	diacylglycerol kinase, epsilon [Source:MGI Symbol;Acc:MGI:1889276]	protein_coding	8347	6.03019	3.22137	0.0193137	0.261339	-0.10792	-0.20253	-0.299064	0.0813305	-0.132046
ENSMUSG00000033880	chr11:118253765-118263706	Lgals3bp	19039	lectin, galactoside-binding, soluble, 3 binding protein [Source:MGI Symbol;Acc:MGI:99554]	protein_coding	686	4.96062	3.22009	0.0193484	0.261553	-0.474504	-0.28175	-0.340733	-0.325812	-0.3557
ENSMUSG00000002031	chr9:44575691-44601097	Ift46	76568	intraflagellar transport 46 [Source:MGI Symbol;Acc:MGI:1923818]	protein_coding	771	4.88277	3.21937	0.0193679	0.261562	-0.382109	-0.183429	0.0355958	0.338218	-0.047931
ENSMUSG00000021466	chr13:63609961-63674774	Ptch1	19206	patched 1 [Source:MGI Symbol;Acc:MGI:105373]	protein_coding	7725	7.23452	3.21763	0.0194152	0.261832	-0.0325801	0.147067	-0.307306	-0.00900935	-0.0504571
ENSMUSG00000036825	chr3:146067306-146103403	Ssx2ip	99167	synovial sarcoma, X 2 interacting protein [Source:MGI Symbol;Acc:MGI:2139150]	protein_coding	3232	6.24938	3.21724	0.0194258	0.261832	-0.174467	-0.168548	-0.301765	-0.0255314	-0.167578
ENSMUSG00000028542	chr4:117506811-117548103	Slc6a9	14664	solute carrier family 6 (neurotransmitter transporter, glycine), member 9 [Source:MGI Symbol;Acc:MGI:95760]	protein_coding	3146	5.00204	3.21604	0.0194585	0.262018	-0.118063	-0.46513	-0.128829	-0.279176	-0.2478
ENSMUSG00000031273	chrX:137599646-137908919	Col4a6	94216	collagen, type IV, alpha 6 [Source:MGI Symbol;Acc:MGI:2152695]	protein_coding	6648	3.08177	3.21474	0.0194938	0.262238	-0.349573	-0.323572	-0.274829	-0.998749	-0.486681
ENSMUSG00000075602	chr15:74825008-74828364	Ly6a	110454	lymphocyte antigen 6 complex, locus A [Source:MGI Symbol;Acc:MGI:107527]	protein_coding	878	1.76586	3.21293	0.0195433	0.26265	-1.18405	1.1827	0.400062	-0.741777	-0.0857667
ENSMUSG00000022525	chr16:29209481-29230917	Hrasls	27281	HRAS-like suppressor [Source:MGI Symbol;Acc:MGI:1351473]	protein_coding	2916	3.69744	3.21112	0.0195931	0.263064	0.41763	-0.0215376	-0.574744	-0.221845	-0.100124
ENSMUSG00000040383	chr2:113926606-114013060	Aqr	11834	aquarius [Source:MGI Symbol;Acc:MGI:1276102]	protein_coding	4888	5.81641	3.20868	0.0196599	0.263706	0.0285674	0.0289132	0.287303	0.247235	0.148005
ENSMUSG00000038916	chr10:28863502-28919736	6330407J23Rik	67412	SOGA family member 3 [Source:MGI Symbol;Acc:MGI:1914662]	protein_coding	4105	6.83928	3.20739	0.0196957	0.263732	0.161098	0.219198	0.19427	0.183529	0.189524
ENSMUSG00000056429	chr6:72558126-72567294	Tgoln1	22134	trans-golgi network protein [Source:MGI Symbol;Acc:MGI:105080]	protein_coding	5013	7.98901	3.20653	0.0197194	0.263732	-0.0320455	0.105743	0.122066	0.132495	0.0820645
ENSMUSG00000000167	chr9:50425126-50433405	Pih1d2	72614	PIH1 domain containing 2 [Source:MGI Symbol;Acc:MGI:1919864]	protein_coding	1256	1.4311	3.20598	0.0197347	0.263732	-0.671032	-0.20768	-1.81351	-0.323263	-0.75387
ENSMUSG00000034412	chr11:4086492-4115808	Tbc1d10a	103724	TBC1 domain family, member 10a [Source:MGI Symbol;Acc:MGI:2144164]	protein_coding	1957	3.38701	3.20419	0.0197841	0.263732	0.733779	0.184573	0.0904495	0.102499	0.277825
ENSMUSG00000055540	chr16:59653009-60605657	Epha6	13840	Eph receptor A6 [Source:MGI Symbol;Acc:MGI:108034]	protein_coding	3930	5.5337	3.20416	0.0197849	0.263732	-0.201405	0.372823	0.780383	0.00717443	0.239744
ENSMUSG00000039887	chr3:120994435-121065229	Alg14	66789	asparagine-linked glycosylation 14 [Source:MGI Symbol;Acc:MGI:1914039]	protein_coding	2037	2.16193	3.20374	0.0197966	0.263732	-0.232129	-0.806522	0.0863631	-1.35415	-0.57661
ENSMUSG00000024018	chr17:29826023-29854257	1110021J02Rik	68597	coiled-coil domain containing 167 [Source:MGI Symbol;Acc:MGI:1915847]	protein_coding	940	2.87374	3.20353	0.0198024	0.263732	-0.541821	-0.976424	0.122874	-0.248225	-0.410899
ENSMUSG00000009406	chrX:20510221-20528034	Elk1	13712	ELK1, member of ETS oncogene family [Source:MGI Symbol;Acc:MGI:101833]	protein_coding	3548	5.22563	3.2031	0.0198144	0.263732	0.110652	0.276847	0.111226	0.349886	0.212153
ENSMUSG00000053553	chr5:139835393-139936756	3110082I17Rik	73212	RIKEN cDNA 3110082I17 gene [Source:MGI Symbol;Acc:MGI:1920462]	protein_coding	1429	2.96392	3.20242	0.0198332	0.263732	0.374187	-0.209569	-0.438773	-0.778903	-0.263264
ENSMUSG00000052293	chr13:101420998-101426314	Taf9	108143	TATA-box binding protein associated factor 9 [Source:MGI Symbol;Acc:MGI:1888697]	protein_coding	794	3.71025	3.19926	0.0199214	0.264459	-0.142304	0.338633	-0.557482	-0.0673496	-0.107126
ENSMUSG00000061232	chr17:34132662-34137578	H2-K1	14972	histocompatibility 2, K1, K region [Source:MGI Symbol;Acc:MGI:95904]	protein_coding	1570	4.19285	3.19909	0.019926	0.264459	-0.305961	-0.665643	-0.553367	-0.824132	-0.587276
ENSMUSG00000021557	chr13:59550596-59686888	Agtpbp1	67269	ATP/GTP binding protein 1 [Source:MGI Symbol;Acc:MGI:2159437]	protein_coding	8174	7.13624	3.19834	0.0199471	0.264485	-0.0790431	-0.104332	0.239957	0.0637578	0.0300851
ENSMUSG00000071528	chr19:47157661-47165415	Usmg5	66477	upregulated during skeletal muscle growth 5 [Source:MGI Symbol;Acc:MGI:1891435]	protein_coding	341	4.42378	3.1938	0.0200742	0.265749	-0.305836	0.135328	0.139572	-0.561124	-0.148015
ENSMUSG00000041986	chr9:53758967-53823408	Elmod1	270162	ELMO/CED-12 domain containing 1 [Source:MGI Symbol;Acc:MGI:3583900]	protein_coding	2268	6.68765	3.19357	0.0200808	0.265749	0.0842847	0.13757	0.327804	-0.00339395	0.136566
ENSMUSG00000040174	chr2:93820407-93851264	Alkbh3	69113	alkB homolog 3, alpha-ketoglutarate-dependent dioxygenase [Source:MGI Symbol;Acc:MGI:1916363]	protein_coding	731	3.29184	3.19159	0.0201365	0.266011	-0.282807	-0.565627	0.00411416	-0.526722	-0.34276
ENSMUSG00000031703	chr8:88241156-88365148	Itfg1	71927	integrin alpha FG-GAP repeat containing 1 [Source:MGI Symbol;Acc:MGI:106419]	protein_coding	3306	7.02396	3.1915	0.020139	0.266011	-0.0405606	-0.0503086	-0.0197835	-0.239678	-0.0875826
ENSMUSG00000063796	chr19:8665444-8686624	Slc22a8	19879	solute carrier family 22 (organic anion transporter), member 8 [Source:MGI Symbol;Acc:MGI:1336187]	protein_coding	3478	4.53087	3.19009	0.020179	0.266286	-0.648007	-0.895678	-0.44295	-1.09091	-0.769385
ENSMUSG00000052373	chr11:101860666-101890075	Mpp3	13384	membrane protein, palmitoylated 3 (MAGUK p55 subfamily member 3) [Source:MGI Symbol;Acc:MGI:1328354]	protein_coding	2997	5.17149	3.18848	0.0202246	0.26663	-0.0340233	0.444612	0.220126	0.016187	0.161725
ENSMUSG00000031403	chrX:72340893-72355416	Dkc1	245474	dyskeratosis congenita 1, dyskerin [Source:MGI Symbol;Acc:MGI:1861727]	protein_coding	2804	4.49685	3.18772	0.0202459	0.26663	0.228627	0.0319319	0.443289	0.180017	0.220966
ENSMUSG00000024164	chr17:57343097-57367859	C3	12266	complement component 3 [Source:MGI Symbol;Acc:MGI:88227]	protein_coding	5136	3.44899	3.18713	0.0202628	0.26663	-0.0362346	-1.37305	-1.10154	-1.20159	-0.928103
ENSMUSG00000012640	chr7:50551267-50568964	Zfp715	69930	zinc finger protein 715 [Source:MGI Symbol;Acc:MGI:1917180]	protein_coding	907	5.14779	3.18589	0.0202979	0.266744	0.370001	-0.135168	0.338504	-0.0584538	0.128721
ENSMUSG00000020257	chr9:106072960-106095047	Wdr82	77305	WD repeat domain containing 82 [Source:MGI Symbol;Acc:MGI:1924555]	protein_coding	3747	6.29777	3.18547	0.02031	0.266744	0.0672841	0.292182	0.149243	0.0656479	0.143589
ENSMUSG00000018076	chr5:119010428-119215744	Med13l	76199	mediator complex subunit 13-like [Source:MGI Symbol;Acc:MGI:2670178]	protein_coding	2218	6.40225	3.18315	0.0203761	0.267132	-0.0115762	0.288894	0.245289	0.110577	0.158296
ENSMUSG00000022490	chr15:103360410-103368723	Ppp1r1a	58200	protein phosphatase 1, regulatory (inhibitor) subunit 1A [Source:MGI Symbol;Acc:MGI:1889595]	protein_coding	1295	4.89553	3.18308	0.0203781	0.267132	-0.0607995	-0.634945	0.244691	-0.724629	-0.293921
ENSMUSG00000043850	chr3:58647650-58689562	Clrn1	229320	clarin 1 [Source:MGI Symbol;Acc:MGI:2388124]	protein_coding	3083	3.34068	3.1815	0.0204234	0.267346	0.038864	0.631975	0.613354	0.157393	0.360396
ENSMUSG00000026872	chr2:44838854-44973215	Zeb2	24136	zinc finger E-box binding homeobox 2 [Source:MGI Symbol;Acc:MGI:1344407]	protein_coding	9124	6.46374	3.18023	0.0204597	0.267346	-0.232392	-0.316178	-0.301963	-0.415691	-0.316556
ENSMUSG00000002007	chrX:71019444-71024564	Srpk3	56504	serine/arginine-rich protein specific kinase 3 [Source:MGI Symbol;Acc:MGI:1891338]	protein_coding	1981	0.998331	3.17994	0.020468	0.267346	0.355635	-0.812773	-2.1926	0.717108	-0.483158
ENSMUSG00000000374	chr10:77649170-77707687	Trappc10	216131	trafficking protein particle complex 10 [Source:MGI Symbol;Acc:MGI:1336209]	protein_coding	5047	6.25886	3.17982	0.0204716	0.267346	-0.0474356	0.0241071	-0.306295	-0.0116269	-0.0853127
ENSMUSG00000028402	chr4:80924104-81089019	Mpdz	17475	multiple PDZ domain protein [Source:MGI Symbol;Acc:MGI:1343489]	protein_coding	7241	6.80498	3.17911	0.0204919	0.26736	0.0749502	0.298318	-0.0100111	0.0335801	0.0992092
ENSMUSG00000021987	chr14:60883765-60921507	Mtmr6	219135	myotubularin related protein 6 [Source:MGI Symbol;Acc:MGI:2145637]	protein_coding	3813	6.57375	3.17726	0.0205451	0.267697	0.2281	0.16044	0.0894515	-0.0851126	0.0982196
ENSMUSG00000021144	chr12:114336189-114375717	Mta1	116870	metastasis associated 1 [Source:MGI Symbol;Acc:MGI:2150037]	protein_coding	2826	5.92368	3.17561	0.0205926	0.267697	-0.122649	0.186952	-0.154702	0.234326	0.0359817
ENSMUSG00000038550	chr3:95682126-95686474	Gm129	229599	circadian associated repressor of transcription [Source:MGI Symbol;Acc:MGI:2684975]	protein_coding	1939	2.73685	3.17551	0.0205956	0.267697	-0.197895	-0.940717	-0.272984	-0.252543	-0.416035
ENSMUSG00000005907	chr5:3595766-3637532	Pex1	71382	peroxisomal biogenesis factor 1 [Source:MGI Symbol;Acc:MGI:1918632]	protein_coding	4433	5.27277	3.17535	0.0206	0.267697	0.0943036	0.299714	0.269336	0.0977982	0.190288
ENSMUSG00000023915	chr17:43153204-43226437	Tnfrsf21	94185	tumor necrosis factor receptor superfamily, member 21 [Source:MGI Symbol;Acc:MGI:2151075]	protein_coding	3626	5.64647	3.17486	0.0206143	0.267697	0.184137	0.164727	-0.298796	0.222903	0.0682425
ENSMUSG00000022881	chr16:23113716-23128110	Rfc4	106344	replication factor C (activator 1) 4 [Source:MGI Symbol;Acc:MGI:2146571]	protein_coding	1228	0.588191	3.17325	0.0206608	0.267944	-1.86317	0.16667	0.933958	0.986717	0.0560444
ENSMUSG00000024661	chr19:10056893-10059882	Fth1	14319	ferritin heavy polypeptide 1 [Source:MGI Symbol;Acc:MGI:95588]	protein_coding	866	8.2154	3.17286	0.0206721	0.267944	-0.194287	-0.110488	-0.0955802	-0.220783	-0.155285
ENSMUSG00000038902	chr3:94641189-94686548	Pogz	229584	pogo transposable element with ZNF domain [Source:MGI Symbol;Acc:MGI:2442117]	protein_coding	6399	6.70087	3.17116	0.0207214	0.268147	0.0924021	0.164054	0.153484	0.175913	0.146463
ENSMUSG00000041037	chr7:25315367-25323918	Irgq	210146	immunity-related GTPase family, Q [Source:MGI Symbol;Acc:MGI:2667176]	protein_coding	6083	5.86897	3.17099	0.0207264	0.268147	0.0393384	0.182538	-0.205735	-0.0914622	-0.0188301
ENSMUSG00000040354	chr10:126732977-126749142	Mars	216443	methionine-tRNA synthetase [Source:MGI Symbol;Acc:MGI:1345633]	protein_coding	2939	5.00572	3.1684	0.0208017	0.26887	0.0303107	0.36999	0.200395	0.00107549	0.150443
ENSMUSG00000049676	chr7:29966040-29999354	Catsperg1	320225	cation channel sperm associated auxiliary subunit gamma 1 [Source:MGI Symbol;Acc:MGI:2443617]	protein_coding	4403	2.3459	3.16677	0.0208495	0.269236	0.619518	-0.402912	-0.288448	0.829892	0.189513
ENSMUSG00000073481	chr1:186636647-186670630	Mosc2	67247	mitochondrial amidoxime reducing component 2 [Source:MGI Symbol;Acc:MGI:1914497]	protein_coding	1917	4.7377	3.16602	0.0208714	0.269268	-0.240677	-0.00858485	0.0313977	-0.583119	-0.200246
ENSMUSG00000041870	chr5:115224386-115256509	Ankrd13a	68420	ankyrin repeat domain 13a [Source:MGI Symbol;Acc:MGI:1915670]	protein_coding	3717	5.12689	3.16532	0.0208917	0.26928	0.385064	0.141502	0.327955	-0.0399862	0.203634
ENSMUSG00000031381	chrX:160857425-160872148	Piga	18700	phosphatidylinositol glycan anchor biosynthesis, class A [Source:MGI Symbol;Acc:MGI:99461]	protein_coding	854	1.81923	3.16393	0.0209326	0.26938	-0.0903648	0.139274	1.17957	-1.06543	0.0407626
ENSMUSG00000025492	chr7:148195185-148196969	Ifitm3	66141	interferon induced transmembrane protein 3 [Source:MGI Symbol;Acc:MGI:1913391]	protein_coding	678	2.42584	3.16358	0.0209429	0.26938	-0.301138	-0.89048	0.0409577	-1.22369	-0.593588
ENSMUSG00000026080	chr1:38920422-38955305	Chst10	98388	carbohydrate sulfotransferase 10 [Source:MGI Symbol;Acc:MGI:2138283]	protein_coding	2975	6.07548	3.16269	0.0209692	0.26938	0.176999	0.252749	0.269203	0.0995335	0.199621
ENSMUSG00000035131	chr1:148342459-148749902	Fam5c	215378	bone morphogenetic protein/retinoic acid inducible neural specific 3 [Source:MGI Symbol;Acc:MGI:2443035]	protein_coding	4023	4.74467	3.16196	0.0209904	0.26938	0.376566	-0.373769	-0.44219	-0.0211859	-0.115145
ENSMUSG00000020758	chr11:115835723-115870026	Itgb4	192897	integrin beta 4 [Source:MGI Symbol;Acc:MGI:96613]	protein_coding	6014	3.03254	3.16175	0.0209967	0.26938	-0.521214	-0.319994	0.421061	-0.986774	-0.35173
ENSMUSG00000024066	chr17:74232948-74299822	Xdh	22436	xanthine dehydrogenase [Source:MGI Symbol;Acc:MGI:98973]	protein_coding	4587	3.14554	3.16017	0.0210432	0.269727	-1.10638	-0.159752	0.0545727	0.52693	-0.171157
ENSMUSG00000038537	chr2:172073692-172076914	Mc3r	17201	melanocortin 3 receptor [Source:MGI Symbol;Acc:MGI:96929]	protein_coding	2623	1.36593	3.158	0.0211075	0.270301	0.261181	1.15346	1.24432	0.989532	0.912124
ENSMUSG00000043858	chr7:52071158-52086479	Nup62	NA	NA	NA	NA	4.4886	3.15667	0.0211469	0.270555	0.34668	0.311605	0.107227	0.362977	0.282122
ENSMUSG00000038168	chr16:25959074-26106170	Leprel1	210530	prolyl 3-hydroxylase 2 [Source:MGI Symbol;Acc:MGI:2146663]	protein_coding	3283	2.80079	3.1557	0.0211756	0.270673	-0.549039	-0.522279	-1.11325	-0.604554	-0.69728
ENSMUSG00000073617	chr1:93825062-93828053	Hdac4	NA	NA	NA	NA	3.73913	3.15396	0.0212274	0.271085	0.171335	0.410195	0.652789	-0.160856	0.268366
ENSMUSG00000038668	chr4:58447827-58567070	Lpar1	14745	lysophosphatidic acid receptor 1 [Source:MGI Symbol;Acc:MGI:108429]	protein_coding	3512	4.29191	3.15173	0.0212938	0.271682	-0.257033	-0.744834	-0.151044	-0.495566	-0.412119
ENSMUSG00000056220	chr1:151676448-151808720	Pla2g4a	18783	phospholipase A2, group IVA (cytosolic, calcium-dependent) [Source:MGI Symbol;Acc:MGI:1195256]	protein_coding	2856	1.93798	3.1499	0.0213485	0.27213	-0.902607	-0.313038	-0.398352	-1.48315	-0.774287
ENSMUSG00000042757	chr9:103384966-103664467	Tmem108	81907	transmembrane protein 108 [Source:MGI Symbol;Acc:MGI:1932411]	protein_coding	3574	4.26661	3.14615	0.021461	0.273259	-0.219462	-0.221729	-0.604558	0.172272	-0.218369
ENSMUSG00000035566	chr14:84843070-84937167	Pcdh17	219228	protocadherin 17 [Source:MGI Symbol;Acc:MGI:2684924]	protein_coding	9509	8.71209	3.1449	0.0214988	0.273259	0.0519892	0.19046	0.0407359	0.354249	0.159359
ENSMUSG00000060090	chrX:19941307-19983079	Rp2h	19889	retinitis pigmentosa 2 homolog [Source:MGI Symbol;Acc:MGI:1277953]	protein_coding	4417	3.65443	3.1448	0.0215019	0.273259	-0.925362	-0.318815	-0.172662	0.123076	-0.323441
ENSMUSG00000019505	chr11:62364373-62367015	Ubb	22187	ubiquitin B [Source:MGI Symbol;Acc:MGI:98888]	protein_coding	1499	9.72492	3.1441	0.0215228	0.273259	0.0991962	0.0237126	0.0669146	0.168864	0.0896717
ENSMUSG00000052727	chr13:100191119-100286857	Mtap1b	17755	microtubule-associated protein 1B [Source:MGI Symbol;Acc:MGI:1306778]	protein_coding	11808	11.623	3.14368	0.0215357	0.273259	0.0438048	0.0453398	0.00800189	0.222205	0.079838
ENSMUSG00000039285	chr9:117949317-117979212	Azi2	27215	5-azacytidine induced gene 2 [Source:MGI Symbol;Acc:MGI:1351332]	protein_coding	943	5.87112	3.1428	0.0215621	0.273344	0.191993	0.176512	0.293072	-0.0729467	0.147158
ENSMUSG00000048310	chr8:108424041-108455978	Pskh1	244631	protein serine kinase H1 [Source:MGI Symbol;Acc:MGI:3528383]	protein_coding	3255	3.33957	3.14171	0.0215953	0.273514	-0.967321	-0.514912	-0.173027	-0.35398	-0.50231
ENSMUSG00000039738	chr16:3978805-4004070	Slx4	52864	SLX4 structure-specific endonuclease subunit homolog (S. cerevisiae) [Source:MGI Symbol;Acc:MGI:106299]	protein_coding	4212	6.22531	3.13883	0.0216826	0.274369	0.110605	0.191766	0.264314	0.130675	0.17434
ENSMUSG00000051341	chr17:21672203-21699865	Zfp52	22710	zinc finger protein 52 [Source:MGI Symbol;Acc:MGI:99199]	protein_coding	2175	3.44806	3.13745	0.0217247	0.27465	0.658655	0.333883	0.620624	0.35321	0.491593
ENSMUSG00000034173	chr5:130371293-130379793	2410018M08Rik	71970	zinc finger, BED type containing 5 [Source:MGI Symbol;Acc:MGI:1919220]	protein_coding	2492	2.66483	3.13377	0.021837	0.275582	-0.553027	-0.410643	-1.0067	0.520453	-0.36248
ENSMUSG00000028766	chr4:137297348-137352599	Alpl	11647	alkaline phosphatase, liver/bone/kidney [Source:MGI Symbol;Acc:MGI:87983]	protein_coding	2522	3.22328	3.13352	0.0218446	0.275582	-0.817315	-0.0981844	-1.00408	-0.537187	-0.614192
ENSMUSG00000026005	chr1:66747105-66766679	Rpe	66646	ribulose-5-phosphate-3-epimerase [Source:MGI Symbol;Acc:MGI:1913896]	protein_coding	781	3.48654	3.13271	0.0218694	0.275582	0.209478	0.359657	0.764066	0.0677218	0.350231
ENSMUSG00000020455	chr11:58791295-58805260	Trim11	94091	tripartite motif-containing 11 [Source:MGI Symbol;Acc:MGI:2137355]	protein_coding	3522	4.64178	3.13244	0.0218779	0.275582	-0.143345	-0.323974	0.116888	0.304396	-0.0115086
ENSMUSG00000036478	chr10:96079335-96085747	Btg1	12226	B cell translocation gene 1, anti-proliferative [Source:MGI Symbol;Acc:MGI:88215]	protein_coding	5001	4.65293	3.13148	0.0219072	0.2757	0.217741	0.367566	0.533724	0.187408	0.32661
ENSMUSG00000029442	chr5:123701811-123777793	Wdr66	269701	WD repeat domain 66 [Source:MGI Symbol;Acc:MGI:1918495]	protein_coding	4873	2.63326	3.12739	0.0220334	0.276821	-0.146391	-0.528801	-1.47352	0.275718	-0.468248
ENSMUSG00000031775	chr8:97198495-97220442	Pllp	67801	plasma membrane proteolipid [Source:MGI Symbol;Acc:MGI:1915051]	protein_coding	1926	2.75086	3.12589	0.0220797	0.276821	-0.179169	-1.01115	0.51974	-0.605103	-0.31892
ENSMUSG00000022025	chr14:80037197-80062277	Lect1	16840	chondromodulin [Source:MGI Symbol;Acc:MGI:1341171]	protein_coding	1362	0.870067	3.12522	0.0221007	0.276821	-0.757392	-1.62576	-1.19683	-1.11404	-1.17351
ENSMUSG00000079252	chr1:157882556-157901166	Tor1aip2	NA	NA	NA	NA	4.12402	3.1252	0.0221011	0.276821	0.434672	0.160429	0.0503911	-0.372221	0.0683178
ENSMUSG00000055407	chr7:106415657-106485947	Mtap6	17760	microtubule-associated protein 6 [Source:MGI Symbol;Acc:MGI:1201690]	protein_coding	3233	7.27325	3.12442	0.0221255	0.276821	0.127224	0.151132	0.18814	0.150002	0.154124
ENSMUSG00000028019	chr3:80840038-81018262	Pdgfc	54635	platelet-derived growth factor, C polypeptide [Source:MGI Symbol;Acc:MGI:1859631]	protein_coding	3521	1.74392	3.12394	0.0221403	0.276821	-0.0643874	-0.232725	-1.659	0.0314704	-0.48116
ENSMUSG00000054619	chr15:100134948-100145082	Mettl7a1	70152	methyltransferase like 7A1 [Source:MGI Symbol;Acc:MGI:1916523]	protein_coding	1883	3.55802	3.12242	0.0221876	0.276821	0.554747	-0.177587	0.183164	-0.504375	0.0139872
ENSMUSG00000041926	chr1:137158989-137180961	Rnpep	215615	arginyl aminopeptidase (aminopeptidase B) [Source:MGI Symbol;Acc:MGI:2384902]	protein_coding	2288	4.30907	3.12237	0.0221891	0.276821	0.225618	0.558957	0.119931	0.182938	0.271861
ENSMUSG00000026024	chr1:59219470-59294375	Als2	74018	amyotrophic lateral sclerosis 2 (juvenile) [Source:MGI Symbol;Acc:MGI:1921268]	protein_coding	6342	5.75029	3.12226	0.0221926	0.276821	0.110729	0.214395	-0.191846	0.20425	0.084382
ENSMUSG00000049969	chr4:10915509-10935374	Plekhf2	71801	pleckstrin homology domain containing, family F (with FYVE domain) member 2 [Source:MGI Symbol;Acc:MGI:1919051]	protein_coding	2977	2.5318	3.12215	0.022196	0.276821	0.0778603	-0.685764	0.478963	-0.930436	-0.264844
ENSMUSG00000029064	chr4:154865170-154933678	Gnb1	14688	guanine nucleotide binding protein (G protein), beta 1 [Source:MGI Symbol;Acc:MGI:95781]	protein_coding	3088	8.89671	3.12074	0.0222401	0.277121	0.03781	0.0885474	-0.0295872	0.15964	0.0641026
ENSMUSG00000027394	chr2:128891378-128922319	Ttl	69737	tubulin tyrosine ligase [Source:MGI Symbol;Acc:MGI:1916987]	protein_coding	4567	5.28679	3.11989	0.0222665	0.277201	-0.102806	0.366523	0.2931	-0.00343958	0.138344
ENSMUSG00000027520	chr1:63319539-63361450	Zdbf2	73884	zinc finger, DBF-type containing 2 [Source:MGI Symbol;Acc:MGI:1921134]	protein_coding	12629	8.41583	3.11691	0.0223597	0.278112	0.168423	0.175764	0.187859	0.142115	0.16854
ENSMUSG00000058248	chr1:194014366-194334341	Kcnh1	16510	potassium voltage-gated channel, subfamily H (eag-related), member 1 [Source:MGI Symbol;Acc:MGI:1341721]	protein_coding	7242	6.12666	3.1162	0.022382	0.278139	0.0818639	0.110073	0.0505622	0.493463	0.18399
ENSMUSG00000017639	chr11:79404414-79511825	Rab11fip4	268451	RAB11 family interacting protein 4 (class II) [Source:MGI Symbol;Acc:MGI:2442920]	protein_coding	7156	7.98539	3.11491	0.0224228	0.278167	-0.0607975	0.0701805	-0.240205	0.0382777	-0.0481361
ENSMUSG00000074825	chr2:126964208-126969478	Itpripl1	73338	inositol 1,4,5-triphosphate receptor interacting protein-like 1 [Source:MGI Symbol;Acc:MGI:1920588]	protein_coding	3424	0.374615	3.11397	0.0224521	0.278167	-1.30573	-2.35323	-1.95054	-1.49179	-1.77532
ENSMUSG00000032194	chr9:21570917-21603290	Kank2	235041	KN motif and ankyrin repeat domains 2 [Source:MGI Symbol;Acc:MGI:2384568]	protein_coding	5040	4.98324	3.11396	0.0224525	0.278167	-0.544794	-0.51264	-0.483406	-0.646756	-0.546899
ENSMUSG00000072946	chr12:85625882-85657082	Ptgr2	77219	prostaglandin reductase 2 [Source:MGI Symbol;Acc:MGI:1916372]	protein_coding	3168	4.95759	3.11358	0.0224645	0.278167	-0.151606	-0.261515	-0.0545407	-0.277293	-0.186239
ENSMUSG00000026234	chr1:88240994-88256330	Ncl	17975	nucleolin [Source:MGI Symbol;Acc:MGI:97286]	protein_coding	8202	9.20963	3.10984	0.0225828	0.279381	-0.0654629	-0.145329	-0.095482	-0.0621323	-0.0921017
ENSMUSG00000015943	chr3:96000211-96002712	Bola1	69168	bolA-like 1 (E. coli) [Source:MGI Symbol;Acc:MGI:1916418]	protein_coding	995	2.50423	3.10708	0.0226703	0.280083	-0.759556	-0.308344	-0.790964	0.0770602	-0.445451
ENSMUSG00000086822	chr2:131645442-131673696	5330413P13Rik	NA	RIKEN cDNA 5330413P13 gene [Source:MGI Symbol;Acc:MGI:3041161]	lincRNA	3630	1.48798	3.10678	0.0226799	0.280083	-1.03281	-1.31862	-1.10758	-0.728424	-1.04686
ENSMUSG00000026051	chr1:43787147-43799723	1500015O10Rik	78896	RIKEN cDNA 1500015O10 gene [Source:MGI Symbol;Acc:MGI:1926146]	protein_coding	902	-0.560189	3.10417	0.0227633	0.280863	-2.81095	-3.18664	-3.65566	-2.78231	-3.10889
ENSMUSG00000032712	chr6:149257636-149284480	2810474O19Rik	67246	RIKEN cDNA 2810474O19 gene [Source:MGI Symbol;Acc:MGI:1914496]	protein_coding	1957	4.8435	3.10186	0.022837	0.281151	-0.0413777	0.27848	0.433458	0.0409946	0.177889
ENSMUSG00000016024	chr2:158131929-158158888	Lbp	16803	lipopolysaccharide binding protein [Source:MGI Symbol;Acc:MGI:1098776]	protein_coding	1322	2.15427	3.10145	0.0228503	0.281151	-1.44966	-2.27201	-2.50658	-2.23531	-2.11589
ENSMUSG00000024534	chr18:52927063-53075885	Sncaip	67847	synuclein, alpha interacting protein (synphilin) [Source:MGI Symbol;Acc:MGI:1915097]	protein_coding	3585	3.46681	3.09971	0.0229062	0.281151	-0.665607	-0.645903	-0.304933	-0.120271	-0.434179
ENSMUSG00000069273	chr13:23653103-23654538	Hist1h3e	319151	histone cluster 1, H3e [Source:MGI Symbol;Acc:MGI:2448326]	protein_coding	836	2.14738	3.09952	0.0229123	0.281151	-0.490671	0.731162	0.399702	0.66967	0.327466
ENSMUSG00000028389	chr4:61850274-61869780	Zfp37	22696	zinc finger protein 37 [Source:MGI Symbol;Acc:MGI:99181]	protein_coding	3494	5.44135	3.09909	0.022926	0.281151	-0.101344	-0.31759	-0.255917	0.0817442	-0.148277
ENSMUSG00000037013	chr18:14782407-14841723	Ss18	268996	SS18, nBAF chromatin remodeling complex subunit [Source:MGI Symbol;Acc:MGI:107708]	protein_coding	2997	4.50942	3.09895	0.0229305	0.281151	0.308869	0.383412	0.370189	-0.2278	0.208668
ENSMUSG00000006134	chr16:17451780-17486648	Crkl	12929	v-crk avian sarcoma virus CT10 oncogene homolog-like [Source:MGI Symbol;Acc:MGI:104686]	protein_coding	3863	5.32742	3.09829	0.0229518	0.281151	0.276814	0.343763	0.251117	0.157566	0.257315
ENSMUSG00000078453	chr10:17730769-17743358	3110003A17Rik	73112	ABRA C-terminal like [Source:MGI Symbol;Acc:MGI:1920362]	protein_coding	846	0.753612	3.09772	0.0229701	0.281151	-1.31544	0.346593	0.6108	-2.16771	-0.631439
ENSMUSG00000057637	chr4:142696994-142803198	Prdm2	110593	PR domain containing 2, with ZNF domain [Source:MGI Symbol;Acc:MGI:107628]	protein_coding	7304	6.82734	3.09767	0.0229717	0.281151	0.260049	0.0363314	0.0838218	-0.00301569	0.0942966
ENSMUSG00000061306	chr11:119964974-120012960	Slc38a10	72055	solute carrier family 38, member 10 [Source:MGI Symbol;Acc:MGI:1919305]	protein_coding	4578	6.41051	3.09651	0.0230091	0.281151	-0.240543	-0.127598	0.307794	-0.134422	-0.0486922
ENSMUSG00000017144	chr2:50985658-51004931	Rnd3	74194	Rho family GTPase 3 [Source:MGI Symbol;Acc:MGI:1921444]	protein_coding	2828	6.00991	3.09649	0.0230099	0.281151	0.0933774	0.364398	0.280011	0.130518	0.217076
ENSMUSG00000036040	chr2:26934599-26964801	Adamtsl2	77794	ADAMTS-like 2 [Source:MGI Symbol;Acc:MGI:1925044]	protein_coding	3612	1.16788	3.09421	0.0230836	0.281571	-1.42738	-1.54275	0.191513	0.64011	-0.534626
ENSMUSG00000022708	chr16:42875694-43643015	Zbtb20	56490	zinc finger and BTB domain containing 20 [Source:MGI Symbol;Acc:MGI:1929213]	protein_coding	563	8.79001	3.09417	0.0230849	0.281571	-0.263777	-0.221206	-0.0258851	-0.0437249	-0.138648
ENSMUSG00000022587	chr15:74785181-74790635	Ly6e	17069	lymphocyte antigen 6 complex, locus E [Source:MGI Symbol;Acc:MGI:106651]	protein_coding	2068	5.37172	3.09311	0.0231195	0.281745	-0.480163	-0.11311	-0.141427	-0.098249	-0.208237
ENSMUSG00000037275	chr11:57933204-57982341	Gemin5	216766	gem nuclear organelle associated protein 5 [Source:MGI Symbol;Acc:MGI:2449311]	protein_coding	4922	5.07757	3.09104	0.0231866	0.282314	0.149689	0.403844	0.318536	0.174946	0.261754
ENSMUSG00000034168	chr12:88221353-88226064	6430527G18Rik	238330	interferon regulatory factor 2 binding protein-like [Source:MGI Symbol;Acc:MGI:2442463]	protein_coding	4098	5.82048	3.08978	0.0232278	0.282512	0.177534	0.232418	0.374184	0.062847	0.211746
ENSMUSG00000048756	chr10:41901347-41996861	Foxo3	56484	forkhead box O3 [Source:MGI Symbol;Acc:MGI:1890081]	protein_coding	6848	6.051	3.08929	0.0232436	0.282512	0.0334594	0.175771	0.385787	0.0969472	0.172991
ENSMUSG00000001911	chr8:87223475-87324543	Nfix	18032	nuclear factor I/X [Source:MGI Symbol;Acc:MGI:97311]	protein_coding	398	6.45126	3.08439	0.0234043	0.283806	-0.257107	-0.165484	-0.353133	-0.239774	-0.253874
ENSMUSG00000031256	chrX:130593426-130621658	Cstf2	108062	cleavage stimulation factor, 3' pre-RNA subunit 2 [Source:MGI Symbol;Acc:MGI:1343054]	protein_coding	4502	7.35606	3.08343	0.0234357	0.283806	-0.0869351	0.0387739	-0.300598	0.0200369	-0.0821807
ENSMUSG00000020225	chr10:119638346-119662273	Tmbim4	68212	transmembrane BAX inhibitor motif containing 4 [Source:MGI Symbol;Acc:MGI:1915462]	protein_coding	874	3.26187	3.08254	0.0234652	0.283806	-0.450679	-0.494346	0.388134	-0.20988	-0.191693
ENSMUSG00000022556	chr15:76307565-76331702	Hsf1	15499	heat shock factor 1 [Source:MGI Symbol;Acc:MGI:96238]	protein_coding	2018	4.58106	3.08195	0.0234844	0.283806	0.047049	0.274914	0.348185	0.231477	0.225406
ENSMUSG00000025092	chr19:58869941-58935774	Hspa12a	73442	heat shock protein 12A [Source:MGI Symbol;Acc:MGI:1920692]	protein_coding	5733	6.60739	3.081	0.023516	0.283806	-0.0271158	-0.0288329	-0.354472	0.169269	-0.0602881
ENSMUSG00000040269	chr3:8801846-8924218	Mrps28	66230	mitochondrial ribosomal protein S28 [Source:MGI Symbol;Acc:MGI:1913480]	protein_coding	783	2.30161	3.07913	0.0235777	0.283806	-0.100352	-1.00996	-0.0806367	-0.538496	-0.43236
ENSMUSG00000073293	chrX:5745514-5750433	Nudt10	102954	nudix (nucleoside diphosphate linked moiety X)-type motif 10 [Source:MGI Symbol;Acc:MGI:2147931]	protein_coding	1775	4.1498	3.07794	0.0236172	0.283806	0.278783	0.53937	-0.133651	0.410424	0.273732
ENSMUSG00000048617	chr8:87470590-87480802	Rtbdn	234542	retbindin [Source:MGI Symbol;Acc:MGI:2443686]	protein_coding	1908	2.73736	3.07753	0.0236306	0.283806	-0.558337	-0.103166	-0.829287	-0.196346	-0.421784
ENSMUSG00000072915	chr11:58672635-58675758	Gm12258	108167848	predicted gene 12258 [Source:MGI Symbol;Acc:MGI:3651534]	protein_coding	4100	3.95732	3.07668	0.0236589	0.283806	-0.405748	-0.427407	-0.351968	0.0209117	-0.291053
ENSMUSG00000027175	chr2:104497145-104552626	Tcp11l1	320554	t-complex 11 like 1 [Source:MGI Symbol;Acc:MGI:2444263]	protein_coding	5474	6.31251	3.07454	0.0237301	0.283806	0.220638	0.0180341	-0.207769	0.173838	0.0511853
ENSMUSG00000002265	chr7:6656303-6683432	Peg3	18616	paternally expressed 3 [Source:MGI Symbol;Acc:MGI:104748]	protein_coding	8694	11.688	3.07365	0.0237598	0.283806	0.106322	0.0707322	0.0591836	0.236188	0.118106
ENSMUSG00000055254	chr13:58907657-59235631	Ntrk2	18212	neurotrophic tyrosine kinase, receptor, type 2 [Source:MGI Symbol;Acc:MGI:97384]	protein_coding	4706	9.42444	3.07364	0.0237602	0.283806	-0.0613256	-0.0144906	-0.22537	0.145367	-0.0389548
ENSMUSG00000034810	chr2:66511182-66623271	Scn7a	20272	sodium channel, voltage-gated, type VII, alpha [Source:MGI Symbol;Acc:MGI:102965]	protein_coding	7338	3.74655	3.07358	0.0237623	0.283806	-0.0755814	-1.21123	-1.4335	-0.233901	-0.738552
ENSMUSG00000091780	chr15:89201813-89203180	Sco2	100126824	SCO2 cytochrome c oxidase assembly protein [Source:MGI Symbol;Acc:MGI:3818630]	protein_coding	1143	1.33283	3.07293	0.0237837	0.283806	-0.809744	0.739974	0.798745	-1.01347	-0.0711245
ENSMUSG00000004667	chr10:79498394-79502840	Polr2e	66420	polymerase (RNA) II (DNA directed) polypeptide E [Source:MGI Symbol;Acc:MGI:1913670]	protein_coding	792	4.57249	3.07285	0.0237865	0.283806	-0.428806	-0.266058	0.104251	0.213977	-0.0941589
ENSMUSG00000074637	chr3:34548627-34551683	Sox2	20674	SRY (sex determining region Y)-box 2 [Source:MGI Symbol;Acc:MGI:98364]	protein_coding	2057	4.49678	3.07216	0.0238095	0.283806	0.137113	0.065527	-0.630282	-0.0951421	-0.130696
ENSMUSG00000034707	chr10:120801846-120834601	Gns	75612	glucosamine (N-acetyl)-6-sulfatase [Source:MGI Symbol;Acc:MGI:1922862]	protein_coding	3855	6.93269	3.07187	0.0238194	0.283806	-0.18976	-0.242553	-0.22856	-0.0537027	-0.178644
ENSMUSG00000035401	chr7:105738825-105805379	2210018M11Rik	233545	EMSY, BRCA2-interacting transcriptional repressor [Source:MGI Symbol;Acc:MGI:1924203]	protein_coding	7693	5.74419	3.07156	0.0238297	0.283806	0.246957	0.0941555	0.21716	0.0740612	0.158083
ENSMUSG00000007476	chr2:30092935-30137968	Lrrc8a	241296	leucine rich repeat containing 8A [Source:MGI Symbol;Acc:MGI:2652847]	protein_coding	4194	6.58831	3.07142	0.0238343	0.283806	0.00704489	0.196054	0.221774	0.200387	0.156315
ENSMUSG00000030849	chr7:137305665-140315333	Fgfr2	14183	fibroblast growth factor receptor 2 [Source:MGI Symbol;Acc:MGI:95523]	protein_coding	4311	5.04156	3.0702	0.0238753	0.283806	-0.273988	-0.397171	-0.580014	-0.620254	-0.467857
ENSMUSG00000036693	chr5:34980881-35003097	Nop14	75416	NOP14 nucleolar protein [Source:MGI Symbol;Acc:MGI:1922666]	protein_coding	2702	6.07694	3.06986	0.0238867	0.283806	-0.202039	-0.313095	0.0778885	-0.0661382	-0.125846
ENSMUSG00000035107	chr16:58408256-58470140	Dcbld2	73379	discoidin, CUB and LCCL domain containing 2 [Source:MGI Symbol;Acc:MGI:1920629]	protein_coding	6561	5.07855	3.06947	0.0238996	0.283806	0.23097	0.402015	0.113144	-0.0758943	0.167559
ENSMUSG00000004328	chr7:17616556-17648076	Hif3a	53417	hypoxia inducible factor 3, alpha subunit [Source:MGI Symbol;Acc:MGI:1859778]	protein_coding	6402	2.17612	3.06902	0.0239148	0.283806	-0.70156	0.218802	1.2525	0.556308	0.331513
ENSMUSG00000030689	chr7:133994794-134006191	Ino80e	233875	INO80 complex subunit E [Source:MGI Symbol;Acc:MGI:2141881]	protein_coding	571	4.39516	3.06849	0.0239327	0.283806	0.127301	0.252588	0.348989	0.337498	0.266594
ENSMUSG00000028159	chr3:137593671-137644809	Dapp1	26377	dual adaptor for phosphotyrosine and 3-phosphoinositides 1 [Source:MGI Symbol;Acc:MGI:1347063]	protein_coding	3083	1.11784	3.06846	0.0239336	0.283806	0.157365	2.44313	-0.240317	0.86094	0.80528
ENSMUSG00000050379	chrX:34451021-34532089	2019-09-06	56526	septin 6 [Source:MGI Symbol;Acc:MGI:1888939]	protein_coding	1845	5.8076	3.06836	0.0239368	0.283806	-0.0577432	-0.000398186	0.350495	-0.208832	0.0208803
ENSMUSG00000073418	chr17:34865025-34881127	C4b	12268	complement component 4B (Chido blood group) [Source:MGI Symbol;Acc:MGI:88228]	protein_coding	749	5.71552	3.06776	0.0239572	0.283806	-0.396883	-0.0575732	-0.599429	-0.696396	-0.43757
ENSMUSG00000049470	chr11:53164035-53235632	Aff4	93736	AF4/FMR2 family, member 4 [Source:MGI Symbol;Acc:MGI:2136171]	protein_coding	10099	9.19041	3.06642	0.0240022	0.283806	-0.00535513	0.0969727	0.0318958	0.172452	0.0739912
ENSMUSG00000032578	chr9:107198057-107205415	Cish	12700	cytokine inducible SH2-containing protein [Source:MGI Symbol;Acc:MGI:103159]	protein_coding	2850	2.49786	3.06617	0.0240107	0.283806	0.21834	1.02156	1.04301	-0.20249	0.520104
ENSMUSG00000029381	chr5:93112161-93394644	Shroom3	27428	shroom family member 3 [Source:MGI Symbol;Acc:MGI:1351655]	protein_coding	6765	2.79513	3.06612	0.0240124	0.283806	-0.610145	-0.864447	-0.170783	-0.924826	-0.64255
ENSMUSG00000025337	chr5:130721301-130731700	Sbds	66711	SBDS ribosome assembly guanine nucleotide exchange factor [Source:MGI Symbol;Acc:MGI:1913961]	protein_coding	1548	5.99125	3.06582	0.0240226	0.283806	0.0605938	-0.0628329	0.220774	-0.294773	-0.0190594
ENSMUSG00000044365	chr3:133899484-133925417	Cxxc4	319478	CXXC finger 4 [Source:MGI Symbol;Acc:MGI:2442112]	protein_coding	1847	6.20377	3.0653	0.0240402	0.283806	0.173041	0.353626	-0.00648467	0.23555	0.188933
ENSMUSG00000050944	chr11:76903117-77002770	Efcab5	319634	EF-hand calcium binding domain 5 [Source:MGI Symbol;Acc:MGI:2442440]	protein_coding	4654	3.09295	3.06517	0.0240446	0.283806	0.267783	0.107462	0.215467	0.962781	0.388373
ENSMUSG00000024571	chr18:80403204-80409780	Gm16286	NA	predicted gene 16286 [Source:MGI Symbol;Acc:MGI:3833940]	protein_coding	401	5.5801	3.06511	0.0240465	0.283806	-0.235485	-0.113088	0.0692764	-0.261446	-0.135186
ENSMUSG00000036275	chr11:52209630-52222530	9530068E07Rik	213673	RIKEN cDNA 9530068E07 gene [Source:MGI Symbol;Acc:MGI:2654705]	protein_coding	2472	5.75828	3.0639	0.0240874	0.283875	-0.356399	-0.0403358	-0.0179736	-0.243146	-0.164464
ENSMUSG00000059866	chr5:34838436-34856946	Tnip2	231130	TNFAIP3 interacting protein 2 [Source:MGI Symbol;Acc:MGI:2386643]	protein_coding	2022	5.0153	3.06284	0.0241234	0.283875	-0.232109	-0.300417	-0.276176	-0.201786	-0.252622
ENSMUSG00000067586	chr13:51503687-51518466	S1pr3	13610	sphingosine-1-phosphate receptor 3 [Source:MGI Symbol;Acc:MGI:1339365]	protein_coding	4463	2.64622	3.06236	0.0241397	0.283875	-0.414008	-0.608153	-1.31346	-0.120953	-0.614144
ENSMUSG00000055897	chr2:173404521-173485441	Ppp4r1l-ps	NA	protein phosphatase 4, regulatory subunit 1-like, pseudogene [Source:MGI Symbol;Acc:MGI:1924560]	transcribed_unprocessed_pseudogene	4466	5.26946	3.06233	0.0241406	0.283875	-0.364542	-0.120603	-0.240622	-0.181227	-0.226748
ENSMUSG00000026273	chr1:95195488-95202792	Mterfd2	69821	mitochondrial transcription termination factor 4 [Source:MGI Symbol;Acc:MGI:1918355]	protein_coding	3097	4.27311	3.06191	0.0241548	0.283875	0.141621	-0.103794	-0.167057	0.467552	0.0845806
ENSMUSG00000028914	chr4:141349227-141372191	Casp9	12371	caspase 9 [Source:MGI Symbol;Acc:MGI:1277950]	protein_coding	2027	3.37516	3.05741	0.0243081	0.285364	-0.5164	0.216234	0.315006	-0.56957	-0.138682
ENSMUSG00000063409	chr5:123939034-123958514	Lrrc43	381741	leucine rich repeat containing 43 [Source:MGI Symbol;Acc:MGI:2685907]	protein_coding	2031	0.674923	3.05698	0.0243226	0.285364	-0.345849	-1.18222	-1.53789	0.108313	-0.739412
ENSMUSG00000042650	chr11:60349583-60372314	Alkbh5	268420	alkB homolog 5, RNA demethylase [Source:MGI Symbol;Acc:MGI:2144489]	protein_coding	624	6.44546	3.05505	0.0243888	0.285898	0.223319	-0.102216	0.0802107	-0.262415	-0.0152755
ENSMUSG00000029311	chr5:104418481-104451238	Hsd17b11	114664	hydroxysteroid (17-beta) dehydrogenase 11 [Source:MGI Symbol;Acc:MGI:2149821]	protein_coding	1825	4.40963	3.05409	0.0244218	0.286041	0.0197724	-0.60167	-0.0852424	-0.0610814	-0.182055
ENSMUSG00000032407	chr9:95357013-95412715	2610101N10Rik	67958	U2 snRNP-associated SURP domain containing [Source:MGI Symbol;Acc:MGI:1915208]	protein_coding	7630	7.36615	3.05317	0.0244532	0.286041	-0.0821661	-0.214129	-0.0590111	-0.0611103	-0.104104
ENSMUSG00000063511	chr7:52631524-52651362	Snrnp70	20637	small nuclear ribonucleoprotein 70 (U1) [Source:MGI Symbol;Acc:MGI:98341]	protein_coding	1735	7.78652	3.05289	0.024463	0.286041	-0.0601077	-0.22213	-0.179868	-0.0892321	-0.137834
ENSMUSG00000040648	chr1:99602325-99667288	Ppip5k2	227399	diphosphoinositol pentakisphosphate kinase 2 [Source:MGI Symbol;Acc:MGI:2142810]	protein_coding	4055	6.26629	3.05225	0.0244848	0.286055	-0.0894296	-0.144143	-0.286829	-0.0841102	-0.151128
ENSMUSG00000052302	chr10:120700580-120748545	Tbc1d30	74694	TBC1 domain family, member 30 [Source:MGI Symbol;Acc:MGI:1921944]	protein_coding	5695	5.43325	3.0504	0.0245485	0.286557	0.443541	0.143921	-0.159716	-0.00964441	0.104525
ENSMUSG00000033285	chr3:99941803-99966630	Wdr3	269470	WD repeat domain 3 [Source:MGI Symbol;Acc:MGI:2443143]	protein_coding	3432	4.85674	3.04836	0.0246189	0.287138	0.359294	0.193207	0.230275	0.311295	0.273518
ENSMUSG00000028483	chr4:83063328-83113880	Snapc3	77634	small nuclear RNA activating complex, polypeptide 3 [Source:MGI Symbol;Acc:MGI:1916338]	protein_coding	395	5.13133	3.04598	0.0247016	0.28786	0.294189	0.170402	0.372199	-0.0158712	0.20523
ENSMUSG00000017418	chr2:14970722-15004383	Arl5b	75869	ADP-ribosylation factor-like 5B [Source:MGI Symbol;Acc:MGI:1923119]	protein_coding	6933	4.00183	3.04432	0.0247593	0.288234	0.61677	0.338605	0.26685	0.00924877	0.307868
ENSMUSG00000030671	chr7:121558495-121683065	Pde3b	18576	phosphodiesterase 3B, cGMP-inhibited [Source:MGI Symbol;Acc:MGI:1333863]	protein_coding	6573	4.67841	3.04329	0.0247951	0.288234	0.393504	-0.0254339	0.546142	-0.0995117	0.203675
ENSMUSG00000004677	chr8:73796313-73884911	Myo9b	17925	myosin IXb [Source:MGI Symbol;Acc:MGI:106624]	protein_coding	6316	6.2902	3.04326	0.0247961	0.288234	0.196935	0.141177	0.172496	0.0974188	0.152007
ENSMUSG00000003200	chr17:56155876-56176358	Sh3gl1	20405	SH3-domain GRB2-like 1 [Source:MGI Symbol;Acc:MGI:700010]	protein_coding	2072	3.8554	3.04119	0.0248684	0.288723	-0.0854924	0.0167818	0.614549	0.324221	0.217515
ENSMUSG00000091354	chr9:58336470-58338035	6030419C18Rik	NA	NA	NA	NA	2.84774	3.04086	0.0248798	0.288723	-0.380214	0.402009	-0.490985	-0.423224	-0.223104
ENSMUSG00000019432	chr17:35378391-35390952	Ddx39b	53817	DEAD (Asp-Glu-Ala-Asp) box polypeptide 39B [Source:MGI Symbol;Acc:MGI:99240]	protein_coding	1739	7.04108	3.03862	0.0249582	0.28939	0.149426	0.12397	0.0704349	0.131582	0.118853
ENSMUSG00000062210	chr18:50138781-50267127	Tnfaip8	106869	tumor necrosis factor, alpha-induced protein 8 [Source:MGI Symbol;Acc:MGI:2147191]	protein_coding	1002	2.38229	3.03621	0.0250428	0.289946	-0.423842	-0.36219	-1.58523	-0.863256	-0.808629
ENSMUSG00000062115	chr11:59918215-60012999	Rai1	19377	retinoic acid induced 1 [Source:MGI Symbol;Acc:MGI:103291]	protein_coding	1823	6.86043	3.03607	0.025048	0.289946	-0.00356496	0.209334	0.0999733	0.176815	0.12064
ENSMUSG00000026869	chr2:34707308-34726759	Psmd5	66998	proteasome (prosome, macropain) 26S subunit, non-ATPase, 5 [Source:MGI Symbol;Acc:MGI:1914248]	protein_coding	4397	5.22113	3.03486	0.0250907	0.290197	0.172433	0.125835	-0.0960313	-0.312925	-0.0276718
ENSMUSG00000031711	chr8:85287220-85298359	Zfp330	30932	zinc finger protein 330 [Source:MGI Symbol;Acc:MGI:1353574]	protein_coding	3585	4.47284	3.03375	0.0251298	0.290407	-0.355995	-0.0985918	-0.418214	0.146794	-0.181502
ENSMUSG00000060212	chr8:128275109-128422493	Pcnxl2	270109	pecanex homolog 2 [Source:MGI Symbol;Acc:MGI:2445010]	protein_coding	7236	5.93303	3.02841	0.0253189	0.292304	0.0866904	0.267475	-0.0207195	0.355899	0.172336
ENSMUSG00000005583	chr13:83642733-83806984	Mef2c	17260	myocyte enhancer factor 2C [Source:MGI Symbol;Acc:MGI:99458]	protein_coding	2589	6.09794	3.02793	0.0253361	0.292304	-0.156547	0.379901	0.0428994	-0.525417	-0.0647908
ENSMUSG00000027878	chr3:97817161-97954590	Notch2	18129	notch 2 [Source:MGI Symbol;Acc:MGI:97364]	protein_coding	1896	5.86436	3.02622	0.025397	0.292637	-0.438923	-0.641566	-0.468781	-0.718643	-0.566978
ENSMUSG00000020937	chr11:102931318-102963272	Plcd3	72469	phospholipase C, delta 3 [Source:MGI Symbol;Acc:MGI:107451]	protein_coding	1952	3.09042	3.02594	0.0254072	0.292637	-0.552603	-0.238519	-0.570699	-0.794782	-0.539151
ENSMUSG00000070282	chr9:109730157-109735520	3000002C10Rik	NA	RIKEN cDNA 3000002C10 gene [Source:MGI Symbol;Acc:MGI:3036226]	transcribed_processed_pseudogene	3977	2.06937	3.02067	0.0255959	0.294566	-1.04378	-0.554029	-0.470097	0.154031	-0.47847
ENSMUSG00000020412	chr11:4537450-4586002	Ascc2	75452	activating signal cointegrator 1 complex subunit 2 [Source:MGI Symbol;Acc:MGI:1922702]	protein_coding	2650	5.47988	3.01955	0.0256364	0.294786	0.072322	0.404085	0.105007	0.0299271	0.152835
ENSMUSG00000045259	chr1:173288277-173291229	Klhdc9	68874	kelch domain containing 9 [Source:MGI Symbol;Acc:MGI:1916124]	protein_coding	1558	1.19465	3.01838	0.0256783	0.294863	-1.03765	-0.629952	-1.32525	-0.552608	-0.886364
ENSMUSG00000003585	chr11:3996742-4023718	Sec14l2	67815	SEC14-like lipid binding 2 [Source:MGI Symbol;Acc:MGI:1915065]	protein_coding	2631	3.6753	3.01818	0.0256856	0.294863	-0.257218	-0.195505	-0.749068	-0.0348317	-0.309156
ENSMUSG00000046314	chr12:45953175-46175780	Stxbp6	217517	syntaxin binding protein 6 (amisyn) [Source:MGI Symbol;Acc:MGI:2384963]	protein_coding	4553	4.12081	3.01511	0.0257969	0.295896	-0.420771	-0.384587	-0.42429	-0.557449	-0.446774
ENSMUSG00000020074	chr10:62206376-62255416	Ccar1	67500	cell division cycle and apoptosis regulator 1 [Source:MGI Symbol;Acc:MGI:1914750]	protein_coding	4352	6.8733	3.01419	0.0258303	0.296034	0.179746	0.140767	0.00481967	-0.172411	0.0382304
ENSMUSG00000023087	chr3:51028069-51055866	Ccrn4l	12457	nocturnin [Source:MGI Symbol;Acc:MGI:109382]	protein_coding	3059	4.68454	3.01241	0.025895	0.29653	0.387583	0.139084	0.469275	-0.0479571	0.236996
ENSMUSG00000022305	chr15:39701849-39775840	Lrp12	239393	low density lipoprotein-related protein 12 [Source:MGI Symbol;Acc:MGI:2443132]	protein_coding	4095	4.83206	3.01098	0.025947	0.29688	-0.0408974	0.127805	0.517122	0.202956	0.201746
ENSMUSG00000025609	chr6:31348435-31467111	Mkln1	27418	muskelin 1, intracellular mediator containing kelch motifs [Source:MGI Symbol;Acc:MGI:1351638]	protein_coding	11395	7.26251	3.01003	0.0259816	0.296907	0.0141625	-0.0119321	-0.00662357	0.252337	0.0619861
ENSMUSG00000034771	chr10:81037006-81053890	Tle2	21886	transducin-like enhancer of split 2 [Source:MGI Symbol;Acc:MGI:104635]	protein_coding	3625	4.44854	3.00974	0.0259922	0.296907	-0.0802287	-0.392688	0.0512708	-0.301472	-0.180779
ENSMUSG00000031609	chr8:59961204-59966957	Sap30	60406	sin3 associated polypeptide [Source:MGI Symbol;Acc:MGI:1929129]	protein_coding	1178	2.33591	3.00823	0.0260475	0.296983	0.506772	0.852594	0.115446	0.754267	0.55727
ENSMUSG00000031166	chrX:7700127-7710318	Wdr13	73447	WD repeat domain 13 [Source:MGI Symbol;Acc:MGI:1914661]	protein_coding	4183	6.37259	3.00755	0.0260723	0.296983	-0.265996	0.022974	0.013793	-0.123666	-0.0882239
ENSMUSG00000043822	chr10:79801555-79811457	Adamtsl5	66548	ADAMTS-like 5 [Source:MGI Symbol;Acc:MGI:1913798]	protein_coding	471	1.16084	3.00742	0.0260771	0.296983	0.00293681	-0.578982	0.0911725	-3.28104	-0.941477
ENSMUSG00000072966	chrX:132373273-132379569	Gprasp2	245607	G protein-coupled receptor associated sorting protein 2 [Source:MGI Symbol;Acc:MGI:2442071]	protein_coding	880	8.72472	3.00722	0.0260846	0.296983	0.17441	0.117615	-0.00793259	0.259866	0.135989
ENSMUSG00000031691	chr8:87560514-87581782	Tnpo2	212999	transportin 2 (importin 3, karyopherin beta 2b) [Source:MGI Symbol;Acc:MGI:2384849]	protein_coding	4863	5.89154	3.00566	0.0261416	0.297388	0.189594	0.200145	0.194473	0.111934	0.174037
ENSMUSG00000020282	chr11:32109285-32122600	Rhbdf1	13650	rhomboid 5 homolog 1 [Source:MGI Symbol;Acc:MGI:104328]	protein_coding	2946	3.06867	3.0038	0.0262102	0.297738	0.278325	0.26457	0.0213261	-0.986829	-0.105652
ENSMUSG00000008226	chr2:73150358-73176175	Scrn3	74616	secernin 3 [Source:MGI Symbol;Acc:MGI:1921866]	protein_coding	3309	3.78542	3.00363	0.0262164	0.297738	-0.397492	0.508339	0.144158	-0.35058	-0.0238937
ENSMUSG00000028437	chr4:41295729-41337858	Ubap1	67123	ubiquitin-associated protein 1 [Source:MGI Symbol;Acc:MGI:2149543]	protein_coding	3456	5.70209	3.00308	0.0262369	0.297738	0.25413	0.128256	0.203574	-0.165708	0.105063
ENSMUSG00000028082	chr3:85888056-85934744	Sh3d19	27059	SH3 domain protein D19 [Source:MGI Symbol;Acc:MGI:1350923]	protein_coding	616	4.69681	3.00155	0.0262931	0.298132	-0.648114	-0.0560315	-0.560285	-0.651594	-0.479006
ENSMUSG00000024054	chr17:71693529-71824983	Smchd1	74355	SMC hinge domain containing 1 [Source:MGI Symbol;Acc:MGI:1921605]	protein_coding	1485	6.15063	3.00039	0.0263362	0.298376	0.0240191	-0.00212573	0.324694	0.114544	0.115283
ENSMUSG00000004500	chr7:13550887-13559885	Zfp324	243834	zinc finger protein 324 [Source:MGI Symbol;Acc:MGI:2444641]	protein_coding	4315	3.76158	2.99934	0.0263752	0.298574	0.166706	0.419075	0.831028	-0.262791	0.288504
ENSMUSG00000006356	chr12:114378147-114384015	Crip2	68337	cysteine rich protein 2 [Source:MGI Symbol;Acc:MGI:1915587]	protein_coding	1439	4.7243	2.99796	0.0264264	0.298909	-0.303663	-0.360654	-0.258464	-0.208381	-0.282791
ENSMUSG00000021198	chr12:104186769-104422508	Unc79	217843	unc-79 homolog (C. elegans) [Source:MGI Symbol;Acc:MGI:2684729]	protein_coding	8874	6.80665	2.99601	0.026499	0.299245	0.269474	0.0166739	0.116229	0.251506	0.163471
ENSMUSG00000026880	chr2:35169206-35192829	Stom	13830	stomatin [Source:MGI Symbol;Acc:MGI:95403]	protein_coding	2787	3.09959	2.99564	0.0265125	0.299245	-0.836747	-0.658187	-0.586555	-0.66468	-0.686542
ENSMUSG00000041734	chr3:86882215-86978969	Kirrel	170643	kin of IRRE like (Drosophila) [Source:MGI Symbol;Acc:MGI:1891396]	protein_coding	7236	4.13064	2.99542	0.0265209	0.299245	0.0687825	-0.703893	-0.697652	-0.282223	-0.403746
ENSMUSG00000054051	chr14:33326407-33394475	Ercc6	319955	excision repair cross-complementing rodent repair deficiency, complementation group 6 [Source:MGI Symbol;Acc:MGI:1100494]	protein_coding	8422	5.18421	2.99361	0.0265885	0.299518	0.456103	0.194	0.00746303	0.136551	0.198529
ENSMUSG00000021069	chr12:71291498-71332775	Pygl	110095	liver glycogen phosphorylase [Source:MGI Symbol;Acc:MGI:97829]	protein_coding	2825	2.64601	2.99314	0.026606	0.299518	-0.0880121	-0.429963	-0.759109	-0.852882	-0.532492
ENSMUSG00000037664	chr7:150643955-150647255	Cdkn1c	12577	cyclin-dependent kinase inhibitor 1C (P57) [Source:MGI Symbol;Acc:MGI:104564]	protein_coding	1888	2.10971	2.99252	0.0266292	0.299518	-1.12073	-1.77766	-2.08852	-0.792897	-1.44495
ENSMUSG00000029754	chr6:6813034-6818868	Dlx6	13396	distal-less homeobox 6 [Source:MGI Symbol;Acc:MGI:101927]	protein_coding	2216	4.67727	2.99246	0.0266315	0.299518	0.332046	0.428478	-0.00736648	0.0533044	0.201615
ENSMUSG00000032431	chr9:114283952-114300093	Crtap	56693	cartilage associated protein [Source:MGI Symbol;Acc:MGI:1891221]	protein_coding	1674	2.64011	2.9897	0.0267352	0.300346	-0.369617	-0.203488	-0.0142807	-1.20198	-0.447342
ENSMUSG00000030545	chr7:86880543-86888317	Pex11a	18631	peroxisomal biogenesis factor 11 alpha [Source:MGI Symbol;Acc:MGI:1338788]	protein_coding	2241	2.39751	2.98934	0.0267485	0.300346	-1.1891	0.00546303	0.15037	0.0620769	-0.242797
ENSMUSG00000005268	chr15:10106693-10303804	Prlr	19116	prolactin receptor [Source:MGI Symbol;Acc:MGI:97763]	protein_coding	3205	7.06293	2.98518	0.0269054	0.301593	-0.340253	0.10389	-0.329352	0.0530502	-0.128166
ENSMUSG00000020869	chr11:94490781-94506830	Lrrc59	98238	leucine rich repeat containing 59 [Source:MGI Symbol;Acc:MGI:2138133]	protein_coding	2837	5.36365	2.98462	0.0269269	0.301593	0.0912653	0.0463615	0.481319	0.0630626	0.170502
ENSMUSG00000040446	chr18:24643163-24689005	Rprd1a	225283	regulation of nuclear pre-mRNA domain containing 1A [Source:MGI Symbol;Acc:MGI:2385066]	protein_coding	4297	6.51519	2.98457	0.0269288	0.301593	0.0391207	0.0509259	0.0939087	0.267751	0.112926
ENSMUSG00000040511	chr7:20488627-20506809	Pvr	52118	poliovirus receptor [Source:MGI Symbol;Acc:MGI:107741]	protein_coding	2905	1.20542	2.9841	0.0269466	0.301593	1.14379	0.965914	1.4273	0.627112	1.04103
ENSMUSG00000027993	chr3:83964061-84109668	Trim2	80890	tripartite motif-containing 2 [Source:MGI Symbol;Acc:MGI:1933163]	protein_coding	7161	8.19643	2.98286	0.0269935	0.301874	0.114659	0.0665434	0.0170165	0.226947	0.106291
ENSMUSG00000019232	chr3:130320066-130338968	Agxt2l1	71760	ethanolamine phosphate phospholyase [Source:MGI Symbol;Acc:MGI:1919010]	protein_coding	1712	4.77288	2.9769	0.0272208	0.302688	0.0724088	-0.264286	-0.670474	-0.0344942	-0.224211
ENSMUSG00000042761	chr9:87038840-87079180	Mrap2	244958	melanocortin 2 receptor accessory protein 2 [Source:MGI Symbol;Acc:MGI:3609239]	protein_coding	2112	5.51172	2.97675	0.0272263	0.302688	0.0302835	0.114209	-0.176798	0.388572	0.0890667
ENSMUSG00000090086	chr5:123583432-123591975	AI480526	NA	expressed sequence AI480526 [Source:MGI Symbol;Acc:MGI:2140910]	lincRNA	957	4.84744	2.97671	0.0272279	0.302688	-0.157583	-0.182294	0.502584	-0.190391	-0.00692104
ENSMUSG00000052085	chr19:25073719-25277222	Dock8	76088	dedicator of cytokinesis 8 [Source:MGI Symbol;Acc:MGI:1921396]	protein_coding	7810	3.03908	2.97532	0.0272813	0.302688	-0.463701	0.207431	-0.249381	-1.09324	-0.399722
ENSMUSG00000044024	chr18:38114913-38119133	Rell2	225392	RELT-like 2 [Source:MGI Symbol;Acc:MGI:1918044]	protein_coding	1965	4.95466	2.97524	0.0272844	0.302688	-0.248999	-0.246281	-0.247858	-0.0837324	-0.206718
ENSMUSG00000079654	chr6:29118932-29129884	Prrt4	101359	proline-rich transmembrane protein 4 [Source:MGI Symbol;Acc:MGI:2141677]	protein_coding	3411	2.16575	2.97494	0.0272959	0.302688	0.428582	-0.458426	-0.743539	-0.77983	-0.388304
ENSMUSG00000031931	chr9:14584353-14587708	Ankrd49	56503	ankyrin repeat domain 49 [Source:MGI Symbol;Acc:MGI:1930842]	protein_coding	2679	2.28272	2.97379	0.02734	0.302688	-0.603077	0.706332	-0.980404	0.403772	-0.118344
ENSMUSG00000001924	chrX:20235152-20260605	Uba1	22201	ubiquitin-like modifier activating enzyme 1 [Source:MGI Symbol;Acc:MGI:98890]	protein_coding	4044	7.59388	2.9735	0.0273513	0.302688	0.029455	0.150951	0.0964093	0.106163	0.0957445
ENSMUSG00000057181	chr11:80173695-80191836	5730455P16Rik	70591	RIKEN cDNA 5730455P16 gene [Source:MGI Symbol;Acc:MGI:1917841]	protein_coding	4554	6.19958	2.97327	0.02736	0.302688	-0.00628621	0.0447531	-0.369709	-0.0376645	-0.0922265
ENSMUSG00000044646	chr18:75979532-76308515	Zbtb7c	207259	zinc finger and BTB domain containing 7C [Source:MGI Symbol;Acc:MGI:2443302]	protein_coding	4569	3.54134	2.97281	0.0273777	0.302688	-0.551321	-0.390045	-0.550644	-0.371329	-0.465835
ENSMUSG00000017765	chr8:108467190-108490274	Slc12a4	20498	solute carrier family 12, member 4 [Source:MGI Symbol;Acc:MGI:1309465]	protein_coding	3755	3.8154	2.97263	0.0273846	0.302688	-0.600686	-0.369948	-0.736701	-0.519751	-0.556771
ENSMUSG00000026728	chr2:13495254-13504753	Vim	22352	vimentin [Source:MGI Symbol;Acc:MGI:98932]	protein_coding	574	6.26303	2.97242	0.0273928	0.302688	-0.144005	-0.558398	-0.43618	-0.871554	-0.502535
ENSMUSG00000052928	chr18:75590578-75857650	Ctif	269037	CBP80/20-dependent translation initiation factor [Source:MGI Symbol;Acc:MGI:2685518]	protein_coding	6173	7.43363	2.97219	0.0274017	0.302688	0.102173	0.266122	-0.065089	0.104022	0.101807
ENSMUSG00000015889	chr10:92915841-92947941	Lta4h	16993	leukotriene A4 hydrolase [Source:MGI Symbol;Acc:MGI:96836]	protein_coding	2029	5.37783	2.97123	0.0274387	0.302688	0.17928	0.313097	0.0544374	0.184848	0.182916
ENSMUSG00000058135	chr3:107814873-107821191	Gstm1	14862	glutathione S-transferase, mu 1 [Source:MGI Symbol;Acc:MGI:95860]	protein_coding	1289	6.44442	2.97103	0.0274463	0.302688	-0.238037	-0.146028	-0.147656	-0.12105	-0.163192
ENSMUSG00000051379	chr2:140476350-140497505	Flrt3	71436	fibronectin leucine rich transmembrane protein 3 [Source:MGI Symbol;Acc:MGI:1918686]	protein_coding	739	4.8424	2.97077	0.0274563	0.302688	0.298618	0.374524	0.178275	0.245583	0.27425
ENSMUSG00000057522	chr11:95275094-95355020	Spop	20747	speckle-type POZ protein [Source:MGI Symbol;Acc:MGI:1343085]	protein_coding	3063	6.47827	2.9707	0.027459	0.302688	0.0398848	-0.102949	0.281456	-0.0688053	0.0373965
ENSMUSG00000039838	chr4:150002381-150026583	Slc45a1	242773	solute carrier family 45, member 1 [Source:MGI Symbol;Acc:MGI:2653235]	protein_coding	3387	5.56773	2.97018	0.0274792	0.302688	-0.0309941	-0.107133	-0.377888	-0.0878413	-0.150964
ENSMUSG00000046743	chr3:38785562-38911207	Fat4	329628	FAT atypical cadherin 4 [Source:MGI Symbol;Acc:MGI:3045256]	protein_coding	16109	6.03835	2.97012	0.0274814	0.302688	-0.0207906	-0.0337707	0.0209272	-0.624333	-0.164492
ENSMUSG00000058655	chr15:101903904-101927903	Eif4b	75705	eukaryotic translation initiation factor 4B [Source:MGI Symbol;Acc:MGI:95304]	protein_coding	3853	7.70779	2.96909	0.0275215	0.302849	-0.0558594	-0.135511	-0.121847	-0.124189	-0.109352
ENSMUSG00000033009	chr8:96560798-96592121	Ogfod1	270086	2-oxoglutarate and iron-dependent oxygenase domain containing 1 [Source:MGI Symbol;Acc:MGI:2442978]	protein_coding	5310	6.90906	2.96822	0.0275551	0.302849	0.158069	0.0944268	0.197404	0.247022	0.17423
ENSMUSG00000040010	chr8:124404752-124431894	Slc7a5	20539	solute carrier family 7 (cationic amino acid transporter, y+ system), member 5 [Source:MGI Symbol;Acc:MGI:1298205]	protein_coding	3517	5.37574	2.96771	0.0275748	0.302849	-0.119167	-0.0409948	-0.367409	0.325888	-0.0504206
ENSMUSG00000051675	chr4:65265720-65277572	Trim32	69807	tripartite motif-containing 32 [Source:MGI Symbol;Acc:MGI:1917057]	protein_coding	3194	6.37473	2.96731	0.0275904	0.302849	0.111206	0.22506	-0.0112132	0.144017	0.117268
ENSMUSG00000005103	chr5:38917753-38953205	Wdr1	22388	WD repeat domain 1 [Source:MGI Symbol;Acc:MGI:1337100]	protein_coding	3089	7.22913	2.9668	0.0276102	0.302849	-0.0418902	0.00739644	-0.263245	0.143548	-0.0385478
ENSMUSG00000026437	chr1:134009827-134036562	Cdk18	18557	cyclin-dependent kinase 18 [Source:MGI Symbol;Acc:MGI:97518]	protein_coding	4355	5.22481	2.96637	0.0276271	0.302849	0.212322	0.00279328	-0.446031	0.29141	0.0151237
ENSMUSG00000038776	chr1:182905986-182951335	Ephx1	13849	epoxide hydrolase 1, microsomal [Source:MGI Symbol;Acc:MGI:95405]	protein_coding	742	4.38632	2.96579	0.0276494	0.302854	-0.538301	-0.440555	-0.559113	-0.80292	-0.585222
ENSMUSG00000018765	chr11:69446192-69467099	Fxr2	23879	fragile X mental retardation, autosomal homolog 2 [Source:MGI Symbol;Acc:MGI:1346074]	protein_coding	2951	6.34519	2.96513	0.0276753	0.302898	0.182231	0.128635	0.178895	-0.052887	0.109219
ENSMUSG00000025473	chr7:147164531-147178761	Adam8	11501	a disintegrin and metallopeptidase domain 8 [Source:MGI Symbol;Acc:MGI:107825]	protein_coding	3089	2.22966	2.96425	0.0277095	0.302915	0.251189	1.31671	0.8103	-0.301127	0.519267
ENSMUSG00000049871	chr16:3946633-3976932	Nlrc3	268857	NLR family, CARD domain containing 3 [Source:MGI Symbol;Acc:MGI:2444070]	protein_coding	3842	2.24771	2.96396	0.0277206	0.302915	0.881185	-0.29957	0.317931	0.635453	0.38375
ENSMUSG00000006932	chr9:120838034-120869925	Ctnnb1	12387	catenin (cadherin associated protein), beta 1 [Source:MGI Symbol;Acc:MGI:88276]	protein_coding	364	8.30178	2.96141	0.0278203	0.303349	-0.0379108	0.16245	0.0860853	0.0886834	0.0748269
ENSMUSG00000052512	chr7:56501259-56865757	Nav2	78286	neuron navigator 2 [Source:MGI Symbol;Acc:MGI:2183691]	protein_coding	483	7.142	2.96131	0.0278244	0.303349	0.0494552	0.0924741	0.209877	0.202302	0.138527
ENSMUSG00000022247	chr15:10404234-10416002	Brix1	67832	BRX1, biogenesis of ribosomes [Source:MGI Symbol;Acc:MGI:1915082]	protein_coding	2664	5.02139	2.96079	0.0278448	0.303349	0.100279	-0.0944152	0.424456	-0.231577	0.0496858
ENSMUSG00000055078	chr7:64662760-64765679	Gabra5	110886	gamma-aminobutyric acid (GABA) A receptor, subunit alpha 5 [Source:MGI Symbol;Acc:MGI:95617]	protein_coding	2671	4.94126	2.96071	0.0278479	0.303349	0.290761	-0.259062	0.135216	0.519772	0.171671
ENSMUSG00000007908	chr9:75862362-75984457	Hmgcll1	208982	3-hydroxymethyl-3-methylglutaryl-Coenzyme A lyase-like 1 [Source:MGI Symbol;Acc:MGI:2446108]	protein_coding	3737	4.34575	2.9601	0.0278716	0.30337	0.451392	0.305616	0.222384	-0.0910506	0.222085
ENSMUSG00000033066	chr11:67268639-67502792	Gas7	14457	growth arrest specific 7 [Source:MGI Symbol;Acc:MGI:1202388]	protein_coding	1595	6.91124	2.9586	0.0279307	0.303542	-0.137846	-0.0504605	-0.304633	-0.114158	-0.151774
ENSMUSG00000022635	chr15:93216228-93229065	Zcrb1	67197	zinc finger CCHC-type and RNA binding motif 1 [Source:MGI Symbol;Acc:MGI:1914447]	protein_coding	877	6.11215	2.95858	0.0279313	0.303542	0.116204	-0.419999	-0.0713514	-0.0858438	-0.115248
ENSMUSG00000036718	chr5:140182347-140212590	Micall2	231830	MICAL-like 2 [Source:MGI Symbol;Acc:MGI:2444818]	protein_coding	3157	2.62723	2.95741	0.0279772	0.303802	-0.644417	-0.766341	-0.0737538	0.192856	-0.322914
ENSMUSG00000043384	chrX:132276972-132338313	Gprasp1	67298	G protein-coupled receptor associated sorting protein 1 [Source:MGI Symbol;Acc:MGI:1917418]	protein_coding	837	10.2193	2.9553	0.0280606	0.30447	0.16448	0.106514	0.0620508	0.1684	0.125361
ENSMUSG00000004110	chr1:156239349-156573349	Cacna1e	12290	calcium channel, voltage-dependent, R type, alpha 1E subunit [Source:MGI Symbol;Acc:MGI:106217]	protein_coding	14921	8.56608	2.95279	0.0281596	0.305069	0.0860678	0.113681	-0.0932409	0.311898	0.104601
ENSMUSG00000021018	chr16:20717438-20722640	Polr2h	245841	polymerase (RNA) II (DNA directed) polypeptide H [Source:MGI Symbol;Acc:MGI:2384309]	protein_coding	950	1.46924	2.95279	0.0281599	0.305069	0.662951	-1.35575	0.846195	-0.43291	-0.0698784
ENSMUSG00000043631	chr13:49599879-49628458	Ecm2	407800	extracellular matrix protein 2, female organ and adipocyte specific [Source:MGI Symbol;Acc:MGI:3039578]	protein_coding	3596	2.96552	2.95149	0.0282113	0.305387	-0.0739827	-0.394846	-0.464159	-1.15699	-0.522494
ENSMUSG00000020948	chr12:66043127-66066823	Klhl28	66689	kelch-like 28 [Source:MGI Symbol;Acc:MGI:1913939]	protein_coding	6459	3.12536	2.94961	0.0282862	0.305959	0.354078	0.0964956	1.02489	0.0756635	0.387782
ENSMUSG00000049313	chr9:41772503-41932680	Sorl1	20660	sortilin-related receptor, LDLR class A repeats-containing [Source:MGI Symbol;Acc:MGI:1202296]	protein_coding	10715	7.56713	2.947	0.0283901	0.306708	-0.134371	0.0191099	-0.0157872	0.215904	0.0212139
ENSMUSG00000032637	chr7:133634924-133647116	Atxn2l	233871	ataxin 2-like [Source:MGI Symbol;Acc:MGI:2446242]	protein_coding	3853	7.39417	2.94676	0.0283997	0.306708	0.101526	0.11202	0.164874	0.0377104	0.104032
ENSMUSG00000057969	chr9:107499705-107511860	Sema3b	20347	sema domain, immunoglobulin domain (Ig), short basic domain, secreted, (semaphorin) 3B [Source:MGI Symbol;Acc:MGI:107561]	protein_coding	3433	3.10773	2.94531	0.0284579	0.307097	-0.368864	-0.112499	-1.77658	-1.20095	-0.864725
ENSMUSG00000030271	chr6:113276666-113285362	Ogg1	18294	8-oxoguanine DNA-glycosylase 1 [Source:MGI Symbol;Acc:MGI:1097693]	protein_coding	1549	0.920696	2.94403	0.0285092	0.307412	-0.918812	-1.34955	0.965738	-0.500457	-0.450771
ENSMUSG00000050144	chr3:88214120-88229361	Slc25a44	229517	solute carrier family 25, member 44 [Source:MGI Symbol;Acc:MGI:2444391]	protein_coding	3418	5.96962	2.94115	0.0286248	0.308417	0.0143811	0.0756716	0.308888	0.154891	0.138458
ENSMUSG00000092341	chr19:5795390-5802971	Malat1	NA	metastasis associated lung adenocarcinoma transcript 1 (non-coding RNA) [Source:MGI Symbol;Acc:MGI:1919539]	lincRNA	6983	14.247	2.93989	0.0286757	0.308727	0.0101656	-0.159527	0.0265259	-0.102702	-0.0563843
ENSMUSG00000020530	chr11:84645563-84684619	Ggnbp2	217039	gametogenetin binding protein 2 [Source:MGI Symbol;Acc:MGI:2387356]	protein_coding	3034	6.92108	2.9366	0.0288086	0.309721	0.0658197	-0.254407	-0.0975054	-0.0262644	-0.0780894
ENSMUSG00000046093	chr4:122860170-122872244	Hpcal4	170638	hippocalcin-like 4 [Source:MGI Symbol;Acc:MGI:2157521]	protein_coding	4931	7.1659	2.9365	0.0288128	0.309721	0.064638	0.252159	0.0620716	0.323652	0.17563
ENSMUSG00000018581	chr12:119116155-119437816	Dnahc11	13411	dynein, axonemal, heavy chain 11 [Source:MGI Symbol;Acc:MGI:1100864]	protein_coding	8260	1.80412	2.93491	0.0288774	0.310175	-1.27641	-1.81701	-2.14332	-0.849128	-1.52147
ENSMUSG00000042097	chr6:117811818-117823084	Zfp239	22685	zinc finger protein 239 [Source:MGI Symbol;Acc:MGI:1306812]	protein_coding	716	3.70428	2.93401	0.0289138	0.310261	-0.391208	-0.431973	-0.561214	0.0395482	-0.336212
ENSMUSG00000009378	chr19:34742593-34822079	Slc16a12	240638	solute carrier family 16 (monocarboxylic acid transporters), member 12 [Source:MGI Symbol;Acc:MGI:2147716]	protein_coding	4051	2.2292	2.93339	0.0289391	0.310261	-0.547924	-1.0591	-0.831127	-1.41905	-0.9643
ENSMUSG00000020964	chr12:93044183-93087897	Sel1l	20338	sel-1 suppressor of lin-12-like (C. elegans) [Source:MGI Symbol;Acc:MGI:1329016]	protein_coding	6300	7.74801	2.93263	0.0289701	0.310261	0.0769974	0.168574	0.113021	0.0741535	0.108187
ENSMUSG00000039982	chr19:12540531-12576786	Dtx4	207521	deltex 4, E3 ubiquitin ligase [Source:MGI Symbol;Acc:MGI:2672905]	protein_coding	5765	5.74067	2.9324	0.0289794	0.310261	0.263103	0.0135066	-0.043993	0.29933	0.132987
ENSMUSG00000031661	chr8:91044943-91119086	Nkd1	93960	naked cuticle 1 homolog (Drosophila) [Source:MGI Symbol;Acc:MGI:2135954]	protein_coding	3035	3.56217	2.93153	0.0290149	0.310261	-0.302271	-0.0586746	-0.24693	-0.778451	-0.346582
ENSMUSG00000005609	chr7:118172165-118200191	Ctr9	22083	CTR9 homolog, Paf1/RNA polymerase II complex component [Source:MGI Symbol;Acc:MGI:109345]	protein_coding	4300	6.01957	2.93095	0.0290389	0.310261	0.156943	0.113001	0.262033	-0.0719155	0.115015
ENSMUSG00000018433	chr11:107027677-107050995	Nol11	68979	nucleolar protein 11 [Source:MGI Symbol;Acc:MGI:1916229]	protein_coding	3098	5.19039	2.93047	0.0290582	0.310261	-0.215481	-0.325812	0.167857	0.024226	-0.0873024
ENSMUSG00000042099	chr17:33947165-33960163	Kank3	80880	KN motif and ankyrin repeat domains 3 [Source:MGI Symbol;Acc:MGI:1098615]	protein_coding	2641	2.93078	2.93032	0.0290646	0.310261	0.439417	0.803221	0.0822095	0.010867	0.333929
ENSMUSG00000028398	chr4:74922958-74924509	3110001D03Rik	66928	transmembrane protein 261 [Source:MGI Symbol;Acc:MGI:1914178]	protein_coding	741	3.53652	2.92944	0.0291003	0.310404	0.104376	0.561868	-0.170186	0.166027	0.165521
ENSMUSG00000063558	chr1:58086475-58163557	Aox1	11761	aldehyde oxidase 1 [Source:MGI Symbol;Acc:MGI:88035]	protein_coding	4423	3.23898	2.92853	0.0291377	0.310563	-0.880037	-0.708291	-0.568252	-0.597014	-0.688398
ENSMUSG00000028698	chr4:115893923-115975961	Pik3r3	18710	phosphoinositide-3-kinase regulatory subunit 3 [Source:MGI Symbol;Acc:MGI:109277]	protein_coding	707	6.05361	2.92702	0.0291999	0.310887	0.109459	-0.112483	0.269761	-0.192343	0.0185982
ENSMUSG00000038695	chr7:51723050-51727322	Josd2	66124	Josephin domain containing 2 [Source:MGI Symbol;Acc:MGI:1913374]	protein_coding	930	3.0241	2.92629	0.0292298	0.310887	0.0727972	0.358248	0.706189	-0.260181	0.219263
ENSMUSG00000023249	chr9:106372353-106379580	Parp3	235587	poly (ADP-ribose) polymerase family, member 3 [Source:MGI Symbol;Acc:MGI:1891258]	protein_coding	2246	2.09977	2.92612	0.0292367	0.310887	-0.984705	-0.393968	-0.0305971	-1.15243	-0.640424
ENSMUSG00000061353	chr6:117118253-117131685	Cxcl12	20315	chemokine (C-X-C motif) ligand 12 [Source:MGI Symbol;Acc:MGI:103556]	protein_coding	1878	4.92158	2.92561	0.0292579	0.310887	-0.297915	-0.58128	-0.677377	-0.477626	-0.508549
ENSMUSG00000034974	chr10:80646363-80656029	Dapk3	13144	death-associated protein kinase 3 [Source:MGI Symbol;Acc:MGI:1203520]	protein_coding	1730	4.29774	2.92385	0.0293303	0.311418	-0.183357	0.273633	0.182248	0.366835	0.15984
ENSMUSG00000024325	chr17:34157437-34161925	Ring1	19763	ring finger protein 1 [Source:MGI Symbol;Acc:MGI:1101770]	protein_coding	2034	3.85224	2.92294	0.029368	0.31158	-0.531449	-0.242397	0.101684	-0.304666	-0.244207
ENSMUSG00000032198	chr9:21604328-21657379	Dock6	319899	dedicator of cytokinesis 6 [Source:MGI Symbol;Acc:MGI:1914789]	protein_coding	6880	6.03925	2.92147	0.0294289	0.311987	-0.183386	-0.412524	-0.0404071	-0.260554	-0.224218
ENSMUSG00000029467	chr5:122903231-122952483	Atp2a2	11938	ATPase, Ca++ transporting, cardiac muscle, slow twitch 2 [Source:MGI Symbol;Acc:MGI:88110]	protein_coding	5674	8.73969	2.91977	0.0294992	0.312334	0.101052	0.151468	0.0835224	0.073676	0.10243
ENSMUSG00000087558	chr5:22055955-22313968	1700030G06Rik	NA	NA	NA	NA	2.84005	2.91959	0.0295067	0.312334	0.496292	-0.523871	-0.307945	0.0117714	-0.0809381
ENSMUSG00000047307	chr18:37601871-37606163	Pcdhb13	93884	protocadherin beta 13 [Source:MGI Symbol;Acc:MGI:2136748]	protein_coding	3710	2.12342	2.91834	0.0295588	0.312573	0.287015	-0.945701	-0.725839	-0.752143	-0.534167
ENSMUSG00000041765	chr14:122277528-122420556	Ubac2	68889	ubiquitin associated domain containing 2 [Source:MGI Symbol;Acc:MGI:1916139]	protein_coding	2153	3.91361	2.91796	0.0295744	0.312573	-0.126097	0.254142	-0.00455678	0.534459	0.164487
ENSMUSG00000035840	chr13:81796505-81811187	Lysmd3	80289	LysM, putative peptidoglycan-binding, domain containing 3 [Source:MGI Symbol;Acc:MGI:1915906]	protein_coding	4250	3.18456	2.91637	0.0296409	0.313037	-0.120297	0.0449352	0.868567	0.280834	0.26851
ENSMUSG00000063018	chrX:6988643-7022569	2010204K13Rik	NA	RIKEN cDNA 2010204K13 gene [Source:MGI Symbol;Acc:MGI:1922859]	processed_transcript	874	3.81432	2.9141	0.0297357	0.31372	0.342451	-0.0225654	-0.0985805	0.624376	0.21142
ENSMUSG00000042111	chr1:34493216-34496817	Ccdc115	69668	coiled-coil domain containing 115 [Source:MGI Symbol;Acc:MGI:1916918]	protein_coding	1705	3.93275	2.91319	0.0297736	0.31372	-0.211773	-0.29906	0.234188	-0.354873	-0.157879
ENSMUSG00000035314	chr7:106529759-106609793	Gdpd5	233552	glycerophosphodiester phosphodiesterase domain containing 5 [Source:MGI Symbol;Acc:MGI:2686926]	protein_coding	4611	3.19138	2.9128	0.0297901	0.31372	-0.0902736	0.156152	1.15784	-0.114466	0.277314
ENSMUSG00000090247	chr10:128354638-128361391	Bloc1s1	14533	biogenesis of lysosomal organelles complex-1, subunit 1 [Source:MGI Symbol;Acc:MGI:1195276]	protein_coding	361	3.10801	2.91266	0.0297962	0.31372	-0.226446	-0.497012	-0.592028	-0.175506	-0.372748
ENSMUSG00000052812	chr12:4923910-5051153	Atad2b	320817	ATPase family, AAA domain containing 2B [Source:MGI Symbol;Acc:MGI:2444798]	protein_coding	4829	5.42399	2.91126	0.0298546	0.314097	0.132914	-0.102934	0.511582	0.124665	0.166557
ENSMUSG00000039841	chr6:28189631-28348305	Zfp800	627049	zinc finger protein 800 [Source:MGI Symbol;Acc:MGI:1889334]	protein_coding	4311	4.9736	2.91056	0.0298841	0.314169	0.323066	0.320791	0.105989	0.264447	0.253573
ENSMUSG00000033004	chr14:103512328-103746331	Mycbp2	105689	MYC binding protein 2 [Source:MGI Symbol;Acc:MGI:2179432]	protein_coding	15233	9.69438	2.90938	0.0299341	0.314456	0.155235	0.0906625	0.0126745	0.0674132	0.0814963
ENSMUSG00000039202	chr7:86417787-86510694	Abhd2	54608	abhydrolase domain containing 2 [Source:MGI Symbol;Acc:MGI:1914344]	protein_coding	6877	6.38784	2.90622	0.0300676	0.315319	-0.589794	-0.410156	-0.698613	-0.645217	-0.585945
ENSMUSG00000050912	chr9:7763741-7794633	Tmem123	71929	transmembrane protein 123 [Source:MGI Symbol;Acc:MGI:1919179]	protein_coding	2907	3.70778	2.90596	0.0300783	0.315319	-0.394084	0.230459	-0.0791451	-1.08938	-0.333037
ENSMUSG00000020175	chr10:74499503-74517793	Rab36	76877	RAB36, member RAS oncogene family [Source:MGI Symbol;Acc:MGI:1924127]	protein_coding	952	5.40931	2.90582	0.0300845	0.315319	-0.262241	-0.200018	-0.261659	-0.199307	-0.230807
ENSMUSG00000038909	chr11:95135273-95171860	Myst2	217127	K(lysine) acetyltransferase 7 [Source:MGI Symbol;Acc:MGI:2182799]	protein_coding	3414	6.27835	2.90525	0.0301084	0.315331	0.067391	0.285531	0.0815444	0.148585	0.145763
ENSMUSG00000029111	chr5:34239285-34279362	Whsc2	24116	negative elongation factor complex member A, Whsc2 [Source:MGI Symbol;Acc:MGI:1346098]	protein_coding	2580	4.84741	2.90445	0.0301423	0.315447	0.18108	0.0811423	-0.21997	-0.338013	-0.0739401
ENSMUSG00000085687	chr10:5922872-5937808	Gm16153	NA	predicted gene 16153 [Source:MGI Symbol;Acc:MGI:3802057]	processed_transcript	4118	0.521393	2.90312	0.0301988	0.3158	0.804441	1.55828	1.23419	1.51436	1.27782
ENSMUSG00000070699	chr7:29526710-29539171	Sars2	71984	seryl-aminoacyl-tRNA synthetase 2 [Source:MGI Symbol;Acc:MGI:1919234]	protein_coding	788	2.73837	2.90188	0.0302517	0.315844	-0.272422	-0.145621	-0.340781	-0.984487	-0.435828
ENSMUSG00000039747	chr5:136623034-136646826	Orai2	269717	ORAI calcium release-activated calcium modulator 2 [Source:MGI Symbol;Acc:MGI:2443195]	protein_coding	3908	4.59441	2.90142	0.0302713	0.315844	-0.0457933	-0.0197757	-0.525063	0.10772	-0.120728
ENSMUSG00000030313	chr6:148936293-149050502	Dennd5b	320560	DENN/MADD domain containing 5B [Source:MGI Symbol;Acc:MGI:2444273]	protein_coding	9831	7.44701	2.90107	0.0302864	0.315844	0.170279	0.205388	-0.057828	0.112217	0.107514
ENSMUSG00000030077	chr6:103460570-103699971	Chl1	12661	cell adhesion molecule L1-like [Source:MGI Symbol;Acc:MGI:1098266]	protein_coding	4628	7.15921	2.90005	0.0303297	0.315844	0.101726	-0.12554	-0.122974	0.442536	0.073937
ENSMUSG00000049521	chr15:78672777-78681632	Cdc42ep1	104445	CDC42 effector protein (Rho GTPase binding) 1 [Source:MGI Symbol;Acc:MGI:1929763]	protein_coding	2542	3.33967	2.89991	0.0303359	0.315844	0.0502955	0.355119	-0.109686	-0.758154	-0.115607
ENSMUSG00000035376	chr16:35022207-35109561	Ptplb	70757	3-hydroxyacyl-CoA dehydratase 2 [Source:MGI Symbol;Acc:MGI:1918007]	protein_coding	3603	3.82634	2.89981	0.0303398	0.315844	-0.29665	0.0514901	0.111825	0.600352	0.116754
ENSMUSG00000028270	chr3:142283266-142301272	Gbp2	14469	guanylate binding protein 2 [Source:MGI Symbol;Acc:MGI:102772]	protein_coding	2516	2.40383	2.89922	0.0303651	0.31587	-0.807995	-0.350426	-0.722591	-1.78752	-0.917133
ENSMUSG00000043549	chrX:91600092-91612416	4932442L08Rik	NA	family with sequence similarity 90, member A1B [Source:MGI Symbol;Acc:MGI:1921682]	protein_coding	2939	1.47983	2.89763	0.0304333	0.316126	-0.606288	-0.755411	-1.25899	0.618432	-0.500565
ENSMUSG00000050786	chr6:49268973-49291881	Ccdc126	57895	coiled-coil domain containing 126 [Source:MGI Symbol;Acc:MGI:1889376]	protein_coding	2351	3.41557	2.89701	0.0304601	0.316126	0.494114	-0.163446	0.195132	0.61227	0.284518
ENSMUSG00000040140	chr17:43751984-43767548	Tdrd6	210510	tudor domain containing 6 [Source:MGI Symbol;Acc:MGI:2679727]	protein_coding	7055	2.2532	2.89696	0.0304619	0.316126	-0.500986	0.139165	-0.0346063	1.58134	0.296229
ENSMUSG00000029673	chr5:131912905-133019514	Auts2	NA	autism susceptibility candidate 2 [Source:MGI Symbol;Acc:MGI:1919847]	protein_coding	7409	7.77929	2.89638	0.030487	0.316126	0.171199	0.18469	0.215997	0.0324727	0.15109
ENSMUSG00000066440	chr12:80333034-80397569	Zfyve26	211978	zinc finger, FYVE domain containing 26 [Source:MGI Symbol;Acc:MGI:1924767]	protein_coding	9391	5.97689	2.89599	0.0305038	0.316126	-0.194095	0.203842	0.019717	0.20564	0.0587761
ENSMUSG00000022425	chr15:54670153-54752001	Enpp2	18606	ectonucleotide pyrophosphatase/phosphodiesterase 2 [Source:MGI Symbol;Acc:MGI:1321390]	protein_coding	3095	7.382	2.89504	0.0305444	0.316311	-1.06015	-1.54929	-2.40719	-1.77107	-1.69693
ENSMUSG00000046668	chr18:35989172-36021641	Cxxc5	67393	CXXC finger 5 [Source:MGI Symbol;Acc:MGI:1914643]	protein_coding	2271	4.67466	2.89372	0.0306013	0.316663	0.363882	0.3078	0.134302	-0.0503054	0.18892
ENSMUSG00000002608	chr7:26495825-26504407	Ccdc97	52132	coiled-coil domain containing 97 [Source:MGI Symbol;Acc:MGI:1196455]	protein_coding	3032	5.30786	2.89134	0.0307039	0.317488	-0.232349	0.300574	0.126352	0.163803	0.0895947
ENSMUSG00000023235	chr8:4324910-4360320	Ccl25	20300	chemokine (C-C motif) ligand 25 [Source:MGI Symbol;Acc:MGI:1099448]	protein_coding	1061	0.21435	2.88992	0.0307655	0.317888	-1.72577	-1.04891	-2.03003	0.0748335	-1.18247
ENSMUSG00000024812	chr19:24168713-24299744	Tjp2	21873	tight junction protein 2 [Source:MGI Symbol;Acc:MGI:1341872]	protein_coding	4591	5.1586	2.88898	0.030806	0.317891	-0.359451	-0.0588848	-0.093978	-0.295051	-0.201841
ENSMUSG00000016308	chrX:34414053-34424510	Ube2a	22209	ubiquitin-conjugating enzyme E2A [Source:MGI Symbol;Acc:MGI:102959]	protein_coding	287	2.77115	2.88869	0.0308189	0.317891	0.776956	0.539212	0.212105	0.22533	0.438401
ENSMUSG00000024140	chr17:87152947-87233050	Epas1	13819	endothelial PAS domain protein 1 [Source:MGI Symbol;Acc:MGI:109169]	protein_coding	5309	7.66838	2.88832	0.0308347	0.317891	-0.366593	-0.153414	-0.291607	-0.137838	-0.237363
ENSMUSG00000024647	chr18:86880202-86887975	Cbln2	12405	cerebellin 2 precursor protein [Source:MGI Symbol;Acc:MGI:88282]	protein_coding	2475	6.21413	2.88614	0.0309295	0.318632	0.296201	0.224665	0.528121	0.17231	0.305324
ENSMUSG00000035868	chr17:21794249-21799807	3110052M02Rik	73229	zinc finger protein 983 [Source:MGI Symbol;Acc:MGI:1920479]	protein_coding	1383	2.578	2.88546	0.0309594	0.318702	0.146289	-0.260489	0.194178	1.0976	0.294396
ENSMUSG00000043929	chrX:91479638-91523363	Klhl15	236904	kelch-like 15 [Source:MGI Symbol;Acc:MGI:1923400]	protein_coding	6241	4.96036	2.88471	0.030992	0.318801	0.234891	-0.239225	-0.366476	0.170846	-0.0499911
ENSMUSG00000001930	chr6:125496492-125636997	Vwf	22371	Von Willebrand factor [Source:MGI Symbol;Acc:MGI:98941]	protein_coding	1807	5.21937	2.88341	0.0310488	0.318827	-0.308724	-0.240152	-0.537326	-1.24437	-0.582642
ENSMUSG00000028467	chr4:43579500-43592045	Gba2	230101	glucosidase beta 2 [Source:MGI Symbol;Acc:MGI:2654325]	protein_coding	3543	6.04202	2.88308	0.0310632	0.318827	0.230565	0.322198	-0.0393673	-0.0204354	0.12324
ENSMUSG00000000093	chr11:85645753-85655750	Tbx2	21385	T-box 2 [Source:MGI Symbol;Acc:MGI:98494]	protein_coding	3626	0.763576	2.88281	0.0310752	0.318827	-1.17307	-0.572023	-1.47795	-1.05789	-1.07023
ENSMUSG00000069495	chr2:49306706-49407768	Epc2	227867	enhancer of polycomb homolog 2 (Drosophila) [Source:MGI Symbol;Acc:MGI:1278321]	protein_coding	4697	6.00073	2.88255	0.0310866	0.318827	-0.257971	-0.162133	-0.0935296	0.137096	-0.0941344
ENSMUSG00000024926	chr19:5602717-5610350	Kat5	81601	K(lysine) acetyltransferase 5 [Source:MGI Symbol;Acc:MGI:1932051]	protein_coding	2008	5.55806	2.88197	0.0311119	0.318851	-0.208768	0.100558	-0.326309	0.0275029	-0.101754
ENSMUSG00000019188	chr2:152494897-152534706	H13	14950	histocompatibility 13 [Source:MGI Symbol;Acc:MGI:95886]	protein_coding	5204	6.22232	2.8814	0.0311368	0.318871	0.145018	0.225427	0.0832553	0.18705	0.160187
ENSMUSG00000026141	chr1:24268429-24594611	Col19a1	12823	collagen, type XIX, alpha 1 [Source:MGI Symbol;Acc:MGI:1095415]	protein_coding	5441	2.95641	2.87939	0.0312251	0.319211	-0.0808522	-1.1487	-0.0403374	0.0607977	-0.302273
ENSMUSG00000042472	chr12:85657764-85684973	Zfp410	52708	zinc finger protein 410 [Source:MGI Symbol;Acc:MGI:1289280]	protein_coding	2597	3.47516	2.87928	0.0312298	0.319211	0.230989	0.373315	0.162221	0.731043	0.374392
ENSMUSG00000028343	chr4:48205895-48292730	Erp44	76299	endoplasmic reticulum protein 44 [Source:MGI Symbol;Acc:MGI:1923549]	protein_coding	2624	5.45032	2.87809	0.0312825	0.319211	0.180117	0.167029	0.215865	0.205253	0.192066
ENSMUSG00000066232	chr7:117161639-117198928	Ipo7	233726	importin 7 [Source:MGI Symbol;Acc:MGI:2152414]	protein_coding	4763	6.73905	2.87802	0.0312853	0.319211	0.163468	0.109684	0.126651	0.0452164	0.111255
ENSMUSG00000044080	chr3:90314656-90318614	S100a1	20193	S100 calcium binding protein A1 [Source:MGI Symbol;Acc:MGI:1338917]	protein_coding	677	4.18863	2.87732	0.0313163	0.319211	-0.378039	-0.404311	-0.165722	-0.434895	-0.345742
ENSMUSG00000030714	chr7:133792523-133816739	Ccdc101	75565	SAGA complex associated factor 29 [Source:MGI Symbol;Acc:MGI:1922815]	protein_coding	367	2.90203	2.87699	0.0313308	0.319211	0.0387254	0.342811	0.897675	-0.254092	0.25628
ENSMUSG00000045498	chr18:37460153-37464539	Pcdhb3	93874	protocadherin beta 3 [Source:MGI Symbol;Acc:MGI:2136737]	protein_coding	3787	3.22238	2.87692	0.0313339	0.319211	-0.249361	-0.570023	-0.714319	0.323136	-0.302642
ENSMUSG00000043463	chrX:133392386-133403594	Rab9b	319642	RAB9B, member RAS oncogene family [Source:MGI Symbol;Acc:MGI:2442454]	protein_coding	3980	6.4973	2.87646	0.0313544	0.319211	0.148415	0.115036	-0.213099	0.316691	0.0917605
ENSMUSG00000042197	chr1:33817017-33871740	Zfp451	98403	zinc finger protein 451 [Source:MGI Symbol;Acc:MGI:2137896]	protein_coding	3578	7.35678	2.87528	0.0314066	0.319508	0.163048	0.0493655	0.14537	0.12972	0.121876
ENSMUSG00000038759	chr6:35127145-35197890	Nup205	70699	nucleoporin 205 [Source:MGI Symbol;Acc:MGI:2141625]	protein_coding	6411	5.16369	2.87443	0.0314439	0.319581	0.300973	0.0863612	0.375804	0.112147	0.218821
ENSMUSG00000023084	chr3:87540545-87552847	4933430H15Rik	74485	leucine rich repeat containing 71 [Source:MGI Symbol;Acc:MGI:1921735]	protein_coding	3988	0.807767	2.87407	0.0314599	0.319581	-1.59249	-0.492423	-1.35324	-0.536697	-0.993713
ENSMUSG00000000325	chr16:18347975-18407469	Arvcf	11877	armadillo repeat gene deleted in velocardiofacial syndrome [Source:MGI Symbol;Acc:MGI:109620]	protein_coding	4698	5.03652	2.87264	0.0315235	0.319842	-0.00394813	0.433751	-0.147079	-0.108943	0.0434451
ENSMUSG00000046854	chr2:32430017-32439602	Pip5kl1	227733	phosphatidylinositol-4-phosphate 5-kinase-like 1 [Source:MGI Symbol;Acc:MGI:2448520]	protein_coding	640	1.19876	2.87211	0.0315469	0.319842	-0.005031	0.542901	-0.939382	1.34974	0.237057
ENSMUSG00000022306	chr15:40486288-40936438	Zfpm2	22762	zinc finger protein, multitype 2 [Source:MGI Symbol;Acc:MGI:1334444]	protein_coding	4974	5.70872	2.87154	0.0315725	0.319842	0.251518	0.293844	0.161379	0.301635	0.252094
ENSMUSG00000048234	chr1:39607841-39634550	Rnf149	67702	ring finger protein 149 [Source:MGI Symbol;Acc:MGI:2677438]	protein_coding	2492	4.93271	2.87141	0.0315779	0.319842	-0.277985	-0.327201	-0.255086	-0.11488	-0.243788
ENSMUSG00000026679	chr2:21102058-21127292	Enkur	71233	enkurin, TRPC channel interacting protein [Source:MGI Symbol;Acc:MGI:1918483]	protein_coding	1199	1.00097	2.87075	0.0316074	0.319903	-1.04195	-1.02786	-1.45739	0.264759	-0.815613
ENSMUSG00000026683	chr1:171427765-171461895	Nuf2	66977	NUF2, NDC80 kinetochore complex component [Source:MGI Symbol;Acc:MGI:1914227]	protein_coding	2405	0.18319	2.86991	0.0316448	0.319903	0.143638	-1.33548	-1.70777	-1.65568	-1.13882
ENSMUSG00000022935	chr16:87896141-88290247	Grik1	14805	glutamate receptor, ionotropic, kainate 1 [Source:MGI Symbol;Acc:MGI:95814]	protein_coding	3554	5.13656	2.86916	0.0316782	0.319903	0.126551	0.10293	0.357234	0.474195	0.265227
ENSMUSG00000031134	chrX:54636407-54646513	Rbmx	19655	RNA binding motif protein, X chromosome [Source:MGI Symbol;Acc:MGI:1343044]	protein_coding	2139	5.92882	2.86904	0.0316837	0.319903	-0.182901	-0.0249289	-0.159692	-0.258237	-0.15644
ENSMUSG00000039942	chr15:5156361-5194487	Ptger4	19219	prostaglandin E receptor 4 (subtype EP4) [Source:MGI Symbol;Acc:MGI:104311]	protein_coding	3264	2.39239	2.86869	0.0316994	0.319903	-0.0581893	0.776377	0.308644	0.977395	0.501057
ENSMUSG00000055148	chr8:74842632-74845855	Klf2	16598	Kruppel-like factor 2 (lung) [Source:MGI Symbol;Acc:MGI:1342772]	protein_coding	1847	2.57677	2.86812	0.0317249	0.319927	1.00739	0.00874959	0.704365	-0.875298	0.211302
ENSMUSG00000034317	chr3:68838910-68848977	Trim59	66949	tripartite motif-containing 59 [Source:MGI Symbol;Acc:MGI:1914199]	protein_coding	2939	2.45229	2.86748	0.0317534	0.319944	0.985538	-0.540372	-0.0976218	-0.685278	-0.0844335
ENSMUSG00000044117	chr16:13986397-14101893	2900011O08Rik	67254	RIKEN cDNA 2900011O08 gene [Source:MGI Symbol;Acc:MGI:1914504]	protein_coding	2394	6.46562	2.86674	0.0317864	0.319944	0.113245	0.0241508	0.0112217	0.395297	0.135979
ENSMUSG00000020961	chr12:92876682-93027127	Ston2	108800	stonin 2 [Source:MGI Symbol;Acc:MGI:1918272]	protein_coding	9896	4.91193	2.86653	0.0317959	0.319944	-0.276437	-0.185702	-0.397784	-0.0956873	-0.238903
ENSMUSG00000031812	chr8:124114068-124122247	Map1lc3b	67443	microtubule-associated protein 1 light chain 3 beta [Source:MGI Symbol;Acc:MGI:1914693]	protein_coding	2532	5.87254	2.86214	0.0319931	0.321556	-0.029925	0.141361	0.288118	0.140095	0.134912
ENSMUSG00000037921	chr8:64406584-64516798	Ddx60	234311	DEAD (Asp-Glu-Ala-Asp) box polypeptide 60 [Source:MGI Symbol;Acc:MGI:2384570]	protein_coding	2120	0.764618	2.86182	0.0320073	0.321556	-1.59171	-1.27142	-1.53431	-1.00578	-1.35081
ENSMUSG00000016984	chr11:17838459-17854178	Etaa1	68145	Ewing tumor-associated antigen 1 [Source:MGI Symbol;Acc:MGI:1915395]	protein_coding	4185	3.85399	2.86092	0.0320479	0.321556	-0.280291	0.0430809	0.208517	-0.5512	-0.144973
ENSMUSG00000015224	chr4:96234820-96258569	Cyp2j9	74519	cytochrome P450, family 2, subfamily j, polypeptide 9 [Source:MGI Symbol;Acc:MGI:1921769]	protein_coding	2037	5.06417	2.8609	0.0320488	0.321556	0.287716	0.350886	-0.148139	0.34571	0.209043
ENSMUSG00000091474	chr7:48854331-48884203	2610021A01Rik	NA	RIKEN cDNA 2610021A01 gene [Source:MGI Symbol;Acc:MGI:1922662]	protein_coding	514	4.14942	2.85963	0.0321064	0.321901	0.230607	0.374115	0.484203	0.279215	0.342035
ENSMUSG00000022718	chr16:18253741-18289642	Dgcr8	94223	DGCR8, microprocessor complex subunit [Source:MGI Symbol;Acc:MGI:2151114]	protein_coding	4320	5.6365	2.85536	0.0323003	0.323032	-0.0473652	-0.209036	0.224813	0.259598	0.0570027
ENSMUSG00000025730	chr17:26018759-26056972	Rab40c	224624	Rab40C, member RAS oncogene family [Source:MGI Symbol;Acc:MGI:2183454]	protein_coding	2900	3.77257	2.85533	0.0323016	0.323032	0.488782	0.43241	0.180918	-0.0852879	0.254206
ENSMUSG00000001260	chr5:71141986-71234156	Gabrg1	14405	gamma-aminobutyric acid (GABA) A receptor, subunit gamma 1 [Source:MGI Symbol;Acc:MGI:103156]	protein_coding	4771	6.51911	2.85506	0.0323137	0.323032	0.0477025	-0.132679	-0.415863	-0.0193751	-0.130054
ENSMUSG00000001156	chr6:86596738-86619453	Mxd1	17119	MAX dimerization protein 1 [Source:MGI Symbol;Acc:MGI:96908]	protein_coding	4666	4.793	2.85459	0.032335	0.323032	0.431435	0.211676	0.0145544	-0.169192	0.122118
ENSMUSG00000071550	chr16:44394609-44482841	Wdr52	212517	cilia and flagella associated protein 44 [Source:MGI Symbol;Acc:MGI:1277238]	protein_coding	593	5.03471	2.85411	0.0323569	0.323032	-0.481602	-0.27888	-0.552294	-0.0801795	-0.348239
ENSMUSG00000024383	chr18:32322443-32396705	Map3k2	26405	mitogen-activated protein kinase kinase kinase 2 [Source:MGI Symbol;Acc:MGI:1346873]	protein_coding	10791	6.10537	2.85406	0.0323592	0.323032	0.0493196	-0.321845	0.218182	-0.0459265	-0.0250674
ENSMUSG00000046182	chr7:133021633-133226225	Gsg1l	269994	GSG1-like [Source:MGI Symbol;Acc:MGI:2685483]	protein_coding	3923	4.02787	2.85261	0.0324253	0.323336	-0.694196	0.271886	0.29515	-0.0717648	-0.0497311
ENSMUSG00000024544	chr18:68092611-68415503	D18Ertd653e	52662	low density lipoprotein receptor class A domain containing 4 [Source:MGI Symbol;Acc:MGI:1277150]	protein_coding	2493	3.88863	2.85237	0.0324363	0.323336	0.0130825	-0.492048	-0.274653	-0.715003	-0.367155
ENSMUSG00000043323	chr5:110790473-110877822	Fbrsl1	381668	fibrosin-like 1 [Source:MGI Symbol;Acc:MGI:1920907]	protein_coding	2700	6.19701	2.85059	0.0325177	0.323602	0.0219017	-0.103531	-0.276394	-0.127615	-0.12141
ENSMUSG00000040732	chr16:95580476-95808500	Erg	13876	ETS transcription factor [Source:MGI Symbol;Acc:MGI:95415]	protein_coding	3249	2.22905	2.84964	0.0325616	0.323602	-0.946904	-0.980355	-0.547564	-0.118001	-0.648206
ENSMUSG00000032733	chr9:56764707-56776478	Snx33	235406	sorting nexin 33 [Source:MGI Symbol;Acc:MGI:2443239]	protein_coding	4571	3.385	2.84947	0.0325692	0.323602	-0.124797	-0.0509035	-0.0276381	-1.00427	-0.301901
ENSMUSG00000020473	chr11:5761650-5772391	Aebp1	11568	AE binding protein 1 [Source:MGI Symbol;Acc:MGI:1197012]	protein_coding	3831	6.05894	2.84915	0.0325839	0.323602	-0.79227	-1.01384	-0.296161	-1.1241	-0.806593
ENSMUSG00000020000	chr10:23943023-24022896	Moxd1	59012	monooxygenase, DBH-like 1 [Source:MGI Symbol;Acc:MGI:1921582]	protein_coding	3090	1.28052	2.8486	0.0326094	0.323602	-0.291647	-1.88859	-0.806466	-1.91221	-1.22473
ENSMUSG00000027665	chr3:32296293-32367708	Pik3ca	18706	phosphatidylinositol-4,5-bisphosphate 3-kinase catalytic subunit alpha [Source:MGI Symbol;Acc:MGI:1206581]	protein_coding	6689	6.1366	2.84832	0.032622	0.323602	0.190156	0.130142	0.212195	0.11583	0.162081
ENSMUSG00000029765	chr6:32094265-32538492	Plxna4	243743	plexin A4 [Source:MGI Symbol;Acc:MGI:2179061]	protein_coding	12877	7.38501	2.84821	0.0326271	0.323602	0.173349	0.0824524	-0.0891407	0.253822	0.105121
ENSMUSG00000021994	chr14:29317636-29340933	Wnt5a	22418	wingless-type MMTV integration site family, member 5A [Source:MGI Symbol;Acc:MGI:98958]	protein_coding	7010	3.37016	2.84772	0.0326498	0.323602	-0.741255	-0.465635	-0.536654	-0.285132	-0.507169
ENSMUSG00000026238	chr1:88423011-88427573	Ptma	19231	prothymosin alpha [Source:MGI Symbol;Acc:MGI:97803]	protein_coding	1216	6.42623	2.84705	0.0326807	0.323677	-0.156339	-0.310971	0.0409882	-0.12491	-0.137808
ENSMUSG00000031451	chr8:13465074-13494835	Gas6	14456	growth arrest specific 6 [Source:MGI Symbol;Acc:MGI:95660]	protein_coding	2548	5.83259	2.84627	0.0327162	0.323797	-0.419996	-0.291869	-0.379327	-0.456051	-0.386811
ENSMUSG00000038546	chr13:43497742-43576642	Ranbp9	56705	RAN binding protein 9 [Source:MGI Symbol;Acc:MGI:1928741]	protein_coding	3371	5.75936	2.84536	0.0327584	0.323983	0.20531	0.070363	0.186713	0.205321	0.166927
ENSMUSG00000023266	chr17:47825679-47841535	Frs3	107971	fibroblast growth factor receptor substrate 3 [Source:MGI Symbol;Acc:MGI:2135965]	protein_coding	344	4.58285	2.84232	0.0328989	0.325058	-0.110858	0.288526	-0.431905	0.127837	-0.0316001
ENSMUSG00000090449	chr2:96879769-96881769	Gm17076	NA	predicted gene 17076 [Source:MGI Symbol;Acc:MGI:4937903]	processed_pseudogene	1401	0.451323	2.84145	0.0329396	0.325058	0.596999	-1.25516	1.87815	1.22097	0.61024
ENSMUSG00000072812	chr12:114010105-114041168	Ahnak2	NA	AHNAK nucleoprotein 2 [Source:MGI Symbol;Acc:MGI:2144831]	protein_coding	5443	1.92636	2.84104	0.0329586	0.325058	-1.18211	-1.25462	-0.315633	-1.22423	-0.99415
ENSMUSG00000036769	chrX:23269877-23383451	Wdr44	72404	WD repeat domain 44 [Source:MGI Symbol;Acc:MGI:1919654]	protein_coding	4167	4.70031	2.84099	0.0329609	0.325058	0.189844	0.00305847	0.178752	-0.394515	-0.00571502
ENSMUSG00000041959	chr3:93358702-93368865	S100a10	20194	S100 calcium binding protein A10 (calpactin) [Source:MGI Symbol;Acc:MGI:1339468]	protein_coding	685	2.20861	2.83962	0.0330242	0.325451	-0.567288	-0.604624	1.41764	-0.742978	-0.124313
ENSMUSG00000071856	chr18:44584415-44972136	Mcc	328949	mutated in colorectal cancers [Source:MGI Symbol;Acc:MGI:96930]	protein_coding	7858	4.87134	2.83781	0.0331086	0.326051	-0.386634	0.273749	-0.00254453	-0.200533	-0.0789906
ENSMUSG00000023150	chr1:153191328-153211875	Ivns1abp	117198	influenza virus NS1A binding protein [Source:MGI Symbol;Acc:MGI:2152389]	protein_coding	3511	5.95624	2.83662	0.0331643	0.326147	0.24501	0.201944	0.247667	-0.110322	0.146075
ENSMUSG00000022176	chr14:55094637-55099571	Rem2	140743	rad and gem related GTP binding protein 2 [Source:MGI Symbol;Acc:MGI:2155260]	protein_coding	1884	1.64126	2.83659	0.0331655	0.326147	-0.284216	-0.318989	1.39118	-0.845784	-0.0144523
ENSMUSG00000032324	chr9:55983392-56009177	Tspan3	56434	tetraspanin 3 [Source:MGI Symbol;Acc:MGI:1928098]	protein_coding	1681	7.38243	2.83608	0.0331898	0.326154	-0.0544671	-0.113308	-0.185857	-0.0719765	-0.106402
ENSMUSG00000028684	chr4:116662270-116667318	Urod	22275	uroporphyrinogen decarboxylase [Source:MGI Symbol;Acc:MGI:98916]	protein_coding	1489	4.72743	2.83432	0.0332718	0.326481	-0.151604	-0.465721	-0.142497	-0.132697	-0.22313
ENSMUSG00000002428	chr3:19957511-20018676	Hltf	20585	helicase-like transcription factor [Source:MGI Symbol;Acc:MGI:1196437]	protein_coding	4955	5.38983	2.8341	0.0332821	0.326481	0.276977	0.201154	0.260758	0.0976487	0.209135
ENSMUSG00000078868	chr2:177098925-177109312	Gm14412	NA	predicted gene 14412 [Source:MGI Symbol;Acc:MGI:3652251]	protein_coding	1581	0.519452	2.83386	0.0332937	0.326481	-1.63927	-1.09222	-1.73622	-0.502123	-1.24246
ENSMUSG00000070565	chr1:159065014-159343026	Rasal2	226525	RAS protein activator like 2 [Source:MGI Symbol;Acc:MGI:2443881]	protein_coding	10047	6.97268	2.83296	0.0333356	0.32666	0.159149	0.0424145	-0.233677	0.00942751	-0.00567147
ENSMUSG00000022255	chr15:34012149-34072441	Mtdh	67154	metadherin [Source:MGI Symbol;Acc:MGI:1914404]	protein_coding	4582	6.84042	2.83232	0.0333657	0.326724	-0.15494	-0.108399	0.0209554	-0.197478	-0.109965
ENSMUSG00000087620	chrX:102543321-102587415	5330434G04Rik	NA	RIKEN cDNA 5330434G04 gene [Source:MGI Symbol;Acc:MGI:1925519]	lincRNA	3545	7.48977	2.83155	0.0334021	0.32685	0.348974	0.13537	0.0244072	0.11545	0.156051
ENSMUSG00000067215	chrX:149440712-149444259	Usp51	635253	ubiquitin specific protease 51 [Source:MGI Symbol;Acc:MGI:3588217]	protein_coding	2204	3.9828	2.82596	0.0336663	0.329203	0.424395	0.273156	0.198341	0.5572	0.363273
ENSMUSG00000061411	chr2:153232898-153356007	8430427H17Rik	329540	nucleolar protein 4-like [Source:MGI Symbol;Acc:MGI:1918765]	protein_coding	6399	6.13867	2.82529	0.0336981	0.329255	0.282855	0.0244619	0.118182	0.00645257	0.107988
ENSMUSG00000025241	chr9:123698328-123761320	Fyco1	17281	FYVE and coiled-coil domain containing 1 [Source:MGI Symbol;Acc:MGI:107277]	protein_coding	7949	7.3206	2.82485	0.0337191	0.329255	-0.196417	-0.118616	-0.152377	-0.142265	-0.152419
ENSMUSG00000049946	chr8:61390252-61393395	BC030500	234290	cDNA sequence BC030500 [Source:MGI Symbol;Acc:MGI:2447770]	protein_coding	1605	2.25201	2.82362	0.0337774	0.329263	-0.107829	0.268207	-1.28583	0.0678204	-0.264408
ENSMUSG00000044231	chr13:47107627-47110519	Nhlrc1	105193	NHL repeat containing 1 [Source:MGI Symbol;Acc:MGI:2145264]	protein_coding	2294	3.32912	2.82361	0.0337778	0.329263	-0.108662	0.835958	-0.145749	0.0298778	0.152856
ENSMUSG00000029595	chr5:120881595-120891766	Lhx5	16873	LIM homeobox protein 5 [Source:MGI Symbol;Acc:MGI:107792]	protein_coding	2689	3.0732	2.82309	0.0338028	0.329263	0.240938	-0.496743	-0.302298	0.680751	0.0306621
ENSMUSG00000047098	chr14:56210245-56222830	Rnf31	268749	ring finger protein 31 [Source:MGI Symbol;Acc:MGI:1934704]	protein_coding	3485	4.70083	2.82261	0.0338254	0.329263	0.359272	0.153178	0.331845	-0.078837	0.191364
ENSMUSG00000024952	chr19:6903275-6915415	Rps6ka4	56613	ribosomal protein S6 kinase, polypeptide 4 [Source:MGI Symbol;Acc:MGI:1930076]	protein_coding	3105	4.41659	2.82222	0.0338442	0.329263	-0.213442	-0.289112	-0.382243	-0.0664255	-0.237806
ENSMUSG00000032534	chr9:102488608-102529164	Cep63	28135	centrosomal protein 63 [Source:MGI Symbol;Acc:MGI:2158560]	protein_coding	4180	5.37452	2.82183	0.0338626	0.329263	-0.236427	-0.240526	0.210265	0.0997074	-0.0417453
ENSMUSG00000026676	chr2:5058522-5152224	Ccdc3	74186	coiled-coil domain containing 3 [Source:MGI Symbol;Acc:MGI:1921436]	protein_coding	2670	3.02005	2.82074	0.0339149	0.329312	-0.0663881	-0.491372	-0.599272	-0.959033	-0.529016
ENSMUSG00000068151	chr7:68427325-68456907	A230006K03Rik	NA	RIKEN cDNA A230006K03 gene [Source:MGI Symbol;Acc:MGI:3644205]	lincRNA	901	6.41654	2.82	0.0339502	0.329312	-0.00309562	-0.328732	-0.34002	-0.0457241	-0.179393
ENSMUSG00000027293	chr2:119914611-119980642	Ehd4	98878	EH-domain containing 4 [Source:MGI Symbol;Acc:MGI:1919619]	protein_coding	3730	4.27816	2.81988	0.033956	0.329312	-0.18453	-0.20258	-0.30255	-0.655969	-0.336407
ENSMUSG00000037926	chr11:77029489-77274022	Ssh2	237860	slingshot homolog 2 (Drosophila) [Source:MGI Symbol;Acc:MGI:2679255]	protein_coding	458	6.29625	2.81972	0.0339637	0.329312	0.208025	0.137298	0.186378	0.169127	0.175207
ENSMUSG00000032409	chr9:95757716-95852363	Atr	245000	ataxia telangiectasia and Rad3 related [Source:MGI Symbol;Acc:MGI:108028]	protein_coding	2305	4.39817	2.81891	0.0340026	0.329312	-0.480522	0.1123	-0.230281	-0.059192	-0.164424
ENSMUSG00000004661	chr9:57637860-57684900	Arid3b	56380	AT rich interactive domain 3B (BRIGHT-like) [Source:MGI Symbol;Acc:MGI:1930768]	protein_coding	1259	3.4836	2.81801	0.0340455	0.329312	0.426858	0.49498	0.45306	0.0981551	0.368263
ENSMUSG00000027244	chr2:91514475-91551033	Atg13	51897	autophagy related 13 [Source:MGI Symbol;Acc:MGI:1196429]	protein_coding	3604	5.47859	2.81789	0.0340514	0.329312	0.289522	0.168896	-0.0357618	-0.127337	0.0738298
ENSMUSG00000070643	chr1:135278580-135321254	Sox13	20668	SRY (sex determining region Y)-box 13 [Source:MGI Symbol;Acc:MGI:98361]	protein_coding	3179	3.6426	2.81716	0.0340865	0.329312	0.187575	0.0106271	-0.094487	-0.972795	-0.21727
ENSMUSG00000015085	chr2:25251094-25257143	Entpd2	12496	ectonucleoside triphosphate diphosphohydrolase 2 [Source:MGI Symbol;Acc:MGI:1096863]	protein_coding	1935	1.20744	2.81698	0.0340951	0.329312	-0.356524	-1.61639	-1.01539	-0.835045	-0.955837
ENSMUSG00000015659	chr17:6041896-6080041	Serac1	321007	serine active site containing 1 [Source:MGI Symbol;Acc:MGI:2447813]	protein_coding	4007	5.13256	2.81677	0.0341053	0.329312	0.0901193	-0.0125813	0.0680553	0.446447	0.14801
ENSMUSG00000018160	chr11:98013168-98054907	Med1	19014	mediator complex subunit 1 [Source:MGI Symbol;Acc:MGI:1100846]	protein_coding	2627	6.17455	2.8159	0.0341468	0.329483	-0.108101	0.257572	0.166805	-0.0530764	0.0658001
ENSMUSG00000030255	chr6:145879861-145914043	Sspn	16651	sarcospan [Source:MGI Symbol;Acc:MGI:1353511]	protein_coding	4415	2.69763	2.81436	0.0342209	0.329969	-0.742373	-0.422248	-0.307138	-1.11143	-0.645797
ENSMUSG00000070814	chr7:13844016-13864370	6330408A02Rik	321008	RIKEN cDNA 6330408A02 gene [Source:MGI Symbol;Acc:MGI:2447816]	protein_coding	3986	5.09795	2.81195	0.0343375	0.33057	-0.0158076	0.128014	0.381052	0.336361	0.207405
ENSMUSG00000071719	chrX:97016060-97044429	Tmem28	620592	transmembrane protein 28 [Source:MGI Symbol;Acc:MGI:3648377]	protein_coding	3909	4.72815	2.81174	0.0343478	0.33057	0.253027	0.487218	0.17592	0.253477	0.292411
ENSMUSG00000036372	chr19:10278204-10282614	1810006K21Rik	69038	transmembrane protein 258 [Source:MGI Symbol;Acc:MGI:1916288]	protein_coding	606	2.04964	2.81159	0.0343549	0.33057	0.151016	0.459448	0.910286	0.606655	0.531851
ENSMUSG00000050312	chr16:62731970-62786944	Nsun3	106338	NOL1/NOP2/Sun domain family member 3 [Source:MGI Symbol;Acc:MGI:2146565]	protein_coding	3813	3.22667	2.80997	0.0344335	0.330918	-0.0152284	-0.493174	-0.774863	0.0418789	-0.310346
ENSMUSG00000041702	chr12:104022566-104116916	Btbd7	238386	BTB (POZ) domain containing 7 [Source:MGI Symbol;Acc:MGI:1917858]	protein_coding	8157	5.21617	2.80986	0.0344387	0.330918	-0.105928	-0.200174	-0.130026	-0.425358	-0.215372
ENSMUSG00000020486	chr11:87382105-87404341	2019-09-04	18952	septin 4 [Source:MGI Symbol;Acc:MGI:1270156]	protein_coding	666	5.96781	2.80833	0.0345134	0.331159	-0.294228	-0.243262	-0.296008	-0.269664	-0.27579
ENSMUSG00000027263	chr2:120996090-121024806	Tubgcp4	51885	tubulin, gamma complex associated protein 4 [Source:MGI Symbol;Acc:MGI:1196293]	protein_coding	4206	4.94283	2.80822	0.0345185	0.331159	0.187418	0.369937	0.332119	0.0673538	0.239207
ENSMUSG00000039419	chr6:45009760-47251668	Cntnap2	66797	contactin associated protein-like 2 [Source:MGI Symbol;Acc:MGI:1914047]	protein_coding	674	7.54257	2.80787	0.0345356	0.331159	0.00600708	0.00188922	-0.240938	0.304698	0.0179139
ENSMUSG00000031787	chr8:97604801-97624074	Katnb1	74187	katanin p80 (WD40-containing) subunit B 1 [Source:MGI Symbol;Acc:MGI:1921437]	protein_coding	3777	4.68527	2.80535	0.0346583	0.332106	-0.0737771	0.0452161	-0.625166	0.00128568	-0.16311
ENSMUSG00000068551	chr6:48377396-48396124	Zfp467	68910	zinc finger protein 467 [Source:MGI Symbol;Acc:MGI:1916160]	protein_coding	543	4.92066	2.80417	0.0347161	0.33243	-0.115108	-0.0679341	-0.308791	-0.35906	-0.212723
ENSMUSG00000046111	chr9:15121059-15162532	5830418K08Rik	319675	centrosomal protein 295 [Source:MGI Symbol;Acc:MGI:2442521]	protein_coding	4144	6.34257	2.80303	0.0347719	0.33263	-0.0667909	-0.261789	-0.14408	-0.133583	-0.151561
ENSMUSG00000034021	chr5:151476014-151613565	Pds5b	100710	PDS5 cohesin associated factor B [Source:MGI Symbol;Acc:MGI:2140945]	protein_coding	6598	7.85891	2.80246	0.0348	0.33263	0.0975332	0.0390508	0.173887	0.127089	0.10939
ENSMUSG00000058454	chr7:151008750-151034615	Dhcr7	13360	7-dehydrocholesterol reductase [Source:MGI Symbol;Acc:MGI:1298378]	protein_coding	682	4.02951	2.80228	0.034809	0.33263	-0.280635	-0.471057	-0.172688	0.264888	-0.164873
ENSMUSG00000029071	chr4:155221211-155233712	Dvl1	13542	dishevelled segment polarity protein 1 [Source:MGI Symbol;Acc:MGI:94941]	protein_coding	3358	6.15707	2.80143	0.0348506	0.332798	0.0823581	0.21437	0.206357	0.115048	0.154533
ENSMUSG00000039316	chr17:50131282-50330299	Rftn1	76438	raftlin lipid raft linker 1 [Source:MGI Symbol;Acc:MGI:1923688]	protein_coding	4029	4.51505	2.80087	0.0348783	0.332833	0.364594	0.306662	-0.421671	0.248623	0.124552
ENSMUSG00000046280	chr3:89634992-89663056	She	214547	src homology 2 domain-containing transforming protein E [Source:MGI Symbol;Acc:MGI:1099462]	protein_coding	5733	2.18892	2.79852	0.0349939	0.333441	-0.740924	0.556383	-0.174791	-1.13291	-0.373061
ENSMUSG00000088025	chr8:3802769-3803658	RNaseP_nuc	NA	ribonuclease P RNA-like 3 [Source:MGI Symbol;Acc:MGI:105103]	ribozyme	290	5.6843	2.79827	0.0350063	0.333441	0.182795	0.238384	0.266098	0.00450386	0.172945
ENSMUSG00000052566	chr8:87514194-87527563	Hook2	170833	hook microtubule tethering protein 2 [Source:MGI Symbol;Acc:MGI:2181664]	protein_coding	2516	4.14522	2.79811	0.0350141	0.333441	-0.439219	-0.186615	-0.423967	-0.17437	-0.306043
ENSMUSG00000000168	chr9:50442438-50468185	Dlat	235339	dihydrolipoamide S-acetyltransferase (E2 component of pyruvate dehydrogenase complex) [Source:MGI Symbol;Acc:MGI:2385311]	protein_coding	4035	5.98852	2.79724	0.0350569	0.333618	-0.205507	-0.109234	-0.230709	0.0441779	-0.125318
ENSMUSG00000010529	chr12:112722522-112724334	Gm266	212539	predicted gene 266 [Source:MGI Symbol;Acc:MGI:2685112]	protein_coding	1215	0.945126	2.79633	0.035102	0.333819	0.849704	-0.876545	-1.23275	0.843491	-0.104024
ENSMUSG00000024942	chr19:5988246-6016125	Capn1	12333	calpain 1 [Source:MGI Symbol;Acc:MGI:88263]	protein_coding	3048	2.32845	2.79455	0.03519	0.334283	-0.772708	0.165628	0.474185	-0.587692	-0.180147
ENSMUSG00000044393	chr18:20716275-20763322	Dsg2	13511	desmoglein 2 [Source:MGI Symbol;Acc:MGI:1196466]	protein_coding	5766	0.511892	2.79437	0.0351991	0.334283	-0.913168	-0.545667	-2.80137	-1.45809	-1.42957
ENSMUSG00000048832	chr19:10763005-10789209	Vps37c	107305	vacuolar protein sorting 37C [Source:MGI Symbol;Acc:MGI:2147661]	protein_coding	2415	3.4255	2.79311	0.0352616	0.334525	-0.120531	0.713063	0.139716	-0.420834	0.0778537
ENSMUSG00000025978	chr1:55226703-55283926	Rftn2	74013	raftlin family member 2 [Source:MGI Symbol;Acc:MGI:1921263]	protein_coding	3677	5.11434	2.79245	0.0352943	0.334525	0.09711	0.149755	-0.404698	0.160249	0.000603713
ENSMUSG00000032840	chr5:118694936-118716402	2410131K14Rik	76792	RIKEN cDNA 2410131K14 gene [Source:MGI Symbol;Acc:MGI:1924042]	protein_coding	5649	4.90975	2.7924	0.035297	0.334525	0.316178	0.224743	-0.210917	0.289835	0.15496
ENSMUSG00000029633	chr6:112555238-112557073	Gm5578	NA	predicted pseudogene 5578 [Source:MGI Symbol;Acc:MGI:3645010]	processed_pseudogene	1236	2.62848	2.79159	0.0353373	0.334602	-0.359562	0.170407	-1.07155	-0.605367	-0.466519
ENSMUSG00000014361	chr2:128524392-128628930	Mertk	17289	c-mer proto-oncogene tyrosine kinase [Source:MGI Symbol;Acc:MGI:96965]	protein_coding	4302	3.98311	2.79127	0.0353535	0.334602	0.360364	-0.0425548	0.608475	0.35726	0.320886
ENSMUSG00000024581	chr18:63137190-63159404	Napg	108123	N-ethylmaleimide sensitive fusion protein attachment protein gamma [Source:MGI Symbol;Acc:MGI:104561]	protein_coding	3562	6.41424	2.79032	0.0354007	0.33482	0.0897248	0.199015	0.00857327	0.249648	0.13674
ENSMUSG00000022602	chr15:74499213-74503300	Arc	11838	activity regulated cytoskeletal-associated protein [Source:MGI Symbol;Acc:MGI:88067]	protein_coding	3055	3.53255	2.7876	0.0355366	0.335877	0.76217	-0.197494	0.787375	0.390598	0.435662
ENSMUSG00000031398	chrX:71574105-71590328	Plxna3	18846	plexin A3 [Source:MGI Symbol;Acc:MGI:107683]	protein_coding	427	5.70854	2.78661	0.0355863	0.335985	0.239283	0.155106	0.145295	0.213694	0.188345
ENSMUSG00000078546	chr17:22016237-22045359	2210404O09Rik	70081	zinc finger protein 995 [Source:MGI Symbol;Acc:MGI:1917331]	protein_coding	2221	2.10322	2.78641	0.0355965	0.335985	0.375003	-0.800189	-1.07171	0.526999	-0.242473
ENSMUSG00000025465	chr7:147291309-147302675	Echs1	93747	enoyl Coenzyme A hydratase, short chain, 1, mitochondrial [Source:MGI Symbol;Acc:MGI:2136460]	protein_coding	1557	4.54388	2.78484	0.0356749	0.336144	-0.302057	-0.00500386	-0.409974	-0.0588562	-0.193973
ENSMUSG00000025766	chr3:41546233-41563611	D3Ertd751e	73852	DNA segment, Chr 3, ERATO Doi 751, expressed [Source:MGI Symbol;Acc:MGI:1289213]	protein_coding	773	4.88206	2.78464	0.0356852	0.336144	-0.282027	-0.182285	-0.306705	-0.264429	-0.258862
ENSMUSG00000005204	chr11:69486312-69495886	Senp3	80886	SUMO/sentrin specific peptidase 3 [Source:MGI Symbol;Acc:MGI:2158736]	protein_coding	2313	5.32801	2.78462	0.0356862	0.336144	0.260131	0.104169	0.315952	0.00751789	0.171943
ENSMUSG00000015087	chr2:25438238-25464341	B230208H17Rik	227624	RAB, member RAS oncogene family-like 6 [Source:MGI Symbol;Acc:MGI:2442633]	protein_coding	3230	7.67496	2.78314	0.035761	0.336533	0.0577452	0.151635	0.188263	0.0438162	0.110365
ENSMUSG00000049957	chr11:120319129-120325972	Ccdc137	67291	coiled-coil domain containing 137 [Source:MGI Symbol;Acc:MGI:1914541]	protein_coding	2778	4.64402	2.7822	0.0358081	0.336533	0.470053	0.136277	-0.150562	0.0979033	0.138418
ENSMUSG00000056492	chr17:43526115-43596806	Gpr116	224792	adhesion G protein-coupled receptor F5 [Source:MGI Symbol;Acc:MGI:2182928]	protein_coding	4954	5.39712	2.78192	0.0358225	0.336533	-0.386229	-0.356349	-0.360065	0.0855437	-0.254275
ENSMUSG00000039096	chr11:94400812-94410869	Rsad1	237926	radical S-adenosyl methionine domain containing 1 [Source:MGI Symbol;Acc:MGI:3039628]	protein_coding	4143	3.8921	2.78187	0.0358247	0.336533	-0.324505	-0.231421	-0.470392	0.0783046	-0.237003
ENSMUSG00000089872	chr1:192523781-192735949	Rps6kc1	320119	ribosomal protein S6 kinase polypeptide 1 [Source:MGI Symbol;Acc:MGI:2443419]	protein_coding	3276	6.16736	2.7807	0.0358838	0.33686	-0.088914	0.150874	0.0341243	0.323753	0.104959
ENSMUSG00000028614	chr4:107040089-107089251	Tmem48	72787	NDC1 transmembrane nucleoporin [Source:MGI Symbol;Acc:MGI:1920037]	protein_coding	4584	3.49929	2.7785	0.0359954	0.337679	-0.806362	-0.147585	-0.0362448	0.0219565	-0.242059
ENSMUSG00000009291	chr10:77044165-77061777	Pttg1ip	108705	pituitary tumor-transforming 1 interacting protein [Source:MGI Symbol;Acc:MGI:2652132]	protein_coding	2294	4.88605	2.77697	0.0360734	0.338182	-0.137847	-0.490785	-0.166155	-0.345034	-0.284955
ENSMUSG00000041710	chrX:140815914-141123023	Trpc5	22067	transient receptor potential cation channel, subfamily C, member 5 [Source:MGI Symbol;Acc:MGI:109524]	protein_coding	4158	5.1929	2.77537	0.0361544	0.338331	0.322637	-0.152102	-0.390889	0.450819	0.0576159
ENSMUSG00000020689	chr11:104469070-104532090	Itgb3	16416	integrin beta 3 [Source:MGI Symbol;Acc:MGI:96612]	protein_coding	5784	1.67559	2.7753	0.0361582	0.338331	-1.01614	-1.40114	-0.286807	-0.123432	-0.706881
ENSMUSG00000020644	chr12:25778366-25781257	Id2	15902	inhibitor of DNA binding 2 [Source:MGI Symbol;Acc:MGI:96397]	protein_coding	1969	4.4184	2.77522	0.0361625	0.338331	-0.392826	-0.272364	-0.327617	0.0443345	-0.237118
ENSMUSG00000062014	chr14:47427524-47442217	Gmfb	63985	glia maturation factor, beta [Source:MGI Symbol;Acc:MGI:1927133]	protein_coding	4171	6.24016	2.77388	0.0362309	0.338742	0.0912859	0.206256	0.168188	0.142612	0.152085
ENSMUSG00000032435	chr9:114597608-114633720	Dync1li1	235661	dynein cytoplasmic 1 light intermediate chain 1 [Source:MGI Symbol;Acc:MGI:2135610]	protein_coding	1930	6.50441	2.77187	0.0363335	0.339338	0.167863	0.264886	0.0228367	0.034591	0.122544
ENSMUSG00000036292	chr16:43980168-44028358	Gramd1c	207798	GRAM domain containing 1C [Source:MGI Symbol;Acc:MGI:2443024]	protein_coding	3501	1.67381	2.77167	0.0363436	0.339338	-0.190469	-1.20258	0.332321	-0.837214	-0.474486
ENSMUSG00000030870	chr7:129210389-129226008	Ubfd1	28018	ubiquitin family domain containing 1 [Source:MGI Symbol;Acc:MGI:107301]	protein_coding	4849	6.57825	2.77073	0.0363922	0.3395	0.202884	0.234608	0.0348695	0.1507	0.155766
ENSMUSG00000022774	chr16:31948299-31962167	Ncbp2	68092	nuclear cap binding protein subunit 2 [Source:MGI Symbol;Acc:MGI:1915342]	protein_coding	2070	4.88404	2.77038	0.03641	0.3395	0.135084	0.456423	0.236084	-0.0386509	0.197235
ENSMUSG00000059423	chr4:147196795-147222775	Zfp933	242747	zinc finger protein 933 [Source:MGI Symbol;Acc:MGI:1922865]	protein_coding	4238	5.01544	2.76982	0.0364388	0.33954	0.120441	-0.226284	0.00864612	-0.351532	-0.112182
ENSMUSG00000075012	chr2:102289225-102292249	Fjx1	14221	four jointed box 1 (Drosophila) [Source:MGI Symbol;Acc:MGI:1341907]	protein_coding	3134	3.69989	2.76891	0.0364855	0.339747	-0.212258	-0.0780021	-0.376401	-0.598896	-0.31639
ENSMUSG00000082319	chrX:79065423-79068369	Gm8822	NA	predicted gene 8822 [Source:MGI Symbol;Acc:MGI:3648640]	processed_pseudogene	2347	1.6265	2.76728	0.0365696	0.340301	-0.482518	0.35179	0.393908	0.833721	0.274225
ENSMUSG00000037935	chr11:99070061-99092631	Smarce1	57376	SWI/SNF related, matrix associated, actin dependent regulator of chromatin, subfamily e, member 1 [Source:MGI Symbol;Acc:MGI:1927347]	protein_coding	2919	6.15202	2.76479	0.036698	0.341266	0.287581	0.0590061	0.0589525	0.138782	0.13608
ENSMUSG00000050121	chr19:41136664-41151903	Opalin	226115	oligodendrocytic myelin paranodal and inner loop protein [Source:MGI Symbol;Acc:MGI:2657025]	protein_coding	1838	1.11642	2.76269	0.0368068	0.341504	-2.10691	-0.367633	-1.5193	-0.616826	-1.15267
ENSMUSG00000035559	chr8:73282248-73285120	Mpv17l2	234384	MPV17 mitochondrial membrane protein-like 2 [Source:MGI Symbol;Acc:MGI:2681846]	protein_coding	980	1.02702	2.76265	0.0368088	0.341504	-1.4889	-1.44932	-0.310791	0.177415	-0.767898
ENSMUSG00000006705	chr17:31701418-31744938	Pknox1	18771	Pbx/knotted 1 homeobox [Source:MGI Symbol;Acc:MGI:1201409]	protein_coding	2272	2.97383	2.76229	0.0368275	0.341504	0.658905	0.598785	0.359292	0.395373	0.503089
ENSMUSG00000024371	chr17:34999249-35035697	C2	12263	complement component 2 (within H-2S) [Source:MGI Symbol;Acc:MGI:88226]	protein_coding	2157	1.80481	2.7621	0.0368373	0.341504	-0.330549	-0.681571	0.610644	-1.04349	-0.361242
ENSMUSG00000022231	chr15:32174268-32626396	Sema5a	20356	sema domain, seven thrombospondin repeats (type 1 and type 1-like), transmembrane domain (TM) and short cytoplasmic domain, (semaphorin) 5A [Source:MGI Symbol;Acc:MGI:107556]	protein_coding	10809	5.39422	2.76192	0.0368468	0.341504	-0.31716	-0.319093	-0.152675	-0.189254	-0.244546
ENSMUSG00000036030	chr9:72654781-72765398	Prtg	235472	protogenin [Source:MGI Symbol;Acc:MGI:2444710]	protein_coding	9148	2.32131	2.75868	0.0370154	0.342838	-0.384573	0.245025	-1.17918	-0.249475	-0.392051
ENSMUSG00000006522	chr14:31721459-31737246	Itih3	16426	inter-alpha trypsin inhibitor, heavy chain 3 [Source:MGI Symbol;Acc:MGI:96620]	protein_coding	2815	7.59813	2.75817	0.0370424	0.342859	0.0600518	-0.145756	-0.462658	-0.0153717	-0.140933
ENSMUSG00000078612	chr4:104585761-104689768	1700024P16Rik	242594	FYN binding protein 2 [Source:MGI Symbol;Acc:MGI:2685466]	protein_coding	3068	0.675691	2.75726	0.0370897	0.342916	-0.631626	0.95162	-1.90151	1.22714	-0.0885944
ENSMUSG00000030059	chr6:97104960-97129418	Tmf1	232286	TATA element modulatory factor 1 [Source:MGI Symbol;Acc:MGI:2684999]	protein_coding	5732	6.53269	2.7571	0.0370981	0.342916	-0.222713	0.045465	-0.100953	-0.148933	-0.106784
ENSMUSG00000028626	chr4:120711690-120728227	Col9a2	12840	collagen, type IX, alpha 2 [Source:MGI Symbol;Acc:MGI:88466]	protein_coding	2924	4.20803	2.75433	0.0372435	0.343705	-0.0712137	-0.429504	-0.163929	-0.522105	-0.296688
ENSMUSG00000037720	chr5:67651504-67683000	Tmem33	67878	transmembrane protein 33 [Source:MGI Symbol;Acc:MGI:1915128]	protein_coding	6247	5.66565	2.75407	0.0372568	0.343705	0.219068	0.232681	0.145158	0.109881	0.176697
ENSMUSG00000028310	chr4:49691319-49695196	Ppp3r2	19059	protein phosphatase 3, regulatory subunit B, alpha isoform (calcineurin B, type II) [Source:MGI Symbol;Acc:MGI:107171]	protein_coding	3026	1.4106	2.75336	0.0372946	0.343705	-0.18773	-1.34921	-0.961455	-0.303841	-0.700558
ENSMUSG00000048483	chr12:88321414-88329926	Zdhhc22	238331	zinc finger, DHHC-type containing 22 [Source:MGI Symbol;Acc:MGI:2685108]	protein_coding	3462	2.62321	2.75274	0.037327	0.343705	-0.563891	-0.57733	-0.475429	0.487349	-0.282325
ENSMUSG00000044475	chr10:59465287-59563034	Ascc1	69090	activating signal cointegrator 1 complex subunit 1 [Source:MGI Symbol;Acc:MGI:1916340]	protein_coding	1230	3.9093	2.75241	0.0373446	0.343705	-0.51267	-0.00754214	0.207788	-0.405692	-0.179529
ENSMUSG00000020601	chr12:15798233-15823983	Trib2	217410	tribbles pseudokinase 2 [Source:MGI Symbol;Acc:MGI:2145021]	protein_coding	4198	5.62111	2.7522	0.0373554	0.343705	0.0987701	-0.117761	0.105159	-0.325357	-0.0597973
ENSMUSG00000006281	chr14:51443437-51490535	Tep1	21745	telomerase associated protein 1 [Source:MGI Symbol;Acc:MGI:109573]	protein_coding	8168	3.81849	2.75188	0.0373723	0.343705	-0.493309	0.474286	0.430158	0.239552	0.162672
ENSMUSG00000017667	chr2:165199464-165214059	Zfp334	228876	zinc finger protein 334 [Source:MGI Symbol;Acc:MGI:2388656]	protein_coding	8205	6.13015	2.7517	0.0373819	0.343705	0.16693	0.177507	0.18666	0.202928	0.183506
ENSMUSG00000031700	chr8:88016175-88051759	Gpt2	108682	glutamic pyruvate transaminase (alanine aminotransferase) 2 [Source:MGI Symbol;Acc:MGI:1915391]	protein_coding	3639	4.86039	2.75048	0.0374461	0.343882	0.11436	0.103412	0.160317	0.408197	0.196571
ENSMUSG00000026721	chr1:162149005-162723369	Rabgap1l	29809	RAB GTPase activating protein 1-like [Source:MGI Symbol;Acc:MGI:1352507]	protein_coding	6338	7.48885	2.75039	0.0374508	0.343882	-0.0405048	0.0347231	-0.290644	0.136204	-0.0400554
ENSMUSG00000060143	chr14:106080745-106081721	Gm10076	NA	predicted gene 10076 [Source:MGI Symbol;Acc:MGI:3704451]	protein_coding	384	3.92703	2.74845	0.0375537	0.344454	-0.199316	0.420786	-0.290047	-0.105629	-0.0435513
ENSMUSG00000038871	chr6:34425907-34455913	Bpgm	12183	2,3-bisphosphoglycerate mutase [Source:MGI Symbol;Acc:MGI:1098242]	protein_coding	2220	4.75076	2.74827	0.0375628	0.344454	0.0722241	0.149976	-0.192735	-0.530928	-0.125366
ENSMUSG00000026923	chr2:26313123-26372483	Notch1	18128	notch 1 [Source:MGI Symbol;Acc:MGI:97363]	protein_coding	9488	5.61093	2.74696	0.0376327	0.344736	-0.350925	-0.0964763	-0.14089	-0.241857	-0.207537
ENSMUSG00000036249	chr2:51779668-51790983	Rbm43	71684	RNA binding motif protein 43 [Source:MGI Symbol;Acc:MGI:1918934]	protein_coding	2057	3.27713	2.74675	0.0376433	0.344736	-0.40393	-0.504919	0.347036	-0.429395	-0.247802
ENSMUSG00000060376	chr7:26414571-26444080	Bckdha	12039	branched chain ketoacid dehydrogenase E1, alpha polypeptide [Source:MGI Symbol;Acc:MGI:107701]	protein_coding	751	4.22067	2.74552	0.0377092	0.345105	-0.395021	-0.0617231	-0.398246	0.0443481	-0.20266
ENSMUSG00000061981	chr11:77851133-77874236	Flot2	14252	flotillin 2 [Source:MGI Symbol;Acc:MGI:103309]	protein_coding	2621	5.99202	2.74506	0.0377334	0.345105	0.0317855	-0.202703	-0.271785	-0.0882396	-0.132736
ENSMUSG00000055629	chr7:148246873-148258318	B4galnt4	330671	beta-1,4-N-acetyl-galactosaminyl transferase 4 [Source:MGI Symbol;Acc:MGI:2652891]	protein_coding	3556	5.58346	2.74359	0.037812	0.345595	-0.100601	-0.267635	-0.314486	-0.0144732	-0.174299
ENSMUSG00000036598	chr8:98057700-98083088	Ccdc113	244608	coiled-coil domain containing 113 [Source:MGI Symbol;Acc:MGI:3606076]	protein_coding	1288	2.46465	2.74264	0.0378623	0.345736	-0.323985	-0.997236	-0.441433	-0.528364	-0.572754
ENSMUSG00000055235	chr5:24217256-24236845	Wdr86	269633	WD repeat domain 86 [Source:MGI Symbol;Acc:MGI:1915466]	protein_coding	2364	-0.0457546	2.74209	0.0378921	0.345736	-0.89223	-2.98033	-3.11407	-1.89237	-2.21975
ENSMUSG00000046287	chrX:70309826-70313829	Pnma3	245468	paraneoplastic antigen MA3 [Source:MGI Symbol;Acc:MGI:2180565]	protein_coding	3405	5.86391	2.74189	0.0379023	0.345736	-0.0796581	-0.390274	-0.28774	0.0951837	-0.165622
ENSMUSG00000012609	chr12:87165323-87395010	Ttll5	320244	tubulin tyrosine ligase-like family, member 5 [Source:MGI Symbol;Acc:MGI:2443657]	protein_coding	699	6.12939	2.74121	0.037939	0.345844	-0.158751	-0.189387	-0.259891	-0.00361275	-0.15291
ENSMUSG00000023284	chr5:110538811-110561056	Zfp605	675812	zinc finger protein 605 [Source:MGI Symbol;Acc:MGI:2444933]	protein_coding	3158	5.17394	2.7402	0.0379928	0.346107	-0.326572	-0.119051	-0.280913	0.497416	-0.0572798
ENSMUSG00000034903	chr2:64926096-65077760	Cobll1	319876	Cobl-like 1 [Source:MGI Symbol;Acc:MGI:2442894]	protein_coding	5024	4.42808	2.73879	0.0380685	0.346568	-0.221252	-0.15593	-0.461537	-0.560334	-0.349763
ENSMUSG00000032485	chr9:110235492-110287750	Scap	235623	SREBF chaperone [Source:MGI Symbol;Acc:MGI:2135958]	protein_coding	619	5.70409	2.7382	0.0381005	0.346632	-0.133769	0.195295	0.134432	0.212158	0.102029
ENSMUSG00000038252	chr6:125117727-125141913	Ncapd2	68298	non-SMC condensin I complex, subunit D2 [Source:MGI Symbol;Acc:MGI:1915548]	protein_coding	894	3.55234	2.73676	0.0381775	0.346737	-0.651661	-0.138932	-0.428209	0.077874	-0.285232
ENSMUSG00000032657	chr3:88986765-88993517	Fam189b	68521	family with sequence similarity 189, member B [Source:MGI Symbol;Acc:MGI:1915771]	protein_coding	469	3.96027	2.73604	0.0382164	0.346737	-0.649053	0.116098	0.168218	0.191809	-0.0432322
ENSMUSG00000024960	chr19:7027904-7044579	Plcb3	18797	phospholipase C, beta 3 [Source:MGI Symbol;Acc:MGI:104778]	protein_coding	4201	4.3878	2.73597	0.0382202	0.346737	-0.303459	-0.194491	-0.200855	-0.628252	-0.331764
ENSMUSG00000036298	chr15:91097822-91403992	Slc2a13	239606	solute carrier family 2 (facilitated glucose transporter), member 13 [Source:MGI Symbol;Acc:MGI:2146030]	protein_coding	6536	6.61473	2.73575	0.0382321	0.346737	0.199166	0.105752	0.134155	0.187613	0.156671
ENSMUSG00000004035	chr3:107728952-107735035	Gstm7	68312	glutathione S-transferase, mu 7 [Source:MGI Symbol;Acc:MGI:1915562]	protein_coding	1377	3.68647	2.73528	0.0382572	0.346737	0.203055	-0.21363	-0.618957	-0.0629048	-0.173109
ENSMUSG00000026556	chr1:173930791-173958875	Vangl2	93840	vang-like 2 (van gogh, Drosophila) [Source:MGI Symbol;Acc:MGI:2135272]	protein_coding	704	5.10849	2.73491	0.0382773	0.346737	-0.121934	-0.123286	-0.447895	-0.0228366	-0.178988
ENSMUSG00000044533	chr17:24854761-24859174	Rps2	16898	ribosomal protein S2 [Source:MGI Symbol;Acc:MGI:105110]	protein_coding	1034	4.78323	2.73473	0.0382873	0.346737	0.265495	-0.0554801	0.115533	-0.360817	-0.00881721
ENSMUSG00000032327	chr9:57911295-58002103	Stra6	20897	stimulated by retinoic acid gene 6 [Source:MGI Symbol;Acc:MGI:107742]	protein_coding	2725	1.72432	2.7328	0.0383913	0.34715	-0.472015	-0.669415	-1.29554	-1.41178	-0.962187
ENSMUSG00000026617	chr1:187155728-187181956	Bpnt1	23827	bisphosphate 3'-nucleotidase 1 [Source:MGI Symbol;Acc:MGI:1338800]	protein_coding	2200	4.95064	2.73264	0.0384001	0.34715	0.413142	0.270902	0.0407224	0.056744	0.195378
ENSMUSG00000053646	chr9:108997650-109022725	Plxnb1	235611	plexin B1 [Source:MGI Symbol;Acc:MGI:2154238]	protein_coding	8649	6.4105	2.7325	0.038408	0.34715	-0.246733	-0.0625164	-0.214927	-0.196333	-0.180128
ENSMUSG00000087481	chr10:81640680-81661430	Gm15608	NA	NA	NA	NA	0.164211	2.73089	0.038495	0.347661	0.204504	0.852294	2.60293	-1.64384	0.503972
ENSMUSG00000003380	chr7:25754469-25758047	Rabac1	14470	Rab acceptor 1 (prenylated) [Source:MGI Symbol;Acc:MGI:1201692]	protein_coding	899	4.89529	2.73027	0.0385287	0.347661	0.0266855	-0.372107	-0.204315	-0.0072528	-0.139247
ENSMUSG00000028187	chr3:146169012-146184687	Rpf1	70285	ribosome production factor 1 homolog [Source:MGI Symbol;Acc:MGI:1917535]	protein_coding	1661	3.57193	2.72976	0.0385566	0.347661	0.179447	0.462724	-0.030988	-0.555848	0.0138337
ENSMUSG00000022601	chr16:55966088-56009326	Rpl24	271377	zinc finger and BTB domain containing 11 [Source:MGI Symbol;Acc:MGI:2443876]	protein_coding	4920	7.43833	2.72961	0.0385648	0.347661	0.157592	0.0457327	0.0964974	0.124775	0.106149
ENSMUSG00000083563	chr2:22443323-22445467	Gm13340	NA	predicted gene 13340 [Source:MGI Symbol;Acc:MGI:3650227]	unprocessed_pseudogene	1545	9.53968	2.72823	0.0386397	0.348109	-0.0829113	-0.199363	-0.17433	-0.0665387	-0.130786
ENSMUSG00000020476	chr11:5688191-5701265	Dbnl	13169	drebrin-like [Source:MGI Symbol;Acc:MGI:700006]	protein_coding	2001	5.79711	2.72701	0.0387063	0.348142	-0.172834	0.000911232	0.256635	0.191131	0.0689609
ENSMUSG00000050043	chr2:84511173-84519597	Tmx2	66958	thioredoxin-related transmembrane protein 2 [Source:MGI Symbol;Acc:MGI:1914208]	protein_coding	1926	7.05766	2.727	0.038707	0.348142	0.123598	0.149263	0.0411813	0.200443	0.128621
ENSMUSG00000041126	chr11:6326929-6344746	H2afv	77605	H2A histone family, member V [Source:MGI Symbol;Acc:MGI:1924855]	protein_coding	1633	4.12412	2.72678	0.0387187	0.348142	-0.208915	0.385507	-0.111656	-0.202329	-0.0343483
ENSMUSG00000042207	chr1:136456448-136529754	Kdm5b	75605	lysine (K)-specific demethylase 5B [Source:MGI Symbol;Acc:MGI:1922855]	protein_coding	8714	6.58785	2.72588	0.0387683	0.348361	0.320132	0.0735431	0.0404793	0.130204	0.14109
ENSMUSG00000091188	chr4:138932164-138936594	2700016F22Rik	NA	NA	NA	NA	0.826536	2.72508	0.0388121	0.348529	-0.199396	-1.50709	0.502011	-0.935577	-0.535013
ENSMUSG00000059173	chr2:79674310-79969932	Pde1a	18573	phosphodiesterase 1A, calmodulin-dependent [Source:MGI Symbol;Acc:MGI:1201792]	protein_coding	4258	5.24812	2.72154	0.0390059	0.349175	-0.508287	-0.583034	-0.200669	-0.495826	-0.446954
ENSMUSG00000022800	chr16:32877286-32909349	Fyttd1	69823	forty-two-three domain containing 1 [Source:MGI Symbol;Acc:MGI:1917955]	protein_coding	445	6.23849	2.72145	0.0390109	0.349175	0.247997	-0.123865	-0.156441	0.11609	0.0209451
ENSMUSG00000059851	chr7:4691417-4699416	Suv420h2	232811	lysine methyltransferase 5C [Source:MGI Symbol;Acc:MGI:2385262]	protein_coding	2189	4.57696	2.7212	0.039025	0.349175	0.501461	0.192113	0.112411	-0.155598	0.162596
ENSMUSG00000032419	chr9:87597335-87626395	Tbx18	76365	T-box18 [Source:MGI Symbol;Acc:MGI:1923615]	protein_coding	4679	2.32539	2.72066	0.0390547	0.349175	-0.427602	-1.07233	0.154512	-1.43967	-0.696273
ENSMUSG00000031557	chr8:26149316-26212966	Plekha2	83436	pleckstrin homology domain-containing, family A (phosphoinositide binding specific) member 2 [Source:MGI Symbol;Acc:MGI:1928144]	protein_coding	5176	3.24154	2.72027	0.0390762	0.349175	-0.492128	-0.128092	0.21885	-1.04786	-0.362307
ENSMUSG00000051375	chr18:38345269-38372007	Pcdh1	75599	protocadherin 1 [Source:MGI Symbol;Acc:MGI:104692]	protein_coding	5416	6.87581	2.71996	0.0390929	0.349175	0.20517	0.150227	0.0942725	0.123243	0.143228
ENSMUSG00000090946	chr12:33063269-33068108	2010109K11Rik	72123	coiled-coil domain containing 71 like [Source:MGI Symbol;Acc:MGI:1919373]	protein_coding	4240	3.45805	2.71979	0.0391024	0.349175	0.0337462	0.986946	-0.122774	-0.0678797	0.20751
ENSMUSG00000020334	chr11:53796325-53841892	Slc22a4	30805	solute carrier family 22 (organic cation transporter), member 4 [Source:MGI Symbol;Acc:MGI:1353479]	protein_coding	2263	3.33181	2.71914	0.0391387	0.349175	0.622967	-0.410772	-0.370022	-0.26375	-0.105394
ENSMUSG00000024273	chr18:24629062-24636566	2700062C07Rik	68046	RIKEN cDNA 2700062C07 gene [Source:MGI Symbol;Acc:MGI:1915296]	protein_coding	1040	2.32836	2.71852	0.0391725	0.349175	0.0991729	0.0492933	1.03625	0.778935	0.490913
ENSMUSG00000048677	chr7:152439528-152470216	Tpcn2	233979	two pore segment channel 2 [Source:MGI Symbol;Acc:MGI:2385297]	protein_coding	2134	1.521	2.71814	0.0391934	0.349175	-1.07497	-0.592119	0.176594	0.95645	-0.133511
ENSMUSG00000032788	chr10:77899189-77928020	Pdxk	216134	pyridoxal (pyridoxine, vitamin B6) kinase [Source:MGI Symbol;Acc:MGI:1351869]	protein_coding	5124	7.6106	2.71804	0.0391992	0.349175	0.0604569	0.0209216	-0.0502523	0.304086	0.0838031
ENSMUSG00000029920	chr6:64992361-65066344	Smarcad1	13990	SWI/SNF-related, matrix-associated actin-dependent regulator of chromatin, subfamily a, containing DEAD/H box 1 [Source:MGI Symbol;Acc:MGI:95453]	protein_coding	602	5.35245	2.71783	0.0392109	0.349175	0.00593873	-0.0185164	0.298003	0.268015	0.13836
ENSMUSG00000010067	chr9:107453586-107464894	Rassf1	56289	Ras association (RalGDS/AF-6) domain family member 1 [Source:MGI Symbol;Acc:MGI:1928386]	protein_coding	1787	3.32733	2.71747	0.0392307	0.349175	-0.201922	0.559011	0.0080616	-0.374395	-0.00231118
ENSMUSG00000021541	chr13:56874174-56997450	Trpc7	26946	transient receptor potential cation channel, subfamily C, member 7 [Source:MGI Symbol;Acc:MGI:1349470]	protein_coding	3483	3.6968	2.71698	0.0392577	0.349175	0.00703042	0.210606	-0.584702	0.508044	0.0352445
ENSMUSG00000053929	chr15:76475897-76490847	Cyhr1	54151	cysteine and histidine rich 1 [Source:MGI Symbol;Acc:MGI:1859320]	protein_coding	3959	5.61569	2.71649	0.039285	0.349175	0.116573	0.0719318	0.229293	0.20064	0.154609
ENSMUSG00000047044	chr19:18787383-18793218	D030056L22Rik	225995	RIKEN cDNA D030056L22 gene [Source:MGI Symbol;Acc:MGI:3583960]	protein_coding	1677	2.84313	2.71645	0.0392872	0.349175	0.292768	0.595317	0.49229	0.512654	0.473257
ENSMUSG00000025555	chr14:121434122-121683266	Farp1	223254	FERM, RhoGEF (Arhgef) and pleckstrin domain protein 1 (chondrocyte-derived) [Source:MGI Symbol;Acc:MGI:2446173]	protein_coding	4885	6.12786	2.71542	0.0393444	0.349306	-0.0425172	0.222095	0.226585	0.205592	0.152939
ENSMUSG00000021876	chr14:51710452-51726126	Rnase4	58809	ribonuclease, RNase A family 4 [Source:MGI Symbol;Acc:MGI:1926217]	protein_coding	1522	1.70092	2.71409	0.0394184	0.349306	0.424664	0.146999	0.162559	-1.61559	-0.220342
ENSMUSG00000073113	chr17:79148058-79150438	Heatr5b	NA	NA	NA	NA	2.94977	2.71381	0.0394338	0.349306	-0.546818	-0.486841	-0.590498	0.291466	-0.333172
ENSMUSG00000022439	chr15:84154156-84173708	Parvg	64099	parvin, gamma [Source:MGI Symbol;Acc:MGI:2158329]	protein_coding	2619	3.85275	2.71362	0.0394441	0.349306	-0.41703	-0.0143281	0.43957	0.0580283	0.0165601
ENSMUSG00000024826	chr19:5896216-5913310	Dpf2	19708	D4, zinc and double PHD fingers family 2 [Source:MGI Symbol;Acc:MGI:109529]	protein_coding	3314	5.20242	2.71357	0.039447	0.349306	0.238656	0.299034	0.135017	0.131011	0.200929
ENSMUSG00000039477	chr5:143511788-143579641	Tnrc18	231861	trinucleotide repeat containing 18 [Source:MGI Symbol;Acc:MGI:3648294]	protein_coding	9342	6.96198	2.71346	0.0394534	0.349306	-0.202751	-0.171712	-0.107028	-0.175766	-0.164314
ENSMUSG00000028360	chr3:153636100-153934986	Slc44a5	242259	solute carrier family 44, member 5 [Source:MGI Symbol;Acc:MGI:3035141]	protein_coding	4098	4.28284	2.71301	0.0394784	0.349306	0.0496378	0.545244	0.0521023	0.389835	0.259205
ENSMUSG00000020844	chr11:76070400-76212942	Nxn	18230	nucleoredoxin [Source:MGI Symbol;Acc:MGI:109331]	protein_coding	2755	4.11613	2.71215	0.0395264	0.349378	-0.203387	-0.51008	-0.170032	-0.532156	-0.353914
ENSMUSG00000039850	chr11:119352361-119373051	A730011L01Rik	338371	endonuclease V [Source:MGI Symbol;Acc:MGI:2444688]	protein_coding	5070	4.90254	2.71178	0.0395468	0.349378	-0.145832	0.220068	-0.28866	0.287933	0.0183772
ENSMUSG00000037428	chr5:137505865-137509521	Vgf	381677	VGF nerve growth factor inducible [Source:MGI Symbol;Acc:MGI:1343180]	protein_coding	2834	7.97533	2.71043	0.0396224	0.349378	0.231252	0.357531	0.202141	0.176993	0.241979
ENSMUSG00000059939	chr4:155483791-155501674	9430015G10Rik	230996	RIKEN cDNA 9430015G10 gene [Source:MGI Symbol;Acc:MGI:2444364]	protein_coding	2660	4.43258	2.70987	0.0396535	0.349378	0.210611	0.461024	0.419131	0.0927284	0.295874
ENSMUSG00000079235	chr9:121706445-121748879	Ccdc13	100502861	coiled-coil domain containing 13 [Source:MGI Symbol;Acc:MGI:1920144]	protein_coding	2640	1.30516	2.70945	0.0396769	0.349378	-0.293313	-0.945277	-1.13917	-0.311736	-0.672374
ENSMUSG00000030761	chr7:105199270-105268334	Myo7a	17921	myosin VIIA [Source:MGI Symbol;Acc:MGI:104510]	protein_coding	7506	2.29019	2.70913	0.039695	0.349378	-1.00786	-1.47245	-1.69342	-2.14544	-1.57979
ENSMUSG00000033545	chr8:114059697-114150230	Znrf1	170737	zinc and ring finger 1 [Source:MGI Symbol;Acc:MGI:2177308]	protein_coding	4600	6.04978	2.70878	0.0397147	0.349378	0.235513	0.0865987	0.153	0.238166	0.178319
ENSMUSG00000024136	chr17:24576726-24580350	Dnase1l2	66705	deoxyribonuclease 1-like 2 [Source:MGI Symbol;Acc:MGI:1913955]	protein_coding	1543	0.859259	2.70859	0.0397254	0.349378	0.935741	1.30943	0.679452	-1.43503	0.372399
ENSMUSG00000022665	chr16:45093215-45128337	Ccdc80	67896	coiled-coil domain containing 80 [Source:MGI Symbol;Acc:MGI:1915146]	protein_coding	363	2.84987	2.70838	0.0397369	0.349378	-0.13209	-0.441533	-1.0708	-0.665603	-0.577507
ENSMUSG00000069682	chr10:29418303-29419396	Gm10275	NA	predicted pseudogene 10275 [Source:MGI Symbol;Acc:MGI:3704354]	transcribed_processed_pseudogene	635	3.17395	2.70797	0.0397599	0.349378	-0.0609767	-0.671847	-0.095118	0.171953	-0.163997
ENSMUSG00000002983	chr7:20191266-20215087	Relb	19698	avian reticuloendotheliosis viral (v-rel) oncogene related B [Source:MGI Symbol;Acc:MGI:103289]	protein_coding	2209	1.41242	2.70745	0.0397892	0.349378	0.197325	-0.868802	0.476752	-1.35747	-0.388049
ENSMUSG00000047227	chr12:66018598-66025878	Gm527	217648	predicted gene 527 [Source:MGI Symbol;Acc:MGI:2685373]	protein_coding	1468	1.65942	2.70743	0.0397903	0.349378	0.407652	0.630544	1.2408	0.507353	0.696587
ENSMUSG00000055099	chr7:103106425-103110423	Gm9966	NA	NA	NA	NA	0.802245	2.70689	0.0398203	0.349378	1.22076	0.360974	-0.693722	2.08475	0.743191
ENSMUSG00000022565	chr15:76001104-76063304	Plec	18810	plectin [Source:MGI Symbol;Acc:MGI:1277961]	protein_coding	14855	8.74991	2.70655	0.0398396	0.349378	-0.229908	-0.0854504	-0.169521	-0.218316	-0.175799
ENSMUSG00000026571	chr1:167259342-167390896	Dcaf6	74106	DDB1 and CUL4 associated factor 6 [Source:MGI Symbol;Acc:MGI:1921356]	protein_coding	4110	6.16639	2.70548	0.0398999	0.349686	-0.196593	0.0631063	0.103084	-0.179875	-0.0525694
ENSMUSG00000091994	chr10:79313826-79318001	E130317F20Rik	NA	RIKEN cDNA E130317F20 gene [Source:MGI Symbol;Acc:MGI:3041202]	bidirectional_promoter_lncRNA	3265	2.8521	2.70444	0.0399583	0.349976	-0.588238	-0.0356737	0.3058	0.545499	0.0568469
ENSMUSG00000050213	chr4:124743616-124751586	Snip1	76793	Smad nuclear interacting protein 1 [Source:MGI Symbol;Acc:MGI:2156003]	protein_coding	2345	3.15697	2.70288	0.0400465	0.350503	-0.549103	0.392052	-0.214017	-0.531711	-0.225695
ENSMUSG00000002289	chr17:33910395-33918820	Angptl4	57875	angiopoietin-like 4 [Source:MGI Symbol;Acc:MGI:1888999]	protein_coding	3053	0.577321	2.70248	0.0400691	0.350503	-1.3535	-1.80856	-0.731746	0.633858	-0.814988
ENSMUSG00000079316	chrX:162894885-162918099	Rab9	56382	RAB9, member RAS oncogene family [Source:MGI Symbol;Acc:MGI:1890695]	protein_coding	1447	4.65321	2.69996	0.040212	0.351531	0.356981	-0.0712423	-0.292156	-0.0119125	-0.0045825
ENSMUSG00000022212	chr14:56128982-56136568	Cpne6	12891	copine VI [Source:MGI Symbol;Acc:MGI:1334445]	protein_coding	2178	5.16077	2.69707	0.0403764	0.352425	-0.00991182	0.043758	-0.426271	0.294783	-0.0244105
ENSMUSG00000066438	chr12:81793278-81825501	3830431G21Rik	217682	pleckstrin homology domain containing, family D (with coiled-coil domains) member 1 [Source:MGI Symbol;Acc:MGI:3036228]	protein_coding	3535	1.33945	2.69683	0.04039	0.352425	-0.753798	-0.571404	-1.1748	-0.338198	-0.709551
ENSMUSG00000026933	chr2:25782058-25839102	Camsap1	227634	calmodulin regulated spectrin-associated protein 1 [Source:MGI Symbol;Acc:MGI:3036242]	protein_coding	7981	7.51665	2.69682	0.0403905	0.352425	0.127737	0.112811	0.0617199	0.122991	0.106315
ENSMUSG00000027715	chr3:36463488-36471372	Ccna2	12428	cyclin A2 [Source:MGI Symbol;Acc:MGI:108069]	protein_coding	2965	1.01869	2.69338	0.040587	0.353716	-0.416471	-1.51361	-0.153118	-1.24868	-0.832969
ENSMUSG00000052911	chr9:108381893-108393161	Lamb2	16779	laminin, beta 2 [Source:MGI Symbol;Acc:MGI:99916]	protein_coding	332	5.48344	2.693	0.0406083	0.353716	-0.46028	-0.507489	-0.284358	-0.760628	-0.503189
ENSMUSG00000019960	chr10:98725565-98730422	Dusp6	67603	dual specificity phosphatase 6 [Source:MGI Symbol;Acc:MGI:1914853]	protein_coding	2796	2.58544	2.69282	0.0406189	0.353716	0.930848	0.486011	0.0787852	0.138842	0.408622
ENSMUSG00000024851	chr19:4099698-4114265	Pitpnm1	18739	phosphatidylinositol transfer protein, membrane-associated 1 [Source:MGI Symbol;Acc:MGI:1197524]	protein_coding	4206	7.5027	2.69244	0.0406406	0.353716	-0.153536	0.0460032	-0.242188	-0.0435533	-0.0983187
ENSMUSG00000030772	chr7:119259233-119302871	Dkk3	50781	dickkopf WNT signaling pathway inhibitor 3 [Source:MGI Symbol;Acc:MGI:1354952]	protein_coding	3359	4.66651	2.69107	0.0407191	0.354177	-0.190002	-0.21694	-0.393281	-0.560074	-0.340074
ENSMUSG00000057176	chr7:134726302-134732409	Gm166	233899	coiled-coil domain containing 189 [Source:MGI Symbol;Acc:MGI:2685012]	protein_coding	2536	2.3862	2.69043	0.040756	0.354275	-0.598293	-0.624624	-0.498679	-0.852232	-0.643457
ENSMUSG00000025169	chr11:121038605-121066325	1110031I02Rik	66179	2-oxoglutarate and iron-dependent oxygenase domain containing 3 [Source:MGI Symbol;Acc:MGI:1913429]	protein_coding	1308	2.4395	2.68901	0.0408379	0.354593	-0.62901	-0.673421	0.0270737	-0.717557	-0.498229
ENSMUSG00000027936	chr3:90057785-90068347	Crtc2	74343	CREB regulated transcription coactivator 2 [Source:MGI Symbol;Acc:MGI:1921593]	protein_coding	2747	4.22952	2.68891	0.0408437	0.354593	0.345139	-0.287566	0.197033	-0.232801	0.00545124
ENSMUSG00000036632	chr3:54539161-54555349	Alg5	66248	asparagine-linked glycosylation 5 (dolichyl-phosphate beta-glucosyltransferase) [Source:MGI Symbol;Acc:MGI:1913498]	protein_coding	1471	3.12884	2.68442	0.0411032	0.356503	0.0390848	-0.752458	-0.427702	-0.474513	-0.403897
ENSMUSG00000029171	chr5:64483875-64519894	Pgm1	66681	phosphoglucomutase 1 [Source:MGI Symbol;Acc:MGI:97564]	protein_coding	2369	2.66301	2.68378	0.0411401	0.356503	-0.736444	-0.0879418	-0.0784596	-1.0403	-0.485785
ENSMUSG00000053550	chr7:4776854-4796598	Shisa7	232813	shisa family member 7 [Source:MGI Symbol;Acc:MGI:3605641]	protein_coding	5211	6.35112	2.68333	0.0411664	0.356503	0.314983	0.0756561	0.04807	0.27501	0.17843
ENSMUSG00000037621	chr6:72155871-72185871	Atoh8	71093	atonal bHLH transcription factor 8 [Source:MGI Symbol;Acc:MGI:1918343]	protein_coding	1467	1.47412	2.6825	0.0412149	0.356503	0.951898	1.43871	-0.314148	-0.886433	0.297507
ENSMUSG00000026750	chr2:38443256-38499907	Psmb7	19177	proteasome (prosome, macropain) subunit, beta type 7 [Source:MGI Symbol;Acc:MGI:107637]	protein_coding	1160	5.44999	2.68174	0.0412589	0.356503	-0.138267	-0.27543	-0.176748	-0.23234	-0.205696
ENSMUSG00000034706	chr11:114588422-114619503	Dnaic2	432611	dynein, axonemal, intermediate chain 2 [Source:MGI Symbol;Acc:MGI:2685574]	protein_coding	1065	1.81311	2.6803	0.041343	0.356503	-0.621197	-0.619087	-1.09537	-1.4547	-0.947587
ENSMUSG00000049122	chr4:73659038-73848418	Frmd3	242506	FERM domain containing 3 [Source:MGI Symbol;Acc:MGI:2442466]	protein_coding	2205	4.30668	2.68019	0.0413491	0.356503	0.375723	-0.0651745	-0.453214	0.188217	0.011388
ENSMUSG00000046873	chrX:153973003-154036947	Mbtps2	270669	membrane-bound transcription factor peptidase, site 2 [Source:MGI Symbol;Acc:MGI:2444506]	protein_coding	1737	4.36085	2.68002	0.041359	0.356503	0.485954	-0.153859	0.21877	0.124574	0.16886
ENSMUSG00000031105	chrX:45976290-46015771	Slc25a14	20523	solute carrier family 25 (mitochondrial carrier, brain), member 14 [Source:MGI Symbol;Acc:MGI:1330823]	protein_coding	738	4.25809	2.67949	0.0413903	0.356503	0.189414	-0.318546	0.477579	0.00626056	0.0886769
ENSMUSG00000055240	chr17:33497152-33531886	Zfp101	22643	zinc finger protein 101 [Source:MGI Symbol;Acc:MGI:107547]	protein_coding	1428	2.70204	2.67944	0.0413927	0.356503	0.029253	0.105628	0.060788	1.01653	0.303049
ENSMUSG00000090625	chr2:174155520-174172513	AF085738	NA	predicted gene, 20721 [Source:MGI Symbol;Acc:MGI:5313030]	protein_coding	1484	2.91355	2.67903	0.0414169	0.356503	0.447971	-0.175987	0.627557	0.42465	0.331048
ENSMUSG00000000804	chr11:84797644-84953963	Usp32	237898	ubiquitin specific peptidase 32 [Source:MGI Symbol;Acc:MGI:2144475]	protein_coding	7053	7.6349	2.67902	0.0414174	0.356503	0.0952772	-0.0472893	-0.136806	0.176603	0.0219462
ENSMUSG00000025876	chr13:55050472-55107679	Unc5a	107448	unc-5 netrin receptor A [Source:MGI Symbol;Acc:MGI:894682]	protein_coding	3995	5.29685	2.67884	0.0414278	0.356503	0.253633	0.0324102	0.285135	0.00059276	0.142943
ENSMUSG00000004567	chr8:3500157-3515532	Mcoln1	94178	mucolipin 1 [Source:MGI Symbol;Acc:MGI:1890498]	protein_coding	2065	5.22646	2.67852	0.0414469	0.356503	-0.129028	0.202549	0.266079	-0.182723	0.039219
ENSMUSG00000056145	chr3:106842122-106854370	AI504432	NA	expressed sequence AI504432 [Source:MGI Symbol;Acc:MGI:2139742]	lincRNA	5569	4.17137	2.67799	0.041478	0.356503	0.498239	0.104804	0.140161	0.477357	0.30514
ENSMUSG00000048402	chr1:120730409-120950496	Gli2	14633	GLI-Kruppel family member GLI2 [Source:MGI Symbol;Acc:MGI:95728]	protein_coding	6637	3.28822	2.67791	0.0414824	0.356503	-0.322347	-0.231573	0.992699	0.224521	0.165825
ENSMUSG00000039375	chr8:55714666-55810127	Wdr17	244484	WD repeat domain 17 [Source:MGI Symbol;Acc:MGI:1924662]	protein_coding	4720	5.07492	2.67759	0.0415011	0.356503	0.0797447	-0.300447	-0.459613	0.145169	-0.133786
ENSMUSG00000034813	chr10:118890790-119524617	Grip1	74053	glutamate receptor interacting protein 1 [Source:MGI Symbol;Acc:MGI:1921303]	protein_coding	3720	4.79165	2.67694	0.0415391	0.35657	-0.0195591	0.438857	-0.0901435	0.276488	0.151411
ENSMUSG00000047502	chr4:106352722-106403830	Heatr8	381538	maestro heat-like repeat family member 7 [Source:MGI Symbol;Acc:MGI:2685873]	protein_coding	4346	3.383	2.67644	0.0415687	0.35657	-0.259548	0.128187	-0.655739	0.0825021	-0.17615
ENSMUSG00000075270	chr2:75826898-76177131	Pde11a	241489	phosphodiesterase 11A [Source:MGI Symbol;Acc:MGI:3036251]	protein_coding	4189	3.91647	2.67614	0.0415862	0.35657	0.276876	0.180652	-0.635254	0.45615	0.0696057
ENSMUSG00000055553	chr8:73031871-73052155	2810422J05Rik	75620	KxDL motif containing 1 [Source:MGI Symbol;Acc:MGI:1922870]	protein_coding	884	4.92547	2.67332	0.0417518	0.357664	-0.0751725	-0.386008	-0.155535	-0.0315093	-0.162056
ENSMUSG00000034853	chr4:106416860-106477903	Acot11	329910	acyl-CoA thioesterase 11 [Source:MGI Symbol;Acc:MGI:1913736]	protein_coding	5689	5.12807	2.67309	0.0417653	0.357664	-0.133089	0.124714	0.153256	0.419227	0.141027
ENSMUSG00000008604	chr3:88357338-88373947	Ubqln4	94232	ubiquilin 4 [Source:MGI Symbol;Acc:MGI:2150152]	protein_coding	871	5.24702	2.67246	0.0418027	0.357763	0.162379	0.203351	0.142016	0.278844	0.196647
ENSMUSG00000034867	chr7:36370966-36424556	Ankrd27	245886	ankyrin repeat domain 27 (VPS9 domain) [Source:MGI Symbol;Acc:MGI:2444103]	protein_coding	4284	4.53403	2.6712	0.0418772	0.358179	0.173844	0.190976	0.471953	-0.140701	0.174018
ENSMUSG00000090867	chr19:8797686-8801232	Snhg1	NA	NA	NA	NA	4.55458	2.66969	0.0419666	0.358622	-0.0225446	-0.192539	0.302869	0.38327	0.117764
ENSMUSG00000035864	chr10:107934406-108448338	Syt1	20979	synaptotagmin I [Source:MGI Symbol;Acc:MGI:99667]	protein_coding	4820	9.48388	2.66945	0.0419807	0.358622	0.0416213	0.0646498	0.125382	0.199877	0.107882
ENSMUSG00000003810	chr4:115979067-116137088	Mast2	17776	microtubule associated serine/threonine kinase 2 [Source:MGI Symbol;Acc:MGI:894676]	protein_coding	5445	7.39467	2.669	0.0420073	0.358628	0.127216	-0.0692334	0.0140316	0.226393	0.0746019
ENSMUSG00000020319	chr11:21471938-21799292	Wdpcp	216560	WD repeat containing planar cell polarity effector [Source:MGI Symbol;Acc:MGI:2144467]	protein_coding	963	3.11761	2.66616	0.0421757	0.359746	-0.937247	0.137064	-0.309442	0.0327501	-0.269219
ENSMUSG00000044952	chr7:104480537-104499023	Kctd21	622320	potassium channel tetramerisation domain containing 21 [Source:MGI Symbol;Acc:MGI:3643121]	protein_coding	2966	2.51309	2.66482	0.0422555	0.359746	1.12427	-0.136597	0.738631	0.423298	0.5374
ENSMUSG00000037601	chr11:93817993-93830135	Nme1	18102	NME/NM23 nucleoside diphosphate kinase 1 [Source:MGI Symbol;Acc:MGI:97355]	protein_coding	3181	5.45779	2.66437	0.0422824	0.359746	0.0185652	0.19637	-0.0438483	0.263837	0.108731
ENSMUSG00000030616	chr7:97496909-97559248	Sytl2	83671	synaptotagmin-like 2 [Source:MGI Symbol;Acc:MGI:1933366]	protein_coding	1490	3.52132	2.6639	0.0423107	0.359746	-0.0957714	-0.538944	-0.417216	-0.861003	-0.478234
ENSMUSG00000043639	chr19:53751496-53941870	Rbm20	73713	RNA binding motif protein 20 [Source:MGI Symbol;Acc:MGI:1920963]	protein_coding	465	2.05169	2.66331	0.0423457	0.359746	-1.45369	-0.15421	0.868929	1.06813	0.0822903
ENSMUSG00000028807	chr4:129030572-129055660	Zbtb8a	73680	zinc finger and BTB domain containing 8a [Source:MGI Symbol;Acc:MGI:1920930]	protein_coding	2321	1.22857	2.66327	0.0423484	0.359746	-0.720459	-0.875709	0.217714	-2.17815	-0.889151
ENSMUSG00000078622	chr11:106058422-106077958	Ccdc47	67163	coiled-coil domain containing 47 [Source:MGI Symbol;Acc:MGI:1914413]	protein_coding	5193	7.39307	2.66293	0.0423684	0.359746	-0.0595547	-0.0991802	-0.201836	-0.0334446	-0.0985038
ENSMUSG00000031950	chr8:114464303-114477812	Gabarapl2	93739	gamma-aminobutyric acid (GABA) A receptor-associated protein-like 2 [Source:MGI Symbol;Acc:MGI:1890602]	protein_coding	1677	6.07578	2.66247	0.0423958	0.359746	0.165125	-0.147432	0.00474754	-0.194378	-0.0429844
ENSMUSG00000033487	chr14:72937453-73110110	Fndc3a	319448	fibronectin type III domain containing 3A [Source:MGI Symbol;Acc:MGI:1196463]	protein_coding	6143	8.03337	2.66237	0.042402	0.359746	0.0923173	0.123801	0.082581	0.188433	0.121783
ENSMUSG00000034151	chr3:74841529-74969256	Zbbx	213234	zinc finger, B-box domain containing [Source:MGI Symbol;Acc:MGI:2674085]	protein_coding	2467	1.45665	2.66223	0.0424104	0.359746	-0.292603	-1.41837	-0.750169	1.14877	-0.328093
ENSMUSG00000044328	chr11:77321301-77329782	Trp53i13	216964	transformation related protein 53 inducible protein 13 [Source:MGI Symbol;Acc:MGI:1915125]	protein_coding	368	1.64643	2.662	0.0424239	0.359746	0.0229714	-0.704661	1.15117	-0.348481	0.0302487
ENSMUSG00000071424	chr6:63205570-64618576	Grid2	14804	glutamate receptor, ionotropic, delta 2 [Source:MGI Symbol;Acc:MGI:95813]	protein_coding	3397	5.72278	2.66026	0.0425287	0.359969	0.215103	-0.197877	-0.387723	0.207485	-0.0407528
ENSMUSG00000042810	chr6:48345285-48370154	Krba1	77827	KRAB-A domain containing 1 [Source:MGI Symbol;Acc:MGI:1925077]	protein_coding	6695	6.01132	2.65968	0.0425635	0.359969	-0.0911666	-0.217467	-0.240529	0.0754538	-0.118427
ENSMUSG00000042148	chr11:63775829-63893270	Cox10	70383	cytochrome c oxidase assembly protein 10 [Source:MGI Symbol;Acc:MGI:1917633]	protein_coding	2915	3.88257	2.65958	0.0425693	0.359969	0.340024	0.175574	-0.0531115	0.465406	0.231973
ENSMUSG00000037624	chr1:191031516-191168011	Kcnk2	16526	potassium channel, subfamily K, member 2 [Source:MGI Symbol;Acc:MGI:109366]	protein_coding	3297	5.08561	2.65944	0.0425778	0.359969	-0.129623	-0.361573	0.324518	-0.202601	-0.0923196
ENSMUSG00000056692	chr17:27887877-27957803	D17Wsu92e	224647	DNA segment, Chr 17, Wayne State University 92, expressed [Source:MGI Symbol;Acc:MGI:106281]	protein_coding	3828	6.89833	2.6594	0.04258	0.359969	0.0131988	0.142099	0.205145	0.109713	0.117539
ENSMUSG00000074259	chr9:59527651-59566981	Gramd2	546134	GRAM domain containing 2 [Source:MGI Symbol;Acc:MGI:3528937]	protein_coding	805	2.592	2.65858	0.0426291	0.360164	0.133639	-0.442405	0.649504	0.671835	0.253143
ENSMUSG00000074749	chr2:146681300-146796133	Plk1s1	228730	kizuna centrosomal protein [Source:MGI Symbol;Acc:MGI:2684960]	protein_coding	2183	6.1793	2.65767	0.0426841	0.360409	-0.186558	-0.134617	-0.268366	0.00937437	-0.145042
ENSMUSG00000028180	chr3:157196824-157211654	Zranb2	53861	zinc finger, RAN-binding domain containing 2 [Source:MGI Symbol;Acc:MGI:1858211]	protein_coding	2924	7.34506	2.65722	0.0427114	0.36042	0.0917805	-0.181567	-0.139301	0.0691393	-0.039987
ENSMUSG00000023963	chr17:43804074-43888680	Cyp39a1	56050	cytochrome P450, family 39, subfamily a, polypeptide 1 [Source:MGI Symbol;Acc:MGI:1927096]	protein_coding	3053	0.374045	2.65586	0.0427931	0.360712	-0.0571794	0.1001	-0.00353321	-2.84407	-0.70117
ENSMUSG00000040612	chr1:168183970-168247254	Ildr2	100039795	immunoglobulin-like domain containing receptor 2 [Source:MGI Symbol;Acc:MGI:1196370]	protein_coding	8251	6.458	2.65578	0.0427982	0.360712	-0.241635	-0.219097	-0.263289	-0.301425	-0.256361
ENSMUSG00000015354	chr9:95537720-95598815	Pcolce2	76477	procollagen C-endopeptidase enhancer 2 [Source:MGI Symbol;Acc:MGI:1923727]	protein_coding	4438	2.0137	2.65424	0.0428911	0.361276	-0.308475	-0.689279	-1.54817	-0.695029	-0.810239
ENSMUSG00000067567	chrX:99479678-99700998	Hdac8	70315	histone deacetylase 8 [Source:MGI Symbol;Acc:MGI:1917565]	protein_coding	1936	3.81213	2.65333	0.0429463	0.361521	0.494583	0.0451147	0.266902	0.352581	0.289795
ENSMUSG00000027628	chr2:156373020-156395008	0610011L14Rik	68295	AAR2 splicing factor homolog [Source:MGI Symbol;Acc:MGI:1915545]	protein_coding	2766	4.39813	2.65269	0.0429852	0.361629	-0.398604	0.118565	0.181154	-0.259074	-0.0894898
ENSMUSG00000029208	chr5:69947863-69967511	Guf1	231279	GUF1 homolog, GTPase [Source:MGI Symbol;Acc:MGI:2140726]	protein_coding	1293	5.56681	2.65162	0.0430504	0.361878	-0.291181	-0.172441	-0.0191692	-0.146549	-0.157335
ENSMUSG00000031266	chrX:131122388-131135964	Gla	11605	galactosidase, alpha [Source:MGI Symbol;Acc:MGI:1347344]	protein_coding	3172	2.54511	2.65134	0.043067	0.361878	0.397094	-0.974534	-0.171116	0.538384	-0.0525429
ENSMUSG00000040857	chr7:26027280-26036080	Erf	13875	Ets2 repressor factor [Source:MGI Symbol;Acc:MGI:109637]	protein_coding	3505	3.12048	2.65071	0.0431054	0.361981	-0.472975	0.51943	0.206368	-0.730866	-0.119511
ENSMUSG00000022382	chr15:85365569-85412551	Wnt7b	22422	wingless-type MMTV integration site family, member 7B [Source:MGI Symbol;Acc:MGI:98962]	protein_coding	3371	3.00685	2.65013	0.0431405	0.362056	-0.0168997	0.00475425	-0.752721	-0.452591	-0.304364
ENSMUSG00000025503	chr7:148577798-148589167	Taldo1	21351	transaldolase 1 [Source:MGI Symbol;Acc:MGI:1274789]	protein_coding	1362	4.75707	2.64903	0.0432079	0.362073	-0.0829724	0.026107	0.129849	0.508436	0.145355
ENSMUSG00000032777	chr7:132784169-132851594	Gtf3c1	233863	general transcription factor III C 1 [Source:MGI Symbol;Acc:MGI:107887]	protein_coding	6570	7.75979	2.64891	0.0432148	0.362073	-0.135333	-0.0537536	0.00368166	0.145408	-0.00999945
ENSMUSG00000020272	chr11:32433005-32524887	Stk10	20868	serine/threonine kinase 10 [Source:MGI Symbol;Acc:MGI:1099439]	protein_coding	5026	3.49902	2.64881	0.0432209	0.362073	-0.866232	-0.289207	0.419112	-0.230896	-0.241806
ENSMUSG00000027750	chr3:54164731-54195261	Postn	50706	periostin, osteoblast specific factor [Source:MGI Symbol;Acc:MGI:1926321]	protein_coding	3121	1.22278	2.64777	0.0432848	0.362389	-0.356863	-0.767219	-2.74384	-2.55586	-1.60595
ENSMUSG00000042426	chr13:113717638-113759939	Dhx29	218629	DEAH (Asp-Glu-Ala-His) box polypeptide 29 [Source:MGI Symbol;Acc:MGI:2145374]	protein_coding	1272	5.29198	2.64513	0.0434463	0.363522	-0.0289056	0.196564	0.29376	0.276135	0.184388
ENSMUSG00000089704	chr8:126754991-126869924	Galnt2	108148	UDP-N-acetyl-alpha-D-galactosamine:polypeptide N-acetylgalactosaminyltransferase 2 [Source:MGI Symbol;Acc:MGI:894694]	protein_coding	4113	3.34334	2.64207	0.0436342	0.364824	0.0499462	0.620468	-0.0934754	-0.390214	0.0466812
ENSMUSG00000016018	chr13:113657688-113717888	Skiv2l2	72198	superkiller viralicidic activity 2-like 2 (S. cerevisiae) [Source:MGI Symbol;Acc:MGI:1919448]	protein_coding	3689	5.95657	2.64174	0.0436546	0.364824	0.253693	0.0824938	0.239037	0.0895045	0.166182
ENSMUSG00000054252	chr5:34064073-34080016	Fgfr3	14184	fibroblast growth factor receptor 3 [Source:MGI Symbol;Acc:MGI:95524]	protein_coding	968	5.75743	2.64108	0.0436952	0.364943	0.0723577	0.0366908	-0.428709	0.24637	-0.0183227
ENSMUSG00000075224	chr2:85002191-85037156	Lrrc55	241528	leucine rich repeat containing 55 [Source:MGI Symbol;Acc:MGI:2685197]	protein_coding	2217	4.6447	2.64042	0.043736	0.365064	0.0996133	0.496146	0.408627	0.0432125	0.2619
ENSMUSG00000002748	chr5:135662834-135722299	Baz1b	22385	bromodomain adjacent to zinc finger domain, 1B [Source:MGI Symbol;Acc:MGI:1353499]	protein_coding	6492	8.1406	2.63901	0.0438231	0.365571	0.176829	0.0593623	0.105569	0.0761499	0.104478
ENSMUSG00000004698	chr12:34732151-35214054	Hdac9	79221	histone deacetylase 9 [Source:MGI Symbol;Acc:MGI:1931221]	protein_coding	7940	5.63132	2.63707	0.0439433	0.366353	0.0943502	-0.0674478	-0.34474	-0.0221965	-0.0850084
ENSMUSG00000042644	chr17:27193949-27259468	Itpr3	16440	inositol 1,4,5-triphosphate receptor 3 [Source:MGI Symbol;Acc:MGI:96624]	protein_coding	8990	3.43488	2.63657	0.0439741	0.366389	-0.683917	-0.508114	-0.493445	-0.564286	-0.562441
ENSMUSG00000051278	chr3:127256107-127321239	4930422G04Rik	71643	zinc finger, GRF-type containing 1 [Source:MGI Symbol;Acc:MGI:1918893]	protein_coding	7153	2.80961	2.63492	0.0440769	0.366957	-0.556072	-0.128472	-0.00248116	-0.883174	-0.39255
ENSMUSG00000035642	chr7:104698544-104728307	1810020D17Rik	66273	adipogenesis associated Mth938 domain containing [Source:MGI Symbol;Acc:MGI:1913523]	protein_coding	789	2.88743	2.63456	0.0440991	0.366957	0.269326	-0.563099	0.602843	-0.461734	-0.0381658
ENSMUSG00000051403	chr7:20116016-20148047	Lrrc68	232947	protein phosphatase 1, regulatory subunit 37 [Source:MGI Symbol;Acc:MGI:2687042]	protein_coding	1792	6.38997	2.6342	0.0441218	0.366957	0.0165008	0.149843	0.190165	0.157559	0.128517
ENSMUSG00000033684	chr1:157624985-157660313	Qsox1	104009	quiescin Q6 sulfhydryl oxidase 1 [Source:MGI Symbol;Acc:MGI:1330818]	protein_coding	3395	5.0015	2.63314	0.0441875	0.367284	-0.222987	-0.30885	-0.151017	-0.200359	-0.220803
ENSMUSG00000028060	chr3:88489416-88517155	2810403A07Rik	74200	RIKEN cDNA 2810403A07 gene [Source:MGI Symbol;Acc:MGI:1921450]	protein_coding	2981	5.07089	2.63163	0.044282	0.367685	0.378994	-0.0251445	0.11224	0.162092	0.157045
ENSMUSG00000022054	chr14:68700347-68743203	Nefm	18040	neurofilament, medium polypeptide [Source:MGI Symbol;Acc:MGI:97314]	protein_coding	3680	6.99146	2.63138	0.0442973	0.367685	0.207742	0.190873	0.123682	0.269705	0.198001
ENSMUSG00000019230	chr1:140721463-140745453	Lhx9	16876	LIM homeobox protein 9 [Source:MGI Symbol;Acc:MGI:1316721]	protein_coding	4937	2.93389	2.63106	0.0443178	0.367685	0.459451	-0.403427	-1.39879	0.32586	-0.254226
ENSMUSG00000020876	chr11:96628569-96639173	Snx11	74479	sorting nexin 11 [Source:MGI Symbol;Acc:MGI:1921729]	protein_coding	2551	3.91121	2.63032	0.0443638	0.367685	0.0544266	0.402051	-0.425757	-0.299146	-0.0671066
ENSMUSG00000059991	chr5:145306456-145318647	Nptx2	53324	neuronal pentraxin 2 [Source:MGI Symbol;Acc:MGI:1858209]	protein_coding	2536	2.59006	2.63024	0.0443685	0.367685	-0.0747138	0.479042	0.788403	0.31884	0.377893
ENSMUSG00000061751	chr16:33974044-34573918	Kalrn	545156	kalirin, RhoGEF kinase [Source:MGI Symbol;Acc:MGI:2685385]	protein_coding	6452	8.84798	2.62977	0.0443985	0.367714	0.0444662	0.202169	0.187006	0.166581	0.150056
ENSMUSG00000060739	chr13:97899082-97908181	Nsa2	59050	NSA2 ribosome biogenesis homolog [Source:MGI Symbol;Acc:MGI:1913883]	protein_coding	2700	5.69825	2.6292	0.0444342	0.36779	-0.182216	-0.129279	0.0133381	-0.322289	-0.155111
ENSMUSG00000025995	chr1:45851711-45880764	Wdr75	73674	WD repeat domain 75 [Source:MGI Symbol;Acc:MGI:1920924]	protein_coding	2953	4.3359	2.62842	0.0444827	0.367884	0.455003	-0.0184272	-0.231263	-0.18478	0.00513339
ENSMUSG00000019923	chr10:72117293-72138012	Zwint	52696	ZW10 interactor [Source:MGI Symbol;Acc:MGI:1289227]	protein_coding	1834	9.78396	2.62793	0.0445137	0.367884	0.162159	-0.0105159	-0.0722509	0.157763	0.059289
ENSMUSG00000017428	chr11:80241817-80287050	Psmd11	69077	proteasome (prosome, macropain) 26S subunit, non-ATPase, 11 [Source:MGI Symbol;Acc:MGI:1916327]	protein_coding	2975	5.87672	2.62775	0.0445252	0.367884	-0.119948	-0.20404	2.21625e-05	-0.256064	-0.145007
ENSMUSG00000034485	chr9:60642055-60728477	Uaca	72565	uveal autoantigen with coiled-coil domains and ankyrin repeats [Source:MGI Symbol;Acc:MGI:1919815]	protein_coding	4417	5.20287	2.62721	0.0445586	0.36794	-0.48557	-0.657306	0.363283	-0.868174	-0.411942
ENSMUSG00000003235	chr16:20498590-20510328	Eif2b5	224045	eukaryotic translation initiation factor 2B, subunit 5 epsilon [Source:MGI Symbol;Acc:MGI:2446176]	protein_coding	3186	5.20185	2.62604	0.0446323	0.368175	0.0351864	-0.338453	-0.0491488	-0.126098	-0.119628
ENSMUSG00000047547	chr13:54693462-54713005	Cltb	74325	clathrin, light polypeptide (Lcb) [Source:MGI Symbol;Acc:MGI:1921575]	protein_coding	2186	7.45154	2.62573	0.0446523	0.368175	0.0831536	-0.176473	-0.134163	-0.0800664	-0.0768871
ENSMUSG00000027176	chr2:104430380-104505886	Cstf3	228410	cleavage stimulation factor, 3' pre-RNA, subunit 3 [Source:MGI Symbol;Acc:MGI:1351825]	protein_coding	2817	5.48445	2.62539	0.0446735	0.368175	0.0987991	-0.0334494	0.406759	0.147023	0.154783
ENSMUSG00000020818	chr11:116713454-116737249	Mfsd11	69900	major facilitator superfamily domain containing 11 [Source:MGI Symbol;Acc:MGI:1917150]	protein_coding	2586	4.61574	2.6247	0.0447173	0.368175	0.115362	0.479583	-0.288089	-0.00876614	0.0745226
ENSMUSG00000046985	chr5:44566103-44618145	Tapt1	231225	transmembrane anterior posterior transformation 1 [Source:MGI Symbol;Acc:MGI:2683537]	protein_coding	3513	5.32146	2.62419	0.0447493	0.368175	0.283156	-0.0323518	-0.126325	-0.24673	-0.0305625
ENSMUSG00000003444	chr7:29170865-29178027	Med29	67224	mediator complex subunit 29 [Source:MGI Symbol;Acc:MGI:1914474]	protein_coding	1281	4.10668	2.62391	0.0447669	0.368175	0.104124	0.541052	0.120272	0.210775	0.244055
ENSMUSG00000056536	chr1:107417416-107555885	Pign	27392	phosphatidylinositol glycan anchor biosynthesis, class N [Source:MGI Symbol;Acc:MGI:1351629]	protein_coding	6759	3.61772	2.62381	0.0447731	0.368175	0.416553	-0.216018	0.459669	-0.0117707	0.162108
ENSMUSG00000090767	chr7:152080165-152083666	Gm17685	NA	NA	NA	NA	0.978122	2.6221	0.0448816	0.368236	-0.601188	0.313343	-1.57401	-0.321207	-0.545766
ENSMUSG00000019326	chr11:101191619-101203552	Aoc3	11754	amine oxidase, copper containing 3 [Source:MGI Symbol;Acc:MGI:1306797]	protein_coding	4397	1.75783	2.62192	0.0448927	0.368236	0.111416	-0.803796	-1.59992	-1.18553	-0.869457
ENSMUSG00000067276	chrX:140236474-140262257	Capn6	12338	calpain 6 [Source:MGI Symbol;Acc:MGI:1100850]	protein_coding	3561	1.25376	2.62184	0.0448981	0.368236	-0.569942	-1.86153	-0.511952	0.555976	-0.596862
ENSMUSG00000019990	chr10:20117510-20445184	Pde7b	29863	phosphodiesterase 7B [Source:MGI Symbol;Acc:MGI:1352752]	protein_coding	4137	4.969	2.62157	0.0449152	0.368236	0.0466258	0.288834	0.597357	0.0573935	0.247553
ENSMUSG00000000594	chr11:54911317-54926831	Gm2a	14667	GM2 ganglioside activator protein [Source:MGI Symbol;Acc:MGI:95762]	protein_coding	4127	4.96847	2.62139	0.0449261	0.368236	-0.444434	0.130808	0.0462483	-0.107984	-0.0938403
ENSMUSG00000002416	chr6:39542273-39553681	Ndufb2	68198	NADH dehydrogenase (ubiquinone) 1 beta subcomplex, 2 [Source:MGI Symbol;Acc:MGI:1915448]	protein_coding	4371	4.93648	2.62118	0.0449398	0.368236	0.210339	0.173879	0.3959	0.0964572	0.219144
ENSMUSG00000025372	chr11:119803777-119868396	Baiap2	108100	brain-specific angiogenesis inhibitor 1-associated protein 2 [Source:MGI Symbol;Acc:MGI:2137336]	protein_coding	2394	5.56025	2.62064	0.0449739	0.368297	0.323828	0.280669	0.416155	0.0929563	0.278402
ENSMUSG00000022216	chr14:56196660-56200666	Psme1	19186	proteasome (prosome, macropain) activator subunit 1 (PA28 alpha) [Source:MGI Symbol;Acc:MGI:1096367]	protein_coding	882	6.17948	2.6188	0.0450908	0.368695	-0.0250577	-0.342972	-0.099269	-0.221684	-0.172246
ENSMUSG00000024659	chr19:20447618-20465734	Anxa1	16952	annexin A1 [Source:MGI Symbol;Acc:MGI:96819]	protein_coding	1674	1.70757	2.61855	0.0451066	0.368695	-0.466833	-1.42019	-0.162719	-2.28429	-1.08351
ENSMUSG00000038156	chr7:120909212-121187184	Spon1	233744	spondin 1, (f-spondin) extracellular matrix protein [Source:MGI Symbol;Acc:MGI:2385287]	protein_coding	6161	6.1368	2.6184	0.0451164	0.368695	-0.116763	-0.211217	-0.400539	0.172264	-0.139064
ENSMUSG00000055660	chr17:95126120-95149659	Mettl4	76781	methyltransferase like 4 [Source:MGI Symbol;Acc:MGI:1924031]	protein_coding	2150	3.52667	2.6174	0.0451802	0.368695	0.313101	0.631737	-0.0811775	0.389761	0.313355
ENSMUSG00000017314	chr11:101918029-101950129	Mpp2	50997	membrane protein, palmitoylated 2 (MAGUK p55 subfamily member 2) [Source:MGI Symbol;Acc:MGI:1858257]	protein_coding	4089	6.10202	2.61722	0.0451915	0.368695	0.234902	0.207774	0.0573108	0.101854	0.15046
ENSMUSG00000005656	chr12:55847036-55896990	Snx6	72183	sorting nexin 6 [Source:MGI Symbol;Acc:MGI:1919433]	protein_coding	1928	5.05745	2.61718	0.0451938	0.368695	0.262804	0.0338243	0.251666	-0.179525	0.0921923
ENSMUSG00000042997	chr3:53252210-53267545	Nhlrc3	212114	NHL repeat containing 3 [Source:MGI Symbol;Acc:MGI:2444520]	protein_coding	5047	3.33421	2.61695	0.0452087	0.368695	-0.404145	-0.412321	-0.530083	-0.284709	-0.407814
ENSMUSG00000039087	chr13:37869969-38044171	Rreb1	68750	ras responsive element binding protein 1 [Source:MGI Symbol;Acc:MGI:2443664]	protein_coding	445	5.22553	2.61579	0.045283	0.369083	-0.225551	-0.306115	-0.111503	-0.606219	-0.312347
ENSMUSG00000042613	chr3:89240328-89255174	Pbxip1	229534	pre B cell leukemia transcription factor interacting protein 1 [Source:MGI Symbol;Acc:MGI:2441670]	protein_coding	4479	5.69427	2.61532	0.0453132	0.369112	-0.210822	-0.422694	-0.0475874	-0.582092	-0.315799
ENSMUSG00000034675	chr13:55574487-55589829	Dbn1	56320	drebrin 1 [Source:MGI Symbol;Acc:MGI:1931838]	protein_coding	2940	7.72821	2.61424	0.0453822	0.369412	0.0688765	0.206791	0.104439	0.173969	0.138519
ENSMUSG00000074899	chr2:119871593-119911808	Spnb5	NA	spectrin beta, non-erythrocytic 5 [Source:MGI Symbol;Acc:MGI:2685200]	protein_coding	3625	2.0959	2.61356	0.0454259	0.369412	-0.168593	-0.76552	-1.17653	0.0315623	-0.519769
ENSMUSG00000078578	chr3:135100961-135130442	Ube2d3	66105	ubiquitin-conjugating enzyme E2D 3 [Source:MGI Symbol;Acc:MGI:1913355]	protein_coding	608	6.376	2.61349	0.04543	0.369412	0.0718752	0.320376	-0.0139689	0.149222	0.131876
ENSMUSG00000052229	chr18:32102351-32109590	Gpr17	574402	G protein-coupled receptor 17 [Source:MGI Symbol;Acc:MGI:3584514]	protein_coding	5195	4.90563	2.61202	0.0455242	0.369961	0.120525	0.482819	-0.0185833	0.368428	0.238297
ENSMUSG00000008450	chr8:108384234-108404602	Nutf2	68051	nuclear transport factor 2 [Source:MGI Symbol;Acc:MGI:1915301]	protein_coding	948	3.98526	2.61089	0.0455974	0.370121	0.231218	0.322004	0.0336687	-0.405907	0.0452459
ENSMUSG00000032796	chr17:68046305-68172285	Lama1	16772	laminin, alpha 1 [Source:MGI Symbol;Acc:MGI:99892]	protein_coding	9518	3.38331	2.60996	0.0456573	0.370121	-0.588699	-1.04995	0.903981	-0.551699	-0.32159
ENSMUSG00000035033	chr2:61640687-61652471	Tbr1	21375	T-box brain gene 1 [Source:MGI Symbol;Acc:MGI:107404]	protein_coding	3977	3.10476	2.60987	0.045663	0.370121	0.0108399	0.634497	-1.07939	-0.293899	-0.181989
ENSMUSG00000039133	chr7:86854957-86857543	9330171B17Rik	NA	RIKEN cDNA 9330171B17 gene [Source:MGI Symbol;Acc:MGI:3696417]	antisense_RNA	2073	0.725119	2.60955	0.0456832	0.370121	-1.70331	-1.12907	-1.14113	-0.545051	-1.12964
ENSMUSG00000047810	chr19:6918813-6933001	Ccdc88b	78317	coiled-coil domain containing 88B [Source:MGI Symbol;Acc:MGI:1925567]	protein_coding	4959	1.69384	2.60936	0.0456958	0.370121	-1.16431	-0.560159	-0.570455	0.92149	-0.34336
ENSMUSG00000033955	chr2:84887879-84913505	Tnks1bp1	228140	tankyrase 1 binding protein 1 [Source:MGI Symbol;Acc:MGI:2446193]	protein_coding	433	6.09266	2.60854	0.0457486	0.370121	-0.205845	-0.185131	-0.172139	-0.185913	-0.187257
ENSMUSG00000039768	chr4:151307500-151356546	Dnajc11	230935	DnaJ heat shock protein family (Hsp40) member C11 [Source:MGI Symbol;Acc:MGI:2443386]	protein_coding	3151	5.59588	2.6085	0.0457514	0.370121	-0.260832	-0.135916	-0.124426	-0.10792	-0.157273
ENSMUSG00000005370	chr17:88374090-88390523	Msh6	17688	mutS homolog 6 [Source:MGI Symbol;Acc:MGI:1343961]	protein_coding	4254	5.13321	2.6083	0.0457641	0.370121	0.210458	0.161998	0.333674	-0.0664941	0.159909
ENSMUSG00000075703	chr5:30558821-30598858	Ept1	28042	selenoprotein I [Source:MGI Symbol;Acc:MGI:107898]	protein_coding	6803	5.97877	2.60754	0.0458133	0.370121	-0.144043	0.195371	-0.0763545	0.266951	0.0604812
ENSMUSG00000032531	chr9:102618702-102636048	Amotl2	56332	angiomotin-like 2 [Source:MGI Symbol;Acc:MGI:1929286]	protein_coding	781	5.06801	2.60677	0.0458629	0.370121	-0.156617	0.0662139	-0.00371673	-0.611527	-0.176412
ENSMUSG00000026469	chr1:157122531-157264845	Xpr1	19775	xenotropic and polytropic retrovirus receptor 1 [Source:MGI Symbol;Acc:MGI:97932]	protein_coding	7492	8.22193	2.6063	0.0458933	0.370121	0.0110553	0.153613	-0.0538099	0.210187	0.0802613
ENSMUSG00000045969	chr8:11555766-11563550	Ing1	26356	inhibitor of growth family, member 1 [Source:MGI Symbol;Acc:MGI:1349481]	protein_coding	1971	4.19352	2.60379	0.0460562	0.370121	0.462843	-0.0379026	0.209108	0.137778	0.192957
ENSMUSG00000027550	chr3:14533488-14572958	Lrrcc1	71710	leucine rich repeat and coiled-coil domain containing 1 [Source:MGI Symbol;Acc:MGI:1918960]	protein_coding	3359	5.64322	2.60357	0.0460707	0.370121	0.00574311	-0.26424	-0.306668	0.0186108	-0.136639
ENSMUSG00000032402	chr9:63494274-63606101	Smad3	17127	SMAD family member 3 [Source:MGI Symbol;Acc:MGI:1201674]	protein_coding	5090	4.31397	2.60348	0.0460764	0.370121	-0.244376	-0.51881	0.159429	-0.519712	-0.280867
ENSMUSG00000026921	chr2:26435234-26448940	Egfl7	353156	EGF-like domain 7 [Source:MGI Symbol;Acc:MGI:2449923]	protein_coding	367	4.00469	2.60303	0.046106	0.370121	0.32064	0.016439	-0.572077	-0.315132	-0.137533
ENSMUSG00000086350	chr1:180243159-180248980	B230369F24Rik	NA	RIKEN cDNA B230369F24 gene [Source:MGI Symbol;Acc:MGI:2443392]	antisense_RNA	2560	0.734721	2.60232	0.0461517	0.370121	0.648006	1.26516	0.60603	1.46767	0.996717
ENSMUSG00000027709	chr3:35857934-35899900	Mccc1	72039	methylcrotonoyl-Coenzyme A carboxylase 1 (alpha) [Source:MGI Symbol;Acc:MGI:1919289]	protein_coding	2934	5.29618	2.60232	0.0461522	0.370121	-0.366178	-0.29422	-0.120539	-0.0882566	-0.217298
ENSMUSG00000079834	chrX_random:159347-334483	Tmlhe	192289	trimethyllysine hydroxylase, epsilon [Source:MGI Symbol;Acc:MGI:2180203]	protein_coding	2251	1.97147	2.60198	0.0461741	0.370121	0.521165	1.17574	0.595645	1.05388	0.836609
ENSMUSG00000029309	chr5:104507830-104543407	Sparcl1	13602	SPARC-like 1 [Source:MGI Symbol;Acc:MGI:108110]	protein_coding	2759	10.8551	2.60188	0.0461805	0.370121	-0.0720143	-0.130347	-0.320923	-0.157641	-0.170231
ENSMUSG00000014813	chr14:69646995-69660161	Stc1	20855	stanniocalcin 1 [Source:MGI Symbol;Acc:MGI:109131]	protein_coding	4197	1.70476	2.60185	0.0461828	0.370121	-0.101751	-0.694698	-1.37448	0.557191	-0.403436
ENSMUSG00000071650	chr19:8972280-8991453	Ganab	14376	alpha glucosidase 2 alpha neutral subunit [Source:MGI Symbol;Acc:MGI:1097667]	protein_coding	3862	5.75189	2.6016	0.0461992	0.370121	-0.263242	0.181818	0.243587	-0.046741	0.0288555
[truncated: 12,130 more rows]

## Sheet: GO
	Enriched functions from DEGs up-regulated in SD
[truncated: 117 more rows]
