# Supplementary material for: RNA-seq analysis of galaninergic neurons from ventrolateral preoptic nucleus identifies expression changes between sleep and wake
Source: BMC Genomics. 2020 Sep 14;21:633. doi: 10.1186/s12864-020-07050-7 (PMC7491139; doi:10.1186/s12864-020-07050-7)
Supplement: Supplementary file 3 — Additional file 3. [file 12864_2020_7050_MOESM3_ESM.xlsx]

## Sheet: cortime.SSSD.results
id	geneSymbol	EntrezID	description	coeff.SS	p.val.SS	p.adj.SS		id	geneSymbol	EntrezID	description	coeff.SD	p.val.SD	p.adj.SD
ENSMUSG00000021775	Nr1d2	353187	nuclear receptor subfamily 1, group D, member 2 [Source:MGI Symbol;Acc:MGI:2449205]	0.73887	4.71103e-06	0.032638		ENSMUSG00000033863	Klf9	16601	Kruppel-like factor 9 [Source:MGI Symbol;Acc:MGI:1333856]	0.859019	2.46637e-09	3.4174e-05
ENSMUSG00000059824	Dbp	13170	D site albumin promoter binding protein [Source:MGI Symbol;Acc:MGI:94866]	0.74765	3.14458e-06	0.032638		ENSMUSG00000031431	Tsc22d3	14605	TSC22 domain family, member 3 [Source:MGI Symbol;Acc:MGI:1196284]	0.827781	3.0251e-08	0.000209579
ENSMUSG00000022389	Tef	21685	thyrotroph embryonic factor [Source:MGI Symbol;Acc:MGI:98663]	0.728066	7.58471e-06	0.0350313		ENSMUSG00000066687	Zbtb16	235320	zinc finger and BTB domain containing 16 [Source:MGI Symbol;Acc:MGI:103222]	0.798157	2.13719e-07	0.000987096
ENSMUSG00000038550	Gm129	229599	circadian associated repressor of transcription [Source:MGI Symbol;Acc:MGI:2684975]	0.688193	3.68819e-05	0.121892		ENSMUSG00000024222	Fkbp5	14229	FK506 binding protein 5 [Source:MGI Symbol;Acc:MGI:104670]	0.772569	9.08431e-07	0.0031468
ENSMUSG00000074872	Ctxn2	381418	cortexin 2 [Source:MGI Symbol;Acc:MGI:2139444]	-0.683331	4.39852e-05	0.121892		ENSMUSG00000074766	Ism1	319909	isthmin 1, angiogenesis inhibitor [Source:MGI Symbol;Acc:MGI:2442963]	0.767224	1.20083e-06	0.00332773
ENSMUSG00000005686	Ampd3	11717	adenosine monophosphate deaminase 3 [Source:MGI Symbol;Acc:MGI:1096344]	0.668298	7.43124e-05	0.167897		ENSMUSG00000004328	Hif3a	53417	hypoxia inducible factor 3, alpha subunit [Source:MGI Symbol;Acc:MGI:1859778]	0.745319	3.50646e-06	0.00809758
ENSMUSG00000020644	Id2	15902	inhibitor of DNA binding 2 [Source:MGI Symbol;Acc:MGI:96397]	-0.659531	9.95653e-05	0.167897		ENSMUSG00000054263	Lifr	16880	leukemia inhibitory factor receptor [Source:MGI Symbol;Acc:MGI:96788]	0.737814	4.94048e-06	0.00977932
ENSMUSG00000026646	Suv39h2	64707	suppressor of variegation 3-9 homolog 2 (Drosophila) [Source:MGI Symbol;Acc:MGI:1890396]	-0.656743	0.000109056	0.167897		ENSMUSG00000041309	Nkx6-2	14912	NK6 homeobox 2 [Source:MGI Symbol;Acc:MGI:1352738]	-0.716806	1.21753e-05	0.018438
ENSMUSG00000039252	Lgi2	246316	leucine-rich repeat LGI family, member 2 [Source:MGI Symbol;Acc:MGI:2180196]	0.662723	8.96019e-05	0.167897		ENSMUSG00000089857	Zfp882	382019	zinc finger protein 882 [Source:MGI Symbol;Acc:MGI:3642748]	0.715415	1.28881e-05	0.018438
ENSMUSG00000008348	Ubc	22190	ubiquitin C [Source:MGI Symbol;Acc:MGI:98889]	-0.643885	0.000164058	0.190083		ENSMUSG00000038894	Irs2	384783	insulin receptor substrate 2 [Source:MGI Symbol;Acc:MGI:109334]	0.714631	1.33069e-05	0.018438
ENSMUSG00000050944	Efcab5	319634	EF-hand calcium binding domain 5 [Source:MGI Symbol;Acc:MGI:2442440]	-0.646585	0.000150813	0.190083		ENSMUSG00000059991	Nptx2	53324	neuronal pentraxin 2 [Source:MGI Symbol;Acc:MGI:1858209]	0.70122	2.26214e-05	0.0284948
ENSMUSG00000068270	Shroom4	208431	shroom family member 4 [Source:MGI Symbol;Acc:MGI:2685570]	0.643775	0.000164621	0.190083		ENSMUSG00000044864	Ankrd50	99696	ankyrin repeat domain 50 [Source:MGI Symbol;Acc:MGI:2139777]	0.698506	2.50989e-05	0.0289809
ENSMUSG00000030007	Cct7	12468	chaperonin containing Tcp1, subunit 7 (eta) [Source:MGI Symbol;Acc:MGI:107184]	-0.633535	0.000224903	0.239712		ENSMUSG00000014361	Mertk	17289	c-mer proto-oncogene tyrosine kinase [Source:MGI Symbol;Acc:MGI:96965]	0.692882	3.10205e-05	0.0307014
ENSMUSG00000028957	Per3	18628	period circadian clock 3 [Source:MGI Symbol;Acc:MGI:1277134]	0.626653	0.000275679	0.254654		ENSMUSG00000028645	Slc2a1	20525	solute carrier family 2 (facilitated glucose transporter), member 1 [Source:MGI Symbol;Acc:MGI:95755]	0.694074	2.96704e-05	0.0307014
ENSMUSG00000036422	Pcdh8	18530	protocadherin 8 [Source:MGI Symbol;Acc:MGI:1306800]	-0.627964	0.000265293	0.254654		ENSMUSG00000020577	Tspan13	66109	tetraspanin 13 [Source:MGI Symbol;Acc:MGI:1913359]	0.685069	4.13173e-05	0.0381662
ENSMUSG00000033863	Klf9	16601	Kruppel-like factor 9 [Source:MGI Symbol;Acc:MGI:1333856]	0.62306	0.000306009	0.265004		ENSMUSG00000030096	Slc6a6	21366	solute carrier family 6 (neurotransmitter transporter, taurine), member 6 [Source:MGI Symbol;Acc:MGI:98488]	-0.678516	5.22005e-05	0.0452056
ENSMUSG00000001227	Sema6b	20359	sema domain, transmembrane domain (TM), and cytoplasmic domain, (semaphorin) 6B [Source:MGI Symbol;Acc:MGI:1202889]	-0.601582	0.000556566	0.267445		ENSMUSG00000036052	Dnajb5	56323	DnaJ heat shock protein family (Hsp40) member B5 [Source:MGI Symbol;Acc:MGI:1930018]	0.676091	5.68348e-05	0.0463237
ENSMUSG00000004328	Hif3a	53417	hypoxia inducible factor 3, alpha subunit [Source:MGI Symbol;Acc:MGI:1859778]	0.588353	0.000788073	0.267445		ENSMUSG00000026640	Plxna2	18845	plexin A2 [Source:MGI Symbol;Acc:MGI:107684]	0.669995	7.01447e-05	0.0539958
ENSMUSG00000008763	Man1a2	17156	mannosidase, alpha, class 1A, member 2 [Source:MGI Symbol;Acc:MGI:104676]	0.589696	0.000761242	0.267445		ENSMUSG00000022389	Tef	21685	thyrotroph embryonic factor [Source:MGI Symbol;Acc:MGI:98663]	0.659005	0.000101297	0.0586284
ENSMUSG00000020893	Per1	18626	period circadian clock 1 [Source:MGI Symbol;Acc:MGI:1098283]	0.587228	0.000811176	0.267445		ENSMUSG00000070532	1700084C01Rik	78465	coiled-coil domain containing 190 [Source:MGI Symbol;Acc:MGI:1925715]	-0.664062	8.56959e-05	0.0586284
ENSMUSG00000021215	Net1	56349	neuroepithelial cell transforming gene 1 [Source:MGI Symbol;Acc:MGI:1927138]	0.604853	0.000509499	0.267445		ENSMUSG00000015305	Sash1	70097	SAM and SH3 domain containing 1 [Source:MGI Symbol;Acc:MGI:1917347]	-0.65966	9.91446e-05	0.0586284
ENSMUSG00000022948	Setd4	224440	SET domain containing 4 [Source:MGI Symbol;Acc:MGI:2136890]	-0.598254	0.000608318	0.267445		ENSMUSG00000000567	Sox9	20682	SRY (sex determining region Y)-box 9 [Source:MGI Symbol;Acc:MGI:98371]	-0.658929	0.00010155	0.0586284
ENSMUSG00000024222	Fkbp5	14229	FK506 binding protein 5 [Source:MGI Symbol;Acc:MGI:104670]	0.588344	0.000788243	0.267445		ENSMUSG00000068290	Ddrgk1	77006	DDRGK domain containing 1 [Source:MGI Symbol;Acc:MGI:1924256]	-0.659827	9.86005e-05	0.0586284
ENSMUSG00000024966	Stip1	20867	stress-induced phosphoprotein 1 [Source:MGI Symbol;Acc:MGI:109130]	-0.615396	0.000380704	0.267445		ENSMUSG00000034640	Tiparp	99929	TCDD-inducible poly(ADP-ribose) polymerase [Source:MGI Symbol;Acc:MGI:2159210]	0.66044	9.66315e-05	0.0586284
ENSMUSG00000026853	Crat	12908	carnitine acetyltransferase [Source:MGI Symbol;Acc:MGI:109501]	0.604053	0.000520676	0.267445		ENSMUSG00000033763	Mtss1l	244654	metastasis suppressor 1-like [Source:MGI Symbol;Acc:MGI:3039591]	-0.656729	0.000109105	0.0604706
ENSMUSG00000027322	Siglec1	20612	sialic acid binding Ig-like lectin 1, sialoadhesin [Source:MGI Symbol;Acc:MGI:99668]	0.596713	0.00063368	0.267445		ENSMUSG00000001260	Gabrg1	14405	gamma-aminobutyric acid (GABA) A receptor, subunit gamma 1 [Source:MGI Symbol;Acc:MGI:103156]	-0.650377	0.000133809	0.0713098
ENSMUSG00000027346	Gpcpd1	74182	glycerophosphocholine phosphodiesterase 1 [Source:MGI Symbol;Acc:MGI:104898]	0.601911	0.000551664	0.267445		ENSMUSG00000022272	Myo10	17909	myosin X [Source:MGI Symbol;Acc:MGI:107716]	-0.645615	0.000155457	0.0797783
ENSMUSG00000027397	Slc20a1	20515	solute carrier family 20, member 1 [Source:MGI Symbol;Acc:MGI:108392]	-0.605969	0.000494261	0.267445		ENSMUSG00000022096	Hr	15460	hairless [Source:MGI Symbol;Acc:MGI:96223]	0.64166	0.000175744	0.0869682
ENSMUSG00000028600	Podn	242608	podocan [Source:MGI Symbol;Acc:MGI:2674939]	0.58932	0.000768666	0.267445		ENSMUSG00000020893	Per1	18626	period circadian clock 1 [Source:MGI Symbol;Acc:MGI:1098283]	0.638669	0.000192602	0.0875949
ENSMUSG00000029167	Ppargc1a	19017	peroxisome proliferative activated receptor, gamma, coactivator 1 alpha [Source:MGI Symbol;Acc:MGI:1342774]	0.607125	0.000478898	0.267445		ENSMUSG00000040855	Reps2	194590	RALBP1 associated Eps domain containing protein 2 [Source:MGI Symbol;Acc:MGI:2663511]	0.638299	0.000194784	0.0875949
ENSMUSG00000031167	Rbm3	19652	RNA binding motif (RNP1, RRM) protein 3 [Source:MGI Symbol;Acc:MGI:1099460]	0.587612	0.000803218	0.267445		ENSMUSG00000075590	Nrbp2	223649	nuclear receptor binding protein 2 [Source:MGI Symbol;Acc:MGI:2385017]	-0.638099	0.000195976	0.0875949
ENSMUSG00000033009	Ogfod1	270086	2-oxoglutarate and iron-dependent oxygenase domain containing 1 [Source:MGI Symbol;Acc:MGI:2442978]	-0.594822	0.000666061	0.267445		ENSMUSG00000032802	Srxn1	76650	sulfiredoxin 1 homolog (S. cerevisiae) [Source:MGI Symbol;Acc:MGI:104971]	0.63698	0.000202747	0.0877895
ENSMUSG00000036718	Micall2	231830	MICAL-like 2 [Source:MGI Symbol;Acc:MGI:2444818]	-0.592905	0.000700366	0.267445		ENSMUSG00000031167	Rbm3	19652	RNA binding motif (RNP1, RRM) protein 3 [Source:MGI Symbol;Acc:MGI:1099460]	-0.630561	0.000245734	0.0920242
ENSMUSG00000039579	Grin3a	242443	glutamate receptor ionotropic, NMDA3A [Source:MGI Symbol;Acc:MGI:1933206]	-0.599462	0.000589065	0.267445		ENSMUSG00000052040	Klf13	50794	Kruppel-like factor 13 [Source:MGI Symbol;Acc:MGI:1354948]	0.630785	0.000244102	0.0920242
ENSMUSG00000039982	Dtx4	207521	deltex 4, E3 ubiquitin ligase [Source:MGI Symbol;Acc:MGI:2672905]	-0.586333	0.000829976	0.267445		ENSMUSG00000075415	Fnbp1	14269	formin binding protein 1 [Source:MGI Symbol;Acc:MGI:109606]	-0.630823	0.00024383	0.0920242
ENSMUSG00000040170	Fmo2	55990	flavin containing monooxygenase 2 [Source:MGI Symbol;Acc:MGI:1916776]	0.589365	0.000767782	0.267445		ENSMUSG00000025931	Paqr8	74229	progestin and adipoQ receptor family member VIII [Source:MGI Symbol;Acc:MGI:1921479]	0.634186	0.000220563	0.0920242
ENSMUSG00000040270	Bach2	12014	BTB and CNC homology, basic leucine zipper transcription factor 2 [Source:MGI Symbol;Acc:MGI:894679]	-0.613402	0.000402594	0.267445		ENSMUSG00000025873	Faf2	76577	Fas associated factor family member 2 [Source:MGI Symbol;Acc:MGI:1923827]	0.632553	0.000231606	0.0920242
ENSMUSG00000053297	AI854703	NA	expressed sequence AI854703 [Source:MGI Symbol;Acc:MGI:2141510]	-0.608489	0.000461312	0.267445		ENSMUSG00000052430	Bmpr1b	12167	bone morphogenetic protein receptor, type 1B [Source:MGI Symbol;Acc:MGI:107191]	-0.623698	0.000300414	0.10954
ENSMUSG00000066687	Zbtb16	235320	zinc finger and BTB domain containing 16 [Source:MGI Symbol;Acc:MGI:103222]	0.599398	0.000590062	0.267445		ENSMUSG00000074785	Plxnc1	54712	plexin C1 [Source:MGI Symbol;Acc:MGI:1890127]	-0.618072	0.000352975	0.114246
ENSMUSG00000077222	SNORA66	NA	predicted gene, 22270 [Source:MGI Symbol;Acc:MGI:5452047]	-0.587439	0.000806792	0.267445		ENSMUSG00000024066	Xdh	22436	xanthine dehydrogenase [Source:MGI Symbol;Acc:MGI:98973]	0.617916	0.000354544	0.114246
ENSMUSG00000078306	Gm16493	NA	NA	0.620182	0.000332382	0.267445		ENSMUSG00000041378	Cldn5	12741	claudin 5 [Source:MGI Symbol;Acc:MGI:1276112]	-0.619157	0.000342245	0.114246
ENSMUSG00000083397	Gm5466	NA	predicted gene 5466 [Source:MGI Symbol;Acc:MGI:3647828]	-0.604069	0.000520443	0.267445		ENSMUSG00000043962	Thrap3	230753	thyroid hormone receptor associated protein 3 [Source:MGI Symbol;Acc:MGI:2442637]	0.619293	0.000340921	0.114246
ENSMUSG00000091994	E130317F20Rik	NA	RIKEN cDNA E130317F20 gene [Source:MGI Symbol;Acc:MGI:3041202]	-0.603484	0.000528744	0.267445		ENSMUSG00000022525	Hrasls	27281	HRAS-like suppressor [Source:MGI Symbol;Acc:MGI:1351473]	-0.61799	0.000353795	0.114246
ENSMUSG00000022840	Adcy5	224129	adenylate cyclase 5 [Source:MGI Symbol;Acc:MGI:99673]	0.583454	0.000893046	0.281228		ENSMUSG00000022475	Hdac7	56233	histone deacetylase 7 [Source:MGI Symbol;Acc:MGI:1891835]	-0.614874	0.000386327	0.118954
ENSMUSG00000014361	Mertk	17289	c-mer proto-oncogene tyrosine kinase [Source:MGI Symbol;Acc:MGI:96965]	0.580602	0.00095963	0.282907		ENSMUSG00000020604	Arsg	74008	arylsulfatase G [Source:MGI Symbol;Acc:MGI:1921258]	-0.614996	0.000385006	0.118954
ENSMUSG00000028645	Slc2a1	20525	solute carrier family 2 (facilitated glucose transporter), member 1 [Source:MGI Symbol;Acc:MGI:95755]	0.581518	0.000937799	0.282907		ENSMUSG00000038550	Gm129	229599	circadian associated repressor of transcription [Source:MGI Symbol;Acc:MGI:2684975]	0.611524	0.000424212	0.125061
ENSMUSG00000042524	Sun2	223697	Sad1 and UNC84 domain containing 2 [Source:MGI Symbol;Acc:MGI:2443011]	0.58123	0.000944614	0.282907		ENSMUSG00000040170	Fmo2	55990	flavin containing monooxygenase 2 [Source:MGI Symbol;Acc:MGI:1916776]	0.612123	0.000417211	0.125061
ENSMUSG00000027739	Rab33b	19338	RAB33B, member RAS oncogene family [Source:MGI Symbol;Acc:MGI:1330805]	-0.579298	0.000991487	0.286209		ENSMUSG00000005069	Pex5	19305	peroxisomal biogenesis factor 5 [Source:MGI Symbol;Acc:MGI:1098808]	0.609395	0.000449952	0.12615
ENSMUSG00000047714	Ppp1r2	66849	protein phosphatase 1, regulatory (inhibitor) subunit 2 [Source:MGI Symbol;Acc:MGI:1914099]	0.577521	0.00103639	0.293066		ENSMUSG00000090867	Snhg1	NA	NA	0.608973	0.000455218	0.12615
ENSMUSG00000034059	Ypel4	241525	yippee-like 4 (Drosophila) [Source:MGI Symbol;Acc:MGI:3605071]	-0.573054	0.00115714	0.316717		ENSMUSG00000006526	Tmem110	69179	transmembrane protein 110 [Source:MGI Symbol;Acc:MGI:1921500]	0.609902	0.000443696	0.12615
ENSMUSG00000034584	Exph5	320051	exophilin 5 [Source:MGI Symbol;Acc:MGI:2443248]	0.571986	0.00118777	0.316717		ENSMUSG00000054364	Rhob	11852	ras homolog family member B [Source:MGI Symbol;Acc:MGI:107949]	0.606745	0.000483897	0.131468
ENSMUSG00000043496	Tril	66873	TLR4 interactor with leucine-rich repeats [Source:MGI Symbol;Acc:MGI:1914123]	-0.571957	0.0011886	0.316717		ENSMUSG00000027322	Siglec1	20612	sialic acid binding Ig-like lectin 1, sialoadhesin [Source:MGI Symbol;Acc:MGI:99668]	0.604142	0.000519418	0.135177
ENSMUSG00000074785	Plxnc1	54712	plexin C1 [Source:MGI Symbol;Acc:MGI:1890127]	-0.570533	0.00123058	0.321715		ENSMUSG00000006522	Itih3	16426	inter-alpha trypsin inhibitor, heavy chain 3 [Source:MGI Symbol;Acc:MGI:96620]	-0.603619	0.000526816	0.135177
ENSMUSG00000056854	Pou3f4	18994	POU domain, class 3, transcription factor 4 [Source:MGI Symbol;Acc:MGI:101894]	0.569502	0.00126175	0.323755		ENSMUSG00000020805	Slc13a5	237831	solute carrier family 13 (sodium-dependent citrate transporter), member 5 [Source:MGI Symbol;Acc:MGI:3037150]	-0.60363	0.000526667	0.135177
ENSMUSG00000026443	Lrrn2	16980	leucine rich repeat protein 2, neuronal [Source:MGI Symbol;Acc:MGI:106037]	-0.566731	0.00134897	0.335214		ENSMUSG00000026473	Glul	14645	glutamate-ammonia ligase (glutamine synthetase) [Source:MGI Symbol;Acc:MGI:95739]	0.599986	0.000580868	0.139925
ENSMUSG00000034858	BC031353	235493	family with sequence similarity 214, member A [Source:MGI Symbol;Acc:MGI:2387648]	0.566551	0.00135479	0.335214		ENSMUSG00000051403	Lrrc68	232947	protein phosphatase 1, regulatory subunit 37 [Source:MGI Symbol;Acc:MGI:2687042]	0.601434	0.000558775	0.139925
ENSMUSG00000001930	Vwf	22371	Von Willebrand factor [Source:MGI Symbol;Acc:MGI:98941]	0.562699	0.00148521	0.35481		ENSMUSG00000031639	Tlr3	142980	toll-like receptor 3 [Source:MGI Symbol;Acc:MGI:2156367]	-0.600471	0.000573389	0.139925
ENSMUSG00000038295	Atg9b	213948	autophagy related 9B [Source:MGI Symbol;Acc:MGI:2685420]	-0.562992	0.00147492	0.35481		ENSMUSG00000034317	Trim59	66949	tripartite motif-containing 59 [Source:MGI Symbol;Acc:MGI:1914199]	-0.599675	0.000585714	0.139925
ENSMUSG00000001156	Mxd1	17119	MAX dimerization protein 1 [Source:MGI Symbol;Acc:MGI:96908]	0.560481	0.00156515	0.357171		ENSMUSG00000050052	2610019F03Rik	72148	testis development related protein [Source:MGI Symbol;Acc:MGI:1919398]	-0.59342	0.000690991	0.156957
ENSMUSG00000002948	Map2k7	26400	mitogen-activated protein kinase kinase 7 [Source:MGI Symbol;Acc:MGI:1346871]	-0.551741	0.00191752	0.357171		ENSMUSG00000000581	C1d	57316	C1D nuclear receptor co-repressor [Source:MGI Symbol;Acc:MGI:1927354]	-0.59375	0.000685057	0.156957
ENSMUSG00000013833	Med16	216154	mediator complex subunit 16 [Source:MGI Symbol;Acc:MGI:2158394]	0.553215	0.00185366	0.357171		ENSMUSG00000029359	Tesc	57816	tescalcin [Source:MGI Symbol;Acc:MGI:1930803]	0.593471	0.000690075	0.156957
ENSMUSG00000019235	Rps6kl1	238323	ribosomal protein S6 kinase-like 1 [Source:MGI Symbol;Acc:MGI:2443413]	-0.547108	0.00213073	0.357171		ENSMUSG00000018899	Irf1	16362	interferon regulatory factor 1 [Source:MGI Symbol;Acc:MGI:96590]	-0.592086	0.000715487	0.1599
ENSMUSG00000020532	Acaca	107476	acetyl-Coenzyme A carboxylase alpha [Source:MGI Symbol;Acc:MGI:108451]	-0.547532	0.00211039	0.357171		ENSMUSG00000055717	Slain1	105439	SLAIN motif family, member 1 [Source:MGI Symbol;Acc:MGI:2145578]	-0.591144	0.000733222	0.161262
ENSMUSG00000021270	Hsp90aa1	15519	heat shock protein 90, alpha (cytosolic), class A member 1 [Source:MGI Symbol;Acc:MGI:96250]	-0.558886	0.00162489	0.357171		ENSMUSG00000026841	Fibcd1	98970	fibrinogen C domain containing 1 [Source:MGI Symbol;Acc:MGI:2138953]	-0.590198	0.000751415	0.161882
ENSMUSG00000022342	Kcnv1	67498	potassium channel, subfamily V, member 1 [Source:MGI Symbol;Acc:MGI:1914748]	0.560475	0.00156536	0.357171		ENSMUSG00000082179	Gm11407	NA	predicted gene 11407 [Source:MGI Symbol;Acc:MGI:3651131]	0.589198	0.00077109	0.161882
ENSMUSG00000024066	Xdh	22436	xanthine dehydrogenase [Source:MGI Symbol;Acc:MGI:98973]	0.54816	0.00208063	0.357171		ENSMUSG00000028655	Mfsd2a	76574	major facilitator superfamily domain containing 2A [Source:MGI Symbol;Acc:MGI:1923824]	0.589538	0.000764368	0.161882
ENSMUSG00000024084	Qpct	70536	glutaminyl-peptide cyclotransferase (glutaminyl cyclase) [Source:MGI Symbol;Acc:MGI:1917786]	-0.546926	0.00213952	0.357171		ENSMUSG00000031983	2310022B05Rik	69551	RIKEN cDNA 2310022B05 gene [Source:MGI Symbol;Acc:MGI:1916801]	-0.588134	0.000792513	0.162242
ENSMUSG00000025314	Ptprj	19271	protein tyrosine phosphatase, receptor type, J [Source:MGI Symbol;Acc:MGI:104574]	0.551215	0.00194077	0.357171		ENSMUSG00000060002	Chpt1	212862	choline phosphotransferase 1 [Source:MGI Symbol;Acc:MGI:2384841]	-0.587384	0.000807931	0.162242
ENSMUSG00000026433	Rab7l1	226422	RAB29, member RAS oncogene family [Source:MGI Symbol;Acc:MGI:2385107]	0.554122	0.00181529	0.357171		ENSMUSG00000012126	Ubxn11	67586	UBX domain protein 11 [Source:MGI Symbol;Acc:MGI:1914836]	-0.587533	0.000804845	0.162242
ENSMUSG00000027433	Xrn2	24128	5'-3' exoribonuclease 2 [Source:MGI Symbol;Acc:MGI:894687]	0.555109	0.00177435	0.357171		ENSMUSG00000033059	Pygb	110078	brain glycogen phosphorylase [Source:MGI Symbol;Acc:MGI:97828]	-0.585423	0.00084947	0.168146
ENSMUSG00000028639	Ybx1	22608	Y box protein 1 [Source:MGI Symbol;Acc:MGI:99146]	0.553454	0.00184352	0.357171		ENSMUSG00000059824	Dbp	13170	D site albumin promoter binding protein [Source:MGI Symbol;Acc:MGI:94866]	0.58251	0.000914638	0.168386
ENSMUSG00000028862	Map3k6	53608	mitogen-activated protein kinase kinase kinase 6 [Source:MGI Symbol;Acc:MGI:1855691]	0.55019	0.00198674	0.357171		ENSMUSG00000019970	Sgk1	20393	serum/glucocorticoid regulated kinase 1 [Source:MGI Symbol;Acc:MGI:1340062]	0.582123	0.000923597	0.168386
ENSMUSG00000031785	Gpr56	14766	adhesion G protein-coupled receptor G1 [Source:MGI Symbol;Acc:MGI:1340051]	-0.559397	0.00160554	0.357171		ENSMUSG00000021716	Srek1ip1	67288	splicing regulatory glutamine/lysine-rich protein 1interacting protein 1 [Source:MGI Symbol;Acc:MGI:1914538]	-0.582726	0.000909641	0.168386
ENSMUSG00000033952	Aspm	12316	asp (abnormal spindle)-like, microcephaly associated (Drosophila) [Source:MGI Symbol;Acc:MGI:1334448]	-0.549922	0.00199893	0.357171		ENSMUSG00000030087	Klf15	66277	Kruppel-like factor 15 [Source:MGI Symbol;Acc:MGI:1929988]	0.583658	0.000888452	0.168386
ENSMUSG00000035206	3110056O03Rik	73218	signal peptide peptidase like 2B [Source:MGI Symbol;Acc:MGI:1920468]	0.549975	0.00199649	0.357171		ENSMUSG00000024053	Emilin2	246707	elastin microfibril interfacer 2 [Source:MGI Symbol;Acc:MGI:2389136]	0.582227	0.000921189	0.168386
ENSMUSG00000035248	Zcchc6	214290	zinc finger, CCHC domain containing 6 [Source:MGI Symbol;Acc:MGI:2387179]	0.549578	0.00201465	0.357171		ENSMUSG00000023064	Sncg	20618	synuclein, gamma [Source:MGI Symbol;Acc:MGI:1298397]	-0.58267	0.000910943	0.168386
ENSMUSG00000038393	Txnip	56338	thioredoxin interacting protein [Source:MGI Symbol;Acc:MGI:1889549]	0.556821	0.00170521	0.357171		ENSMUSG00000021763	BC067074	NA	cDNA sequence BC067074 [Source:MGI Symbol;Acc:MGI:3040697]	-0.581397	0.000940658	0.16927
ENSMUSG00000042282	Gucy2f	245650	guanylate cyclase 2f [Source:MGI Symbol;Acc:MGI:105119]	-0.547382	0.0021176	0.357171		ENSMUSG00000022505	Emp2	13731	epithelial membrane protein 2 [Source:MGI Symbol;Acc:MGI:1098726]	-0.578901	0.00100137	0.175633
ENSMUSG00000051323	Pcdh19	279653	protocadherin 19 [Source:MGI Symbol;Acc:MGI:2685563]	-0.547379	0.00211774	0.357171		ENSMUSG00000067722	BC003965	214489	cDNA sequence BC003965 [Source:MGI Symbol;Acc:MGI:2670966]	0.578923	0.00100082	0.175633
ENSMUSG00000052040	Klf13	50794	Kruppel-like factor 13 [Source:MGI Symbol;Acc:MGI:1354948]	0.557513	0.00167789	0.357171		ENSMUSG00000013089	Etv5	104156	ets variant 5 [Source:MGI Symbol;Acc:MGI:1096867]	0.57626	0.0010693	0.184019
ENSMUSG00000055866	Per2	18627	period circadian clock 2 [Source:MGI Symbol;Acc:MGI:1195265]	0.554254	0.00180979	0.357171		ENSMUSG00000020868	Xylt2	217119	xylosyltransferase II [Source:MGI Symbol;Acc:MGI:2444797]	-0.576017	0.00107574	0.184019
ENSMUSG00000062901	Klhl24	75785	kelch-like 24 [Source:MGI Symbol;Acc:MGI:1923035]	0.549988	0.00199589	0.357171		ENSMUSG00000023019	Gpd1	14555	glycerol-3-phosphate dehydrogenase 1 (soluble) [Source:MGI Symbol;Acc:MGI:95679]	0.573097	0.00115594	0.192972
ENSMUSG00000073207	Ccdc160	434778	coiled-coil domain containing 160 [Source:MGI Symbol;Acc:MGI:3588225]	-0.548547	0.00206244	0.357171		ENSMUSG00000040591	1110051M20Rik	228356	RIKEN cDNA 1110051M20 gene [Source:MGI Symbol;Acc:MGI:1915079]	-0.573171	0.00115383	0.192972
ENSMUSG00000031983	2310022B05Rik	69551	RIKEN cDNA 2310022B05 gene [Source:MGI Symbol;Acc:MGI:1916801]	-0.545851	0.00219199	0.35732		ENSMUSG00000032501	Trib1	211770	tribbles pseudokinase 1 [Source:MGI Symbol;Acc:MGI:2443397]	0.571219	0.0012102	0.199511
ENSMUSG00000056755	Grm7	108073	glutamate receptor, metabotropic 7 [Source:MGI Symbol;Acc:MGI:1351344]	-0.5461	0.00217973	0.35732		ENSMUSG00000038264	Sema7a	20361	sema domain, immunoglobulin domain (Ig), and GPI membrane anchor, (semaphorin) 7A [Source:MGI Symbol;Acc:MGI:1306826]	0.570723	0.00122491	0.199511
ENSMUSG00000070532	1700084C01Rik	78465	coiled-coil domain containing 190 [Source:MGI Symbol;Acc:MGI:1925715]	-0.54514	0.00222731	0.358855		ENSMUSG00000026360	Rgs2	19735	regulator of G-protein signaling 2 [Source:MGI Symbol;Acc:MGI:1098271]	0.570275	0.00123831	0.199511
ENSMUSG00000020186	Csrp2	13008	cysteine and glycine-rich protein 2 [Source:MGI Symbol;Acc:MGI:1202907]	0.542448	0.00236555	0.376748		ENSMUSG00000051726	Kcnf1	382571	potassium voltage-gated channel, subfamily F, member 1 [Source:MGI Symbol;Acc:MGI:2687399]	0.569737	0.00125459	0.199811
ENSMUSG00000032038	St3gal4	20443	ST3 beta-galactoside alpha-2,3-sialyltransferase 4 [Source:MGI Symbol;Acc:MGI:1316743]	0.540779	0.00245492	0.378813		ENSMUSG00000025733	Rhot2	214952	ras homolog family member T2 [Source:MGI Symbol;Acc:MGI:2384892]	0.56757	0.00132202	0.201295
ENSMUSG00000034974	Dapk3	13144	death-associated protein kinase 3 [Source:MGI Symbol;Acc:MGI:1203520]	-0.54013	0.00249041	0.378813		ENSMUSG00000043323	Fbrsl1	381668	fibrosin-like 1 [Source:MGI Symbol;Acc:MGI:1920907]	-0.568862	0.00128145	0.201295
ENSMUSG00000041309	Nkx6-2	14912	NK6 homeobox 2 [Source:MGI Symbol;Acc:MGI:1352738]	-0.539263	0.00253862	0.378813		ENSMUSG00000038762	Abcf1	224742	ATP-binding cassette, sub-family F (GCN20), member 1 [Source:MGI Symbol;Acc:MGI:1351658]	0.567675	0.00131869	0.201295
ENSMUSG00000042599	Jhdm1d	338523	lysine (K)-specific demethylase 7A [Source:MGI Symbol;Acc:MGI:2443388]	0.539192	0.00254255	0.378813		ENSMUSG00000053398	Phgdh	236539	3-phosphoglycerate dehydrogenase [Source:MGI Symbol;Acc:MGI:1355330]	-0.568455	0.0012941	0.201295
ENSMUSG00000043259	Fam13c	71721	family with sequence similarity 13, member C [Source:MGI Symbol;Acc:MGI:1918971]	0.54046	0.00247234	0.378813		ENSMUSG00000020644	Id2	15902	inhibitor of DNA binding 2 [Source:MGI Symbol;Acc:MGI:96397]	-0.565089	0.00140309	0.206822
ENSMUSG00000069972	Gm10159	NA	ribosomal protein S13, pseudogene 2 [Source:MGI Symbol;Acc:MGI:3704295]	0.540607	0.0024643	0.378813		ENSMUSG00000032902	Slc16a1	20501	solute carrier family 16 (monocarboxylic acid transporters), member 1 [Source:MGI Symbol;Acc:MGI:106013]	-0.565844	0.00137798	0.206822
ENSMUSG00000070337	Gpr179	217143	G protein-coupled receptor 179 [Source:MGI Symbol;Acc:MGI:2443409]	-0.537235	0.00265436	0.391264		ENSMUSG00000063632	Sox11	20666	SRY (sex determining region Y)-box 11 [Source:MGI Symbol;Acc:MGI:98359]	0.565094	0.00140291	0.206822
ENSMUSG00000005958	Ephb3	13845	Eph receptor B3 [Source:MGI Symbol;Acc:MGI:104770]	-0.536405	0.00270303	0.394244		ENSMUSG00000034584	Exph5	320051	exophilin 5 [Source:MGI Symbol;Acc:MGI:2443248]	0.560902	0.00154969	0.207352
ENSMUSG00000004931	Apba3	57267	amyloid beta (A4) precursor protein-binding, family A, member 3 [Source:MGI Symbol;Acc:MGI:1888527]	0.535855	0.00273572	0.394292		ENSMUSG00000034858	BC031353	235493	family with sequence similarity 214, member A [Source:MGI Symbol;Acc:MGI:2387648]	0.56372	0.00144961	0.207352
ENSMUSG00000007850	Hnrnph1	59013	heterogeneous nuclear ribonucleoprotein H1 [Source:MGI Symbol;Acc:MGI:1891925]	0.533912	0.00285391	0.394292		ENSMUSG00000031785	Gpr56	14766	adhesion G protein-coupled receptor G1 [Source:MGI Symbol;Acc:MGI:1340051]	-0.562924	0.00147732	0.207352
ENSMUSG00000024290	Rock1	19877	Rho-associated coiled-coil containing protein kinase 1 [Source:MGI Symbol;Acc:MGI:107927]	0.53311	0.00290393	0.394292		ENSMUSG00000060227	Casc4	319996	cancer susceptibility candidate 4 [Source:MGI Symbol;Acc:MGI:2443129]	-0.561689	0.00152114	0.207352
ENSMUSG00000028059	Arhgef2	16800	rho/rac guanine nucleotide exchange factor (GEF) 2 [Source:MGI Symbol;Acc:MGI:103264]	0.534008	0.00284797	0.394292		ENSMUSG00000073838	Tufm	233870	Tu translation elongation factor, mitochondrial [Source:MGI Symbol;Acc:MGI:1923686]	0.560575	0.00156168	0.207352
ENSMUSG00000029838	Ptn	19242	pleiotrophin [Source:MGI Symbol;Acc:MGI:97804]	0.534421	0.00282256	0.394292		ENSMUSG00000070738	Dgkd	227333	diacylglycerol kinase, delta [Source:MGI Symbol;Acc:MGI:2138334]	0.56358	0.00145446	0.207352
ENSMUSG00000030754	Copb1	70349	coatomer protein complex, subunit beta 1 [Source:MGI Symbol;Acc:MGI:1917599]	-0.533138	0.00290217	0.394292		ENSMUSG00000049690	Nckap5	210356	NCK-associated protein 5 [Source:MGI Symbol;Acc:MGI:2686394]	-0.564418	0.00142572	0.207352
ENSMUSG00000033595	Lgi3	213469	leucine-rich repeat LGI family, member 3 [Source:MGI Symbol;Acc:MGI:2182619]	-0.532681	0.00293101	0.394292		ENSMUSG00000036006	Fam65b	193385	RHO family interacting cell polarization regulator 2 [Source:MGI Symbol;Acc:MGI:2444879]	0.561317	0.00153458	0.207352
ENSMUSG00000039621	Prex1	277360	phosphatidylinositol-3,4,5-trisphosphate-dependent Rac exchange factor 1 [Source:MGI Symbol;Acc:MGI:3040696]	-0.534116	0.00284129	0.394292		ENSMUSG00000028664	Ephb2	13844	Eph receptor B2 [Source:MGI Symbol;Acc:MGI:99611]	-0.561272	0.00153623	0.207352
ENSMUSG00000004791	Pgf	18654	placental growth factor [Source:MGI Symbol;Acc:MGI:105095]	0.526854	0.00332093	0.408441		ENSMUSG00000039384	Dusp10	63953	dual specificity phosphatase 10 [Source:MGI Symbol;Acc:MGI:1927070]	0.561218	0.00153817	0.207352
ENSMUSG00000019874	Fabp7	12140	fatty acid binding protein 7, brain [Source:MGI Symbol;Acc:MGI:101916]	-0.528721	0.00319146	0.408441		ENSMUSG00000040383	Aqr	11834	aquarius [Source:MGI Symbol;Acc:MGI:1276102]	0.560314	0.0015713	0.207352
ENSMUSG00000021186	Fbln5	23876	fibulin 5 [Source:MGI Symbol;Acc:MGI:1346091]	0.52858	0.00320103	0.408441		ENSMUSG00000042599	Jhdm1d	338523	lysine (K)-specific demethylase 7A [Source:MGI Symbol;Acc:MGI:2443388]	0.558818	0.0016275	0.210754
ENSMUSG00000027580	BC006779	229003	helicase with zinc finger 2, transcriptional coactivator [Source:MGI Symbol;Acc:MGI:2385169]	0.529998	0.00310536	0.408441		ENSMUSG00000004394	Tmed4	103694	transmembrane p24 trafficking protein 4 [Source:MGI Symbol;Acc:MGI:1915070]	0.559054	0.0016185	0.210754
ENSMUSG00000034320	Slc26a2	13521	solute carrier family 26 (sulfate transporter), member 2 [Source:MGI Symbol;Acc:MGI:892977]	0.526712	0.00333097	0.408441		ENSMUSG00000058407	Txndc9	98258	thioredoxin domain containing 9 [Source:MGI Symbol;Acc:MGI:2138153]	-0.557175	0.00169119	0.214982
ENSMUSG00000036198	Arhgap36	75404	Rho GTPase activating protein 36 [Source:MGI Symbol;Acc:MGI:1922654]	-0.529056	0.00316868	0.408441		ENSMUSG00000039934	Pion	212167	gamma-secretase activating protein [Source:MGI Symbol;Acc:MGI:2442259]	-0.557452	0.00168029	0.214982
ENSMUSG00000040033	Stat2	20847	signal transducer and activator of transcription 2 [Source:MGI Symbol;Acc:MGI:103039]	0.527288	0.0032904	0.408441		ENSMUSG00000045404	Kcnk13	217826	potassium channel, subfamily K, member 13 [Source:MGI Symbol;Acc:MGI:2384976]	-0.556203	0.00172987	0.2179
ENSMUSG00000042331	Specc1	432572	sperm antigen with calponin homology and coiled-coil domains 1 [Source:MGI Symbol;Acc:MGI:2442356]	-0.528184	0.00322819	0.408441		ENSMUSG00000039982	Dtx4	207521	deltex 4, E3 ubiquitin ligase [Source:MGI Symbol;Acc:MGI:2672905]	-0.554862	0.00178452	0.217945
ENSMUSG00000055240	Zfp101	22643	zinc finger protein 101 [Source:MGI Symbol;Acc:MGI:107547]	-0.528783	0.00318722	0.408441		ENSMUSG00000086040	Wipf3	330319	WAS/WASL interacting protein family, member 3 [Source:MGI Symbol;Acc:MGI:3044681]	0.554654	0.00179314	0.217945
ENSMUSG00000056476	Med12l	329650	mediator complex subunit 12-like [Source:MGI Symbol;Acc:MGI:2139916]	-0.527125	0.00330187	0.408441		ENSMUSG00000020571	Pdia6	71853	protein disulfide isomerase associated 6 [Source:MGI Symbol;Acc:MGI:1919103]	0.55466	0.0017929	0.217945
ENSMUSG00000022400	Rbx1	56438	ring-box 1 [Source:MGI Symbol;Acc:MGI:1891829]	-0.525904	0.00338856	0.411859		ENSMUSG00000001507	Itga3	16400	integrin alpha 3 [Source:MGI Symbol;Acc:MGI:96602]	0.55579	0.00174656	0.217945
ENSMUSG00000019970	Sgk1	20393	serum/glucocorticoid regulated kinase 1 [Source:MGI Symbol;Acc:MGI:1340062]	0.52252	0.00363901	0.430958		ENSMUSG00000032038	St3gal4	20443	ST3 beta-galactoside alpha-2,3-sialyltransferase 4 [Source:MGI Symbol;Acc:MGI:1316743]	0.551445	0.00193059	0.220199
ENSMUSG00000022388	Ttll8	239591	tubulin tyrosine ligase-like family, member 8 [Source:MGI Symbol;Acc:MGI:1922902]	0.523238	0.00358464	0.430958		ENSMUSG00000049119	Fam110b	242297	family with sequence similarity 110, member B [Source:MGI Symbol;Acc:MGI:1916593]	0.550989	0.0019508	0.220199
ENSMUSG00000037266	D4Wsu53e	27981	arginine/serine rich protein 1 [Source:MGI Symbol;Acc:MGI:106498]	0.522915	0.00360899	0.430958		ENSMUSG00000021177	Tdp1	104884	tyrosyl-DNA phosphodiesterase 1 [Source:MGI Symbol;Acc:MGI:1920036]	0.551285	0.00193764	0.220199
ENSMUSG00000026198	Abcb6	74104	ATP-binding cassette, sub-family B (MDR/TAP), member 6 [Source:MGI Symbol;Acc:MGI:1921354]	0.520371	0.00380626	0.433884		ENSMUSG00000001240	Ramp2	54409	receptor (calcitonin) activity modifying protein 2 [Source:MGI Symbol;Acc:MGI:1859650]	0.550853	0.00195688	0.220199
ENSMUSG00000029657	Hsph1	15505	heat shock 105kDa/110kDa protein 1 [Source:MGI Symbol;Acc:MGI:105053]	-0.520051	0.00383169	0.433884		ENSMUSG00000063260	Syt10	54526	synaptotagmin X [Source:MGI Symbol;Acc:MGI:1859546]	-0.551013	0.00194976	0.220199
ENSMUSG00000033316	Galnt9	231605	UDP-N-acetyl-alpha-D-galactosamine:polypeptide N-acetylgalactosaminyltransferase 9 [Source:MGI Symbol;Acc:MGI:2677965]	-0.519802	0.0038516	0.433884		ENSMUSG00000035778	Ggta1	14594	glycoprotein galactosyltransferase alpha 1, 3 [Source:MGI Symbol;Acc:MGI:95704]	-0.552758	0.00187325	0.220199
ENSMUSG00000033763	Mtss1l	244654	metastasis suppressor 1-like [Source:MGI Symbol;Acc:MGI:3039591]	-0.520529	0.00379371	0.433884		ENSMUSG00000037111	Setd7	73251	SET domain containing (lysine methyltransferase) 7 [Source:MGI Symbol;Acc:MGI:1920501]	0.553043	0.00186101	0.220199
ENSMUSG00000055148	Klf2	16598	Kruppel-like factor 2 (lung) [Source:MGI Symbol;Acc:MGI:1342772]	0.520385	0.00380516	0.433884		ENSMUSG00000020827	Mink1	50932	misshapen-like kinase 1 (zebrafish) [Source:MGI Symbol;Acc:MGI:1355329]	0.550195	0.0019865	0.220199
ENSMUSG00000074766	Ism1	319909	isthmin 1, angiogenesis inhibitor [Source:MGI Symbol;Acc:MGI:2442963]	0.521641	0.00370663	0.433884		ENSMUSG00000039911	Spsb1	74646	splA/ryanodine receptor domain and SOCS box containing 1 [Source:MGI Symbol;Acc:MGI:1921896]	0.552235	0.00189593	0.220199
ENSMUSG00000006304	Arpc2	76709	actin related protein 2/3 complex, subunit 2 [Source:MGI Symbol;Acc:MGI:1923959]	0.51921	0.00389928	0.435604		ENSMUSG00000045312	Lhfpl2	218454	lipoma HMGIC fusion partner-like 2 [Source:MGI Symbol;Acc:MGI:2145236]	-0.550936	0.00195318	0.220199
ENSMUSG00000015656	Hspa8	15481	heat shock protein 8 [Source:MGI Symbol;Acc:MGI:105384]	-0.517721	0.00402144	0.435604		ENSMUSG00000001687	Ubl3	24109	ubiquitin-like 3 [Source:MGI Symbol;Acc:MGI:1344373]	0.550209	0.00198588	0.220199
ENSMUSG00000025156	Gps1	209318	G protein pathway suppressor 1 [Source:MGI Symbol;Acc:MGI:2384801]	-0.512878	0.00444163	0.435604		ENSMUSG00000026556	Vangl2	93840	vang-like 2 (van gogh, Drosophila) [Source:MGI Symbol;Acc:MGI:2135272]	-0.548535	0.002063	0.223102
ENSMUSG00000027612	Mmp24	17391	matrix metallopeptidase 24 [Source:MGI Symbol;Acc:MGI:1341867]	-0.517276	0.00405857	0.435604		ENSMUSG00000086448	9330162012Rik	NA	cDNA RIKEN 9330162012 gene [Source:MGI Symbol;Acc:MGI:3604449]	-0.548513	0.00206401	0.223102
ENSMUSG00000028803	Nipal3	74552	NIPA-like domain containing 3 [Source:MGI Symbol;Acc:MGI:1921802]	-0.515537	0.00420653	0.435604		ENSMUSG00000036078	Sigmar1	18391	sigma non-opioid intracellular receptor 1 [Source:MGI Symbol;Acc:MGI:1195268]	-0.548234	0.00207709	0.223102
ENSMUSG00000029802	Abcg2	26357	ATP-binding cassette, sub-family G (WHITE), member 2 [Source:MGI Symbol;Acc:MGI:1347061]	0.511942	0.00452706	0.435604		ENSMUSG00000045193	Cirbp	12696	cold inducible RNA binding protein [Source:MGI Symbol;Acc:MGI:893588]	-0.548254	0.00207617	0.223102
ENSMUSG00000031431	Tsc22d3	14605	TSC22 domain family, member 3 [Source:MGI Symbol;Acc:MGI:1196284]	0.513197	0.00441284	0.435604		ENSMUSG00000047259	Mc4r	17202	melanocortin 4 receptor [Source:MGI Symbol;Acc:MGI:99457]	0.547859	0.00209484	0.223278
ENSMUSG00000034412	Tbc1d10a	103724	TBC1 domain family, member 10a [Source:MGI Symbol;Acc:MGI:2144164]	0.51778	0.00401655	0.435604		ENSMUSG00000034156	Bzrap1	207777	TSPO associated protein 1 [Source:MGI Symbol;Acc:MGI:2450877]	-0.545072	0.00223071	0.233038
ENSMUSG00000039782	Cpeb2	231207	cytoplasmic polyadenylation element binding protein 2 [Source:MGI Symbol;Acc:MGI:2442640]	0.513777	0.00436096	0.435604		ENSMUSG00000052253	Zfp622	52521	zinc finger protein 622 [Source:MGI Symbol;Acc:MGI:1289282]	-0.545604	0.00220421	0.233038
ENSMUSG00000039976	Tbc1d16	207592	TBC1 domain family, member 16 [Source:MGI Symbol;Acc:MGI:2652878]	0.517916	0.00400524	0.435604		ENSMUSG00000005237	Dnahc2	327954	dynein, axonemal, heavy chain 2 [Source:MGI Symbol;Acc:MGI:107731]	-0.544949	0.00223687	0.233038
ENSMUSG00000039988	Ankrd13c	433667	ankyrin repeat domain 13c [Source:MGI Symbol;Acc:MGI:2139746]	0.515132	0.0042416	0.435604		ENSMUSG00000047361	Gm973	381260	predicted gene 973 [Source:MGI Symbol;Acc:MGI:2685819]	-0.543312	0.00232038	0.238182
ENSMUSG00000041801	Phlda3	27280	pleckstrin homology like domain, family A, member 3 [Source:MGI Symbol;Acc:MGI:1351485]	-0.512209	0.00450253	0.435604		ENSMUSG00000027797	Dclk1	13175	doublecortin-like kinase 1 [Source:MGI Symbol;Acc:MGI:1330861]	0.543015	0.00233585	0.238182
ENSMUSG00000042249	Adrbk2	320129	G protein-coupled receptor kinase 3 [Source:MGI Symbol;Acc:MGI:87941]	-0.515736	0.00418935	0.435604		ENSMUSG00000040811	Eml2	72205	echinoderm microtubule associated protein like 2 [Source:MGI Symbol;Acc:MGI:1919455]	-0.542977	0.00233781	0.238182
ENSMUSG00000044937	BC030307	103220	tetratricopeptide repeat domain 41 [Source:MGI Symbol;Acc:MGI:2387653]	-0.515697	0.00419273	0.435604		ENSMUSG00000025289	Prdx4	53381	peroxiredoxin 4 [Source:MGI Symbol;Acc:MGI:1859815]	-0.542509	0.00236233	0.238923
ENSMUSG00000054604	Cggbp1	106143	CGG triplet repeat binding protein 1 [Source:MGI Symbol;Acc:MGI:2146370]	0.512825	0.0044464	0.435604		ENSMUSG00000046056	Sbsn	282619	suprabasin [Source:MGI Symbol;Acc:MGI:2446326]	-0.539494	0.00252566	0.248422
ENSMUSG00000060314	Zfp941	407812	zinc finger protein 941 [Source:MGI Symbol;Acc:MGI:3039601]	-0.51411	0.00433136	0.435604		ENSMUSG00000031148	Gpkow	209416	G patch domain and KOW motifs [Source:MGI Symbol;Acc:MGI:1859610]	-0.540264	0.00248307	0.248422
ENSMUSG00000062761	Zfp512	269639	zinc finger protein 512 [Source:MGI Symbol;Acc:MGI:1917345]	-0.515544	0.00420594	0.435604		ENSMUSG00000041660	Bbox1	170442	butyrobetaine (gamma), 2-oxoglutarate dioxygenase 1 (gamma-butyrobetaine hydroxylase) [Source:MGI Symbol;Acc:MGI:1891372]	-0.539432	0.00252914	0.248422
ENSMUSG00000064302	Clasp1	76707	CLIP associating protein 1 [Source:MGI Symbol;Acc:MGI:1923957]	-0.514969	0.00425584	0.435604		ENSMUSG00000021750	Fam107a	268709	family with sequence similarity 107, member A [Source:MGI Symbol;Acc:MGI:3041256]	0.539484	0.00252625	0.248422
ENSMUSG00000068039	Tcp1	21454	t-complex protein 1 [Source:MGI Symbol;Acc:MGI:98535]	-0.513291	0.00440439	0.435604		ENSMUSG00000052512	Nav2	78286	neuron navigator 2 [Source:MGI Symbol;Acc:MGI:2183691]	0.539133	0.0025459	0.248422
ENSMUSG00000070814	6330408A02Rik	321008	RIKEN cDNA 6330408A02 gene [Source:MGI Symbol;Acc:MGI:2447816]	-0.516259	0.0041445	0.435604		ENSMUSG00000050271	D8Ertd82e	244418	PEAK1 related kinase activating pseudokinase 1 [Source:MGI Symbol;Acc:MGI:1196223]	-0.538523	0.00258035	0.248998
ENSMUSG00000071078	Nr2c2ap	75692	nuclear receptor 2C2-associated protein [Source:MGI Symbol;Acc:MGI:1922942]	-0.512354	0.00448927	0.435604		ENSMUSG00000010067	Rassf1	56289	Ras association (RalGDS/AF-6) domain family member 1 [Source:MGI Symbol;Acc:MGI:1928386]	-0.538393	0.00258774	0.248998
ENSMUSG00000026672	Optn	71648	optineurin [Source:MGI Symbol;Acc:MGI:1918898]	-0.510825	0.00463077	0.438187		ENSMUSG00000031700	Gpt2	108682	glutamic pyruvate transaminase (alanine aminotransferase) 2 [Source:MGI Symbol;Acc:MGI:1915391]	0.53782	0.00262051	0.250185
ENSMUSG00000030532	Hddc3	68695	HD domain containing 3 [Source:MGI Symbol;Acc:MGI:1915945]	-0.511202	0.0045955	0.438187		ENSMUSG00000027981	Rnpc3	67225	RNA-binding region (RNP1, RRM) containing 3 [Source:MGI Symbol;Acc:MGI:1914475]	-0.537548	0.00263619	0.250185
ENSMUSG00000045930	Clec14a	66864	C-type lectin domain family 14, member a [Source:MGI Symbol;Acc:MGI:1914114]	0.510633	0.00464878	0.438187		ENSMUSG00000048218	Amigo2	105827	adhesion molecule with Ig like domain 2 [Source:MGI Symbol;Acc:MGI:2145995]	0.536702	0.00268552	0.253133
ENSMUSG00000015305	Sash1	70097	SAM and SH3 domain containing 1 [Source:MGI Symbol;Acc:MGI:1917347]	-0.508378	0.00486515	0.438371		ENSMUSG00000052291	5330438D12Rik	NA	RIKEN cDNA 5330438D12 gene [Source:MGI Symbol;Acc:MGI:3026931]	-0.534973	0.00278887	0.259346
ENSMUSG00000015484	Fam163a	329274	family with sequence similarity 163, member A [Source:MGI Symbol;Acc:MGI:3618859]	-0.509616	0.00474536	0.438371		ENSMUSG00000001229	Dpp9	224897	dipeptidylpeptidase 9 [Source:MGI Symbol;Acc:MGI:2443967]	0.535216	0.00277411	0.259346
ENSMUSG00000017734	Dbndd2	52840	dysbindin (dystrobrevin binding protein 1) domain containing 2 [Source:MGI Symbol;Acc:MGI:106562]	0.507832	0.00491875	0.438371		ENSMUSG00000060261	Gtf2i	14886	general transcription factor II I [Source:MGI Symbol;Acc:MGI:1202722]	0.534359	0.00282632	0.261076
ENSMUSG00000019960	Dusp6	67603	dual specificity phosphatase 6 [Source:MGI Symbol;Acc:MGI:1914853]	0.508283	0.00487448	0.438371		ENSMUSG00000028364	Tnc	21923	tenascin C [Source:MGI Symbol;Acc:MGI:101922]	-0.53349	0.00288018	0.26429
ENSMUSG00000021716	Srek1ip1	67288	splicing regulatory glutamine/lysine-rich protein 1interacting protein 1 [Source:MGI Symbol;Acc:MGI:1914538]	-0.507663	0.00493547	0.438371		ENSMUSG00000021775	Nr1d2	353187	nuclear receptor subfamily 1, group D, member 2 [Source:MGI Symbol;Acc:MGI:2449205]	0.531758	0.00299001	0.270781
ENSMUSG00000035274	Tpbg	21983	trophoblast glycoprotein [Source:MGI Symbol;Acc:MGI:1341264]	0.507982	0.00490399	0.438371		ENSMUSG00000033382	Trappc8	75964	trafficking protein particle complex 8 [Source:MGI Symbol;Acc:MGI:2443008]	0.531819	0.00298614	0.270781
ENSMUSG00000038612	Mcl1	17210	myeloid cell leukemia sequence 1 [Source:MGI Symbol;Acc:MGI:101769]	0.507971	0.00490507	0.438371		ENSMUSG00000039976	Tbc1d16	207592	TBC1 domain family, member 16 [Source:MGI Symbol;Acc:MGI:2652878]	0.530917	0.00304471	0.27332
ENSMUSG00000048332	Lhfp	108927	lipoma HMGIC fusion partner [Source:MGI Symbol;Acc:MGI:1920048]	0.510221	0.0046877	0.438371		ENSMUSG00000039737	Prkrip1	66801	Prkr interacting protein 1 (IL11 inducible) [Source:MGI Symbol;Acc:MGI:1914051]	-0.530278	0.00308678	0.27332
ENSMUSG00000049119	Fam110b	242297	family with sequence similarity 110, member B [Source:MGI Symbol;Acc:MGI:1916593]	0.508873	0.00481697	0.438371		ENSMUSG00000001768	Rin2	74030	Ras and Rab interactor 2 [Source:MGI Symbol;Acc:MGI:1921280]	0.530542	0.00306934	0.27332
ENSMUSG00000027695	Pld1	18805	phospholipase D1 [Source:MGI Symbol;Acc:MGI:109585]	0.507181	0.00498341	0.439809		ENSMUSG00000028927	Padi2	18600	peptidyl arginine deiminase, type II [Source:MGI Symbol;Acc:MGI:1338892]	-0.530125	0.00309695	0.27332
ENSMUSG00000030087	Klf15	66277	Kruppel-like factor 15 [Source:MGI Symbol;Acc:MGI:1929988]	0.506757	0.00502592	0.440754		ENSMUSG00000032096	Arcn1	213827	archain 1 [Source:MGI Symbol;Acc:MGI:2387591]	0.529445	0.00314242	0.275578
ENSMUSG00000032965	Ift57	73916	intraflagellar transport 57 [Source:MGI Symbol;Acc:MGI:1921166]	0.506367	0.00506523	0.441408		ENSMUSG00000046546	Fam43a	224093	family with sequence similarity 43, member A [Source:MGI Symbol;Acc:MGI:2676309]	0.52908	0.00316702	0.275989
ENSMUSG00000020436	Gabrg2	14406	gamma-aminobutyric acid (GABA) A receptor, subunit gamma 2 [Source:MGI Symbol;Acc:MGI:95623]	-0.50598	0.00510454	0.442054		ENSMUSG00000049521	Cdc42ep1	104445	CDC42 effector protein (Rho GTPase binding) 1 [Source:MGI Symbol;Acc:MGI:1929763]	-0.528132	0.00323182	0.279876
ENSMUSG00000000766	Oprm1	18390	opioid receptor, mu 1 [Source:MGI Symbol;Acc:MGI:97441]	-0.504929	0.00521262	0.446888		ENSMUSG00000049649	Gpr3	14748	G-protein coupled receptor 3 [Source:MGI Symbol;Acc:MGI:101908]	0.527162	0.00329928	0.28303
ENSMUSG00000076432	Ywhaq	22630	tyrosine 3-monooxygenase/tryptophan 5-monooxygenase activation protein theta [Source:MGI Symbol;Acc:MGI:891963]	-0.504811	0.00522487	0.446888		ENSMUSG00000044948	Wdr96	414801	cilia and flagella associated protein 43 [Source:MGI Symbol;Acc:MGI:1289258]	-0.527022	0.0033091	0.28303
ENSMUSG00000008200	Fnbp4	55935	formin binding protein 4 [Source:MGI Symbol;Acc:MGI:1860513]	-0.503673	0.00534433	0.449021		ENSMUSG00000029406	Pitpnm2	19679	phosphatidylinositol transfer protein, membrane-associated 2 [Source:MGI Symbol;Acc:MGI:1336192]	0.525809	0.00339538	0.283412
ENSMUSG00000031352	Hccs	15159	holocytochrome c synthetase [Source:MGI Symbol;Acc:MGI:106911]	0.503342	0.00537943	0.449021		ENSMUSG00000074170	Plekhf1	72287	pleckstrin homology domain containing, family F (with FYVE domain) member 1 [Source:MGI Symbol;Acc:MGI:1919537]	0.526164	0.00336995	0.283412
ENSMUSG00000042446	Zmym4	67785	zinc finger, MYM-type 4 [Source:MGI Symbol;Acc:MGI:1915035]	-0.503507	0.00536193	0.449021		ENSMUSG00000087635	Gm13414	NA	predicted gene 13414 [Source:MGI Symbol;Acc:MGI:3652154]	-0.525862	0.00339157	0.283412
ENSMUSG00000062561	Gm10118	NA	predicted gene 10118 [Source:MGI Symbol;Acc:MGI:3642340]	-0.50398	0.00531183	0.449021		ENSMUSG00000029629	Phf14	75725	PHD finger protein 14 [Source:MGI Symbol;Acc:MGI:1923539]	-0.525936	0.00338625	0.283412
ENSMUSG00000039116	Gpr126	215798	adhesion G protein-coupled receptor G6 [Source:MGI Symbol;Acc:MGI:1916151]	0.502373	0.00548353	0.454969		ENSMUSG00000038545	Cul7	66515	cullin 7 [Source:MGI Symbol;Acc:MGI:1913765]	-0.525444	0.0034217	0.283898
ENSMUSG00000000957	Mmp14	17387	matrix metallopeptidase 14 (membrane-inserted) [Source:MGI Symbol;Acc:MGI:101900]	-0.501232	0.00560825	0.45981		ENSMUSG00000003549	Ercc1	13870	excision repair cross-complementing rodent repair deficiency, complementation group 1 [Source:MGI Symbol;Acc:MGI:95412]	0.524136	0.00351749	0.290109
ENSMUSG00000069045	Ddx3y	26900	DEAD (Asp-Glu-Ala-Asp) box polypeptide 3, Y-linked [Source:MGI Symbol;Acc:MGI:1349406]	0.501368	0.00559331	0.45981		ENSMUSG00000038520	Tbc1d17	233204	TBC1 domain family, member 17 [Source:MGI Symbol;Acc:MGI:2449973]	0.523378	0.00357407	0.290814
ENSMUSG00000037525	Bcdin3d	75284	BCDIN3 domain containing [Source:MGI Symbol;Acc:MGI:1922534]	-0.499359	0.00581833	0.471865		ENSMUSG00000036104	Rab3gap1	226407	RAB3 GTPase activating protein subunit 1 [Source:MGI Symbol;Acc:MGI:2445001]	0.523444	0.00356914	0.290814
ENSMUSG00000046854	Pip5kl1	227733	phosphatidylinositol-4-phosphate 5-kinase-like 1 [Source:MGI Symbol;Acc:MGI:2448520]	-0.499315	0.00582339	0.471865		ENSMUSG00000035898	Uba6	231380	ubiquitin-like modifier activating enzyme 6 [Source:MGI Symbol;Acc:MGI:1913894]	0.52318	0.003589	0.290814
ENSMUSG00000029603	Dtx1	14357	deltex 1, E3 ubiquitin ligase [Source:MGI Symbol;Acc:MGI:1352744]	-0.497037	0.00608793	0.479184		ENSMUSG00000000957	Mmp14	17387	matrix metallopeptidase 14 (membrane-inserted) [Source:MGI Symbol;Acc:MGI:101900]	-0.521003	0.00375643	0.295491
ENSMUSG00000036270	Edc4	234699	enhancer of mRNA decapping 4 [Source:MGI Symbol;Acc:MGI:2446249]	0.49696	0.00609709	0.479184		ENSMUSG00000074637	Sox2	20674	SRY (sex determining region Y)-box 2 [Source:MGI Symbol;Acc:MGI:98364]	-0.52077	0.00377468	0.295491
ENSMUSG00000037003	Tenc1	209039	tensin 2 [Source:MGI Symbol;Acc:MGI:2387586]	0.497399	0.00604521	0.479184		ENSMUSG00000032413	Rasa2	114713	RAS p21 protein activator 2 [Source:MGI Symbol;Acc:MGI:2149960]	-0.521708	0.00370145	0.295491
ENSMUSG00000039661	Dusp26	66959	dual specificity phosphatase 26 (putative) [Source:MGI Symbol;Acc:MGI:1914209]	-0.497978	0.00597746	0.479184		ENSMUSG00000024754	Tmem2	83921	transmembrane protein 2 [Source:MGI Symbol;Acc:MGI:1890373]	0.520785	0.00377355	0.295491
ENSMUSG00000060227	Casc4	319996	cancer susceptibility candidate 4 [Source:MGI Symbol;Acc:MGI:2443129]	-0.496874	0.00610729	0.479184		ENSMUSG00000020811	Wscd1	216881	WSC domain containing 1 [Source:MGI Symbol;Acc:MGI:2448493]	0.521437	0.00372253	0.295491
ENSMUSG00000089706	B230216N24Rik	NA	RIKEN cDNA B230216N24 gene [Source:MGI Symbol;Acc:MGI:1925853]	-0.496757	0.00612122	0.479184		ENSMUSG00000027840	Wnt2b	22414	wingless-type MMTV integration site family, member 2B [Source:MGI Symbol;Acc:MGI:1261834]	0.521595	0.00371022	0.295491
ENSMUSG00000002831	Plin4	57435	perilipin 4 [Source:MGI Symbol;Acc:MGI:1929709]	0.494856	0.00635084	0.482307		ENSMUSG00000029413	Naaa	67111	N-acylethanolamine acid amidase [Source:MGI Symbol;Acc:MGI:1914361]	-0.520047	0.00383203	0.298295
ENSMUSG00000019303	Psmc3ip	19183	proteasome (prosome, macropain) 26S subunit, ATPase 3, interacting protein [Source:MGI Symbol;Acc:MGI:1098610]	0.495355	0.00628987	0.482307		ENSMUSG00000044258	Ctla2a	13024	cytotoxic T lymphocyte-associated protein 2 alpha [Source:MGI Symbol;Acc:MGI:88554]	0.519256	0.00389552	0.299978
ENSMUSG00000026123	Plekhb2	226971	pleckstrin homology domain containing, family B (evectins) member 2 [Source:MGI Symbol;Acc:MGI:2385825]	-0.495663	0.00625242	0.482307		ENSMUSG00000032744	Heyl	56198	hairy/enhancer-of-split related with YRPW motif-like [Source:MGI Symbol;Acc:MGI:1860511]	-0.519239	0.00389694	0.299978
ENSMUSG00000026134	Prim2	19076	DNA primase, p58 subunit [Source:MGI Symbol;Acc:MGI:97758]	-0.494418	0.00640477	0.482307		ENSMUSG00000037341	Slc9a7	236727	solute carrier family 9 (sodium/hydrogen exchanger), member 7 [Source:MGI Symbol;Acc:MGI:2444530]	-0.518914	0.00392331	0.300339
ENSMUSG00000038257	Glra3	110304	glycine receptor, alpha 3 subunit [Source:MGI Symbol;Acc:MGI:95749]	-0.495378	0.00628707	0.482307		ENSMUSG00000028820	Sfpq	71514	splicing factor proline/glutamine rich (polypyrimidine tract binding protein associated) [Source:MGI Symbol;Acc:MGI:1918764]	0.517191	0.00406571	0.307839
ENSMUSG00000039126	Prune2	353211	prune homolog 2 [Source:MGI Symbol;Acc:MGI:1925004]	-0.494531	0.00639074	0.482307		ENSMUSG00000041037	Irgq	210146	immunity-related GTPase family, Q [Source:MGI Symbol;Acc:MGI:2667176]	-0.517298	0.00405674	0.307839
ENSMUSG00000056492	Gpr116	224792	adhesion G protein-coupled receptor F5 [Source:MGI Symbol;Acc:MGI:2182928]	0.495025	0.00633011	0.482307		ENSMUSG00000038611	Phrf1	101471	PHD and ring finger domains 1 [Source:MGI Symbol;Acc:MGI:2141847]	0.516782	0.00410009	0.308755
ENSMUSG00000030223	Ptpro	19277	protein tyrosine phosphatase, receptor type, O [Source:MGI Symbol;Acc:MGI:1097152]	-0.492739	0.00661511	0.490155		ENSMUSG00000007850	Hnrnph1	59013	heterogeneous nuclear ribonucleoprotein H1 [Source:MGI Symbol;Acc:MGI:1891925]	0.516287	0.00414215	0.310236
ENSMUSG00000044117	2900011O08Rik	67254	RIKEN cDNA 2900011O08 gene [Source:MGI Symbol;Acc:MGI:1914504]	-0.492841	0.00660213	0.490155		ENSMUSG00000055866	Per2	18627	period circadian clock 2 [Source:MGI Symbol;Acc:MGI:1195265]	0.51572	0.00419069	0.312184
ENSMUSG00000055044	Pdlim1	54132	PDZ and LIM domain 1 (elfin) [Source:MGI Symbol;Acc:MGI:1860611]	0.492974	0.00658524	0.490155		ENSMUSG00000025283	Sat1	20229	spermidine/spermine N1-acetyl transferase 1 [Source:MGI Symbol;Acc:MGI:98233]	-0.514935	0.0042588	0.312506
ENSMUSG00000057455	Rit2	19762	Ras-like without CAAX 2 [Source:MGI Symbol;Acc:MGI:108054]	-0.491712	0.00674662	0.494609		ENSMUSG00000045284	Dcaf12l1	245404	DDB1 and CUL4 associated factor 12-like 1 [Source:MGI Symbol;Acc:MGI:2444462]	-0.515172	0.0042381	0.312506
ENSMUSG00000086228	Gm514	208080	ubiquitin-associated protein 1-like [Source:MGI Symbol;Acc:MGI:2685360]	-0.491871	0.00672611	0.494609		ENSMUSG00000052707	Tnrc6a	233833	trinucleotide repeat containing 6a [Source:MGI Symbol;Acc:MGI:2385292]	0.51489	0.00426267	0.312506
ENSMUSG00000017724	Etv4	18612	ets variant 4 [Source:MGI Symbol;Acc:MGI:99423]	-0.491338	0.00679503	0.495536		ENSMUSG00000040111	Gramd1b	235283	GRAM domain containing 1B [Source:MGI Symbol;Acc:MGI:1925037]	0.514351	0.00431006	0.314317
ENSMUSG00000022722	Arl6	56297	ADP-ribosylation factor-like 6 [Source:MGI Symbol;Acc:MGI:1927136]	-0.491046	0.00683308	0.495703		ENSMUSG00000049421	Zfp260	26466	zinc finger protein 260 [Source:MGI Symbol;Acc:MGI:1347071]	0.514024	0.00433894	0.314487
ENSMUSG00000032010	Usp2	53376	ubiquitin specific peptidase 2 [Source:MGI Symbol;Acc:MGI:1858178]	0.490489	0.00690609	0.49839		ENSMUSG00000090828	Sox2ot	NA	NA	-0.513812	0.00435779	0.314487
ENSMUSG00000008305	Tle1	21885	transducin-like enhancer of split 1 [Source:MGI Symbol;Acc:MGI:104636]	0.48966	0.00701596	0.498529		ENSMUSG00000034751	Mast4	328329	microtubule associated serine/threonine kinase family member 4 [Source:MGI Symbol;Acc:MGI:1918885]	0.512505	0.00447549	0.321307
ENSMUSG00000020042	Btbd11	74007	BTB (POZ) domain containing 11 [Source:MGI Symbol;Acc:MGI:1921257]	-0.490059	0.00696293	0.498529		ENSMUSG00000025314	Ptprj	19271	protein tyrosine phosphatase, receptor type, J [Source:MGI Symbol;Acc:MGI:104574]	0.51157	0.00456137	0.325785
ENSMUSG00000028007	Snx7	76561	sorting nexin 7 [Source:MGI Symbol;Acc:MGI:1923811]	0.489889	0.00698551	0.498529		ENSMUSG00000020037	Rfx4	71137	regulatory factor X, 4 (influences HLA class II expression) [Source:MGI Symbol;Acc:MGI:1918387]	-0.510857	0.0046278	0.327549
ENSMUSG00000020074	Ccar1	67500	cell division cycle and apoptosis regulator 1 [Source:MGI Symbol;Acc:MGI:1914750]	0.488348	0.00719298	0.499572		ENSMUSG00000037017	Zscan21	22697	zinc finger and SCAN domain containing 21 [Source:MGI Symbol;Acc:MGI:99182]	-0.510508	0.00466054	0.327549
ENSMUSG00000020572	Nampt	59027	nicotinamide phosphoribosyltransferase [Source:MGI Symbol;Acc:MGI:1929865]	0.488313	0.00719779	0.499572		ENSMUSG00000008540	Mgst1	56615	microsomal glutathione S-transferase 1 [Source:MGI Symbol;Acc:MGI:1913850]	-0.50977	0.00473065	0.327549
ENSMUSG00000024785	Rcl1	59028	RNA terminal phosphate cyclase-like 1 [Source:MGI Symbol;Acc:MGI:1913275]	-0.48905	0.00709776	0.499572		ENSMUSG00000045731	Pnoc	18155	prepronociceptin [Source:MGI Symbol;Acc:MGI:105308]	0.509551	0.00475154	0.327549
ENSMUSG00000029755	Dlx5	13395	distal-less homeobox 5 [Source:MGI Symbol;Acc:MGI:101926]	0.488114	0.00722498	0.499572		ENSMUSG00000037443	Ccdc21	70012	centrosomal protein 85 [Source:MGI Symbol;Acc:MGI:1917262]	0.510211	0.00468869	0.327549
ENSMUSG00000040957	Cables1	63955	CDK5 and Abl enzyme substrate 1 [Source:MGI Symbol;Acc:MGI:1927065]	0.487963	0.00724565	0.499572		ENSMUSG00000079020	Slc45a4	106068	solute carrier family 45, member 4 [Source:MGI Symbol;Acc:MGI:2146236]	0.509999	0.00470879	0.327549
ENSMUSG00000087574	C030037D09Rik	NA	RIKEN cDNA C030037D09 gene [Source:MGI Symbol;Acc:MGI:1924865]	-0.487953	0.00724697	0.499572		ENSMUSG00000023067	Cdkn1a	12575	cyclin-dependent kinase inhibitor 1A (P21) [Source:MGI Symbol;Acc:MGI:104556]	0.51015	0.00469446	0.327549
ENSMUSG00000045007	Tubg2	103768	tubulin, gamma 2 [Source:MGI Symbol;Acc:MGI:2144208]	-0.487566	0.00730024	0.500073		ENSMUSG00000028013	Ppa2	74776	pyrophosphatase (inorganic) 2 [Source:MGI Symbol;Acc:MGI:1922026]	-0.507058	0.00499571	0.337661
ENSMUSG00000046841	Ckap4	216197	cytoskeleton-associated protein 4 [Source:MGI Symbol;Acc:MGI:2444926]	-0.487377	0.00732642	0.500073		ENSMUSG00000060862	Zbtb40	230848	zinc finger and BTB domain containing 40 [Source:MGI Symbol;Acc:MGI:2682254]	0.507712	0.00493061	0.337661
ENSMUSG00000025236	Adpgk	72141	ADP-dependent glucokinase [Source:MGI Symbol;Acc:MGI:1919391]	0.487059	0.00737061	0.500623		ENSMUSG00000023932	Cdc5l	71702	cell division cycle 5-like (S. pombe) [Source:MGI Symbol;Acc:MGI:1918952]	0.507392	0.00496238	0.337661
ENSMUSG00000017802	Fam134c	67998	reticulophagy regulator family member 3 [Source:MGI Symbol;Acc:MGI:1915248]	0.486682	0.00742322	0.501446		ENSMUSG00000004347	Pde1c	18575	phosphodiesterase 1C [Source:MGI Symbol;Acc:MGI:108413]	-0.50708	0.00499353	0.337661
ENSMUSG00000022201	Zfr	22763	zinc finger RNA binding protein [Source:MGI Symbol;Acc:MGI:1341890]	-0.48518	0.00763605	0.501446		ENSMUSG00000054277	Arfgap3	66251	ADP-ribosylation factor GTPase activating protein 3 [Source:MGI Symbol;Acc:MGI:1913501]	0.506223	0.00507984	0.339141
ENSMUSG00000024095	Hnrpll	72692	heterogeneous nuclear ribonucleoprotein L-like [Source:MGI Symbol;Acc:MGI:1919942]	-0.485986	0.00752112	0.501446		ENSMUSG00000040824	Snrpd2	107686	small nuclear ribonucleoprotein D2 [Source:MGI Symbol;Acc:MGI:98345]	-0.506204	0.00508173	0.339141
ENSMUSG00000029012	Orc5	26429	origin recognition complex, subunit 5 [Source:MGI Symbol;Acc:MGI:1347044]	-0.486345	0.00747052	0.501446		ENSMUSG00000038346	Zfp384	269800	zinc finger protein 384 [Source:MGI Symbol;Acc:MGI:2443203]	0.506113	0.00509102	0.339141
ENSMUSG00000033855	Ston1	77057	stonin 1 [Source:MGI Symbol;Acc:MGI:1924307]	0.485412	0.00760283	0.501446		ENSMUSG00000032965	Ift57	73916	intraflagellar transport 57 [Source:MGI Symbol;Acc:MGI:1921166]	0.504794	0.00522658	0.342078
ENSMUSG00000035572	Dcaf10	242418	DDB1 and CUL4 associated factor 10 [Source:MGI Symbol;Acc:MGI:2140179]	-0.485194	0.00763396	0.501446		ENSMUSG00000029454	Mapkapk5	17165	MAP kinase-activated protein kinase 5 [Source:MGI Symbol;Acc:MGI:1333110]	0.50503	0.00520217	0.342078
ENSMUSG00000081487	Gm13689	NA	predicted gene 13689 [Source:MGI Symbol;Acc:MGI:3652061]	0.485341	0.00761295	0.501446		ENSMUSG00000020034	Tcp11l2	216198	t-complex 11 (mouse) like 2 [Source:MGI Symbol;Acc:MGI:2444679]	-0.50502	0.00520316	0.342078
ENSMUSG00000021969	Zdhhc20	75965	zinc finger, DHHC domain containing 20 [Source:MGI Symbol;Acc:MGI:1923215]	-0.483976	0.00781037	0.502108		ENSMUSG00000029104	Htt	15194	huntingtin [Source:MGI Symbol;Acc:MGI:96067]	0.504724	0.00523387	0.342078
ENSMUSG00000026017	Carf	241066	calcium response factor [Source:MGI Symbol;Acc:MGI:2182269]	-0.48423	0.00777326	0.502108		ENSMUSG00000049225	Pdp1	381511	pyruvate dehyrogenase phosphatase catalytic subunit 1 [Source:MGI Symbol;Acc:MGI:2685870]	0.503911	0.00531914	0.344402
ENSMUSG00000027422	Rrbp1	81910	ribosome binding protein 1 [Source:MGI Symbol;Acc:MGI:1932395]	0.484718	0.00770254	0.502108		ENSMUSG00000003814	Calr	12317	calreticulin [Source:MGI Symbol;Acc:MGI:88252]	0.503977	0.00531214	0.344402
ENSMUSG00000033327	Tnxb	81877	tenascin XB [Source:MGI Symbol;Acc:MGI:1932137]	0.483958	0.00781293	0.502108		ENSMUSG00000051678	Pcdhb6	93877	protocadherin beta 6 [Source:MGI Symbol;Acc:MGI:2136740]	-0.503169	0.00539792	0.347877
ENSMUSG00000033475	Tomm6	66119	translocase of outer mitochondrial membrane 6 homolog (yeast) [Source:MGI Symbol;Acc:MGI:1913369]	-0.48386	0.00782732	0.502108		ENSMUSG00000040007	Bahd1	228536	bromo adjacent homology domain containing 1 [Source:MGI Symbol;Acc:MGI:2139371]	0.502053	0.00551829	0.353988
ENSMUSG00000031546	Gins4	109145	GINS complex subunit 4 (Sld5 homolog) [Source:MGI Symbol;Acc:MGI:1923847]	0.483126	0.00793541	0.506117		ENSMUSG00000034412	Tbc1d10a	103724	TBC1 domain family, member 10a [Source:MGI Symbol;Acc:MGI:2144164]	0.500632	0.00567482	0.360204
ENSMUSG00000052374	Actn2	11472	actinin alpha 2 [Source:MGI Symbol;Acc:MGI:109192]	0.482941	0.00796287	0.506117		ENSMUSG00000003344	Btbd2	208198	BTB (POZ) domain containing 2 [Source:MGI Symbol;Acc:MGI:1933831]	-0.500236	0.00571918	0.360204
ENSMUSG00000003464	Pex19	19298	peroxisomal biogenesis factor 19 [Source:MGI Symbol;Acc:MGI:1334458]	0.482295	0.00805921	0.509902		ENSMUSG00000041895	Wipi1	52639	WD repeat domain, phosphoinositide interacting 1 [Source:MGI Symbol;Acc:MGI:1261864]	-0.500326	0.00570913	0.360204
ENSMUSG00000019944	Rhobtb1	69288	Rho-related BTB domain containing 1 [Source:MGI Symbol;Acc:MGI:1916538]	0.479021	0.00856341	0.521343		ENSMUSG00000062981	Mrpl42	67270	mitochondrial ribosomal protein L42 [Source:MGI Symbol;Acc:MGI:1333774]	0.500562	0.00568267	0.360204
ENSMUSG00000021388	Aspn	66695	asporin [Source:MGI Symbol;Acc:MGI:1913945]	0.480633	0.00831205	0.521343		ENSMUSG00000021470	0610007P08Rik	76251	excision repair cross-complementing rodent repair deficiency, complementation group 6 like 2 [Source:MGI Symbol;Acc:MGI:1923501]	-0.499131	0.00584438	0.360808
ENSMUSG00000022964	Tmem50b	77975	transmembrane protein 50B [Source:MGI Symbol;Acc:MGI:1925225]	-0.477216	0.00885253	0.521343		ENSMUSG00000018076	Med13l	76199	mediator complex subunit 13-like [Source:MGI Symbol;Acc:MGI:2670178]	0.499634	0.00578712	0.360808
ENSMUSG00000025402	Nab2	17937	Ngfi-A binding protein 2 [Source:MGI Symbol;Acc:MGI:107563]	0.479651	0.00846444	0.521343		ENSMUSG00000021819	2310021P13Rik	268721	zinc finger SWIM-type containing 8 [Source:MGI Symbol;Acc:MGI:1919156]	0.499003	0.00585897	0.360808
ENSMUSG00000029406	Pitpnm2	19679	phosphatidylinositol transfer protein, membrane-associated 2 [Source:MGI Symbol;Acc:MGI:1336192]	0.478116	0.00870739	0.521343		ENSMUSG00000026374	Tsn	22099	translin [Source:MGI Symbol;Acc:MGI:109263]	-0.499303	0.00582473	0.360808
ENSMUSG00000031111	Igsf1	209268	immunoglobulin superfamily, member 1 [Source:MGI Symbol;Acc:MGI:2147913]	-0.477049	0.00887969	0.521343		ENSMUSG00000070730	Fam82a2	67809	regulator of microtubule dynamics 3 [Source:MGI Symbol;Acc:MGI:1915059]	0.499367	0.00581743	0.360808
ENSMUSG00000033419	Snap91	20616	synaptosomal-associated protein 91 [Source:MGI Symbol;Acc:MGI:109132]	-0.480068	0.00839934	0.521343		ENSMUSG00000032562	Gnai2	14678	guanine nucleotide binding protein (G protein), alpha inhibiting 2 [Source:MGI Symbol;Acc:MGI:95772]	-0.49859	0.00590647	0.362124
ENSMUSG00000037916	Ndufv1	17995	NADH dehydrogenase (ubiquinone) flavoprotein 1 [Source:MGI Symbol;Acc:MGI:107851]	-0.478252	0.00868569	0.521343		ENSMUSG00000071176	Arhgef10	234094	Rho guanine nucleotide exchange factor (GEF) 10 [Source:MGI Symbol;Acc:MGI:2444453]	0.498215	0.00594986	0.362189
ENSMUSG00000038871	Bpgm	12183	2,3-bisphosphoglycerate mutase [Source:MGI Symbol;Acc:MGI:1098242]	0.477977	0.00872967	0.521343		ENSMUSG00000030213	Atf7ip	54343	activating transcription factor 7 interacting protein [Source:MGI Symbol;Acc:MGI:1858965]	-0.49813	0.0059598	0.362189
ENSMUSG00000040446	Rprd1a	225283	regulation of nuclear pre-mRNA domain containing 1A [Source:MGI Symbol;Acc:MGI:2385066]	-0.477386	0.00882504	0.521343		ENSMUSG00000066643	Wdr35	74682	WD repeat domain 35 [Source:MGI Symbol;Acc:MGI:1921932]	-0.497691	0.00601101	0.363706
ENSMUSG00000041130	Zfp598	213753	zinc finger protein 598 [Source:MGI Symbol;Acc:MGI:2670965]	0.477135	0.00886569	0.521343		ENSMUSG00000055116	Arntl	11865	aryl hydrocarbon receptor nuclear translocator-like [Source:MGI Symbol;Acc:MGI:1096381]	-0.496928	0.00610091	0.366938
ENSMUSG00000041935	AW549877	106064	expressed sequence AW549877 [Source:MGI Symbol;Acc:MGI:2146232]	0.477241	0.00884855	0.521343		ENSMUSG00000028944	Prkag2	108099	protein kinase, AMP-activated, gamma 2 non-catalytic subunit [Source:MGI Symbol;Acc:MGI:1336153]	-0.496789	0.0061174	0.366938
ENSMUSG00000045534	Kcna5	16493	potassium voltage-gated channel, shaker-related subfamily, member 5 [Source:MGI Symbol;Acc:MGI:96662]	0.47735	0.00883079	0.521343		ENSMUSG00000034997	Htr2a	15558	5-hydroxytryptamine (serotonin) receptor 2A [Source:MGI Symbol;Acc:MGI:109521]	0.49594	0.00621898	0.368476
ENSMUSG00000063796	Slc22a8	19879	solute carrier family 22 (organic anion transporter), member 8 [Source:MGI Symbol;Acc:MGI:1336187]	0.478259	0.0086845	0.521343		ENSMUSG00000022800	Fyttd1	69823	forty-two-three domain containing 1 [Source:MGI Symbol;Acc:MGI:1917955]	-0.496124	0.00619683	0.368476
ENSMUSG00000071847	Apcdd1	494504	adenomatosis polyposis coli down-regulated 1 [Source:MGI Symbol;Acc:MGI:3513977]	0.47868	0.00861739	0.521343		ENSMUSG00000026442	Nfasc	269116	neurofascin [Source:MGI Symbol;Acc:MGI:104753]	0.495908	0.00622283	0.368476
ENSMUSG00000083421	Gm14776	NA	predicted gene 14776 [Source:MGI Symbol;Acc:MGI:3705559]	-0.477976	0.00872985	0.521343		ENSMUSG00000026443	Lrrn2	16980	leucine rich repeat protein 2, neuronal [Source:MGI Symbol;Acc:MGI:106037]	-0.493114	0.00656755	0.371195
ENSMUSG00000089872	Rps6kc1	320119	ribosomal protein S6 kinase polypeptide 1 [Source:MGI Symbol;Acc:MGI:2443419]	-0.478023	0.00872229	0.521343		ENSMUSG00000027433	Xrn2	24128	5'-3' exoribonuclease 2 [Source:MGI Symbol;Acc:MGI:894687]	0.494452	0.00640047	0.371195
ENSMUSG00000027303	Ptpra	19262	protein tyrosine phosphatase, receptor type, A [Source:MGI Symbol;Acc:MGI:97808]	-0.476659	0.00894351	0.522875		ENSMUSG00000047866	Lonp2	66887	lon peptidase 2, peroxisomal [Source:MGI Symbol;Acc:MGI:1914137]	0.493114	0.00656751	0.371195
ENSMUSG00000030706	Mrpl48	52443	mitochondrial ribosomal protein L48 [Source:MGI Symbol;Acc:MGI:1289321]	-0.475082	0.00920502	0.528522		ENSMUSG00000054309	Cpsf3	54451	cleavage and polyadenylation specificity factor 3 [Source:MGI Symbol;Acc:MGI:1859328]	-0.494258	0.00642449	0.371195
ENSMUSG00000033287	Kctd17	72844	potassium channel tetramerisation domain containing 17 [Source:MGI Symbol;Acc:MGI:1920094]	0.474928	0.00923083	0.528522		ENSMUSG00000061751	Kalrn	545156	kalirin, RhoGEF kinase [Source:MGI Symbol;Acc:MGI:2685385]	0.492855	0.00660032	0.371195
ENSMUSG00000034563	Ccpg1	72278	cell cycle progression 1 [Source:MGI Symbol;Acc:MGI:1196419]	-0.475351	0.00915995	0.528522		ENSMUSG00000021792	5730469M10Rik	70564	family with sequence similarity 213, member A [Source:MGI Symbol;Acc:MGI:1917814]	-0.492998	0.00658228	0.371195
ENSMUSG00000035297	Cops4	26891	COP9 signalosome subunit 4 [Source:MGI Symbol;Acc:MGI:1349414]	-0.475077	0.00920584	0.528522		ENSMUSG00000067215	Usp51	635253	ubiquitin specific protease 51 [Source:MGI Symbol;Acc:MGI:3588217]	0.495088	0.00632235	0.371195
ENSMUSG00000070570	Slc17a7	72961	solute carrier family 17 (sodium-dependent inorganic phosphate cotransporter), member 7 [Source:MGI Symbol;Acc:MGI:1920211]	0.475575	0.00912256	0.528522		ENSMUSG00000024442	0610009O20Rik	66839	RIKEN cDNA 0610009O20 gene [Source:MGI Symbol;Acc:MGI:1914089]	0.493443	0.00652621	0.371195
ENSMUSG00000026437	Cdk18	18557	cyclin-dependent kinase 18 [Source:MGI Symbol;Acc:MGI:97518]	-0.474228	0.00934927	0.529521		ENSMUSG00000061740	Cyp2d22	56448	cytochrome P450, family 2, subfamily d, polypeptide 22 [Source:MGI Symbol;Acc:MGI:1929474]	-0.492772	0.00661083	0.371195
ENSMUSG00000040387	Klhl32	212390	kelch-like 32 [Source:MGI Symbol;Acc:MGI:3612790]	-0.47452	0.00929967	0.529521		ENSMUSG00000022498	Txndc11	106200	thioredoxin domain containing 11 [Source:MGI Symbol;Acc:MGI:1923620]	-0.492724	0.006617	0.371195
ENSMUSG00000070808	Gltscr1	243842	BRD4 interacting chromatin remodeling complex associated protein [Source:MGI Symbol;Acc:MGI:2154263]	0.474148	0.00936292	0.529521		ENSMUSG00000037926	Ssh2	237860	slingshot homolog 2 (Drosophila) [Source:MGI Symbol;Acc:MGI:2679255]	0.492839	0.00660236	0.371195
ENSMUSG00000007783	Cpt1c	78070	carnitine palmitoyltransferase 1c [Source:MGI Symbol;Acc:MGI:2446526]	-0.467502	0.0105536	0.530003		ENSMUSG00000016552	Foxred2	239554	FAD-dependent oxidoreductase domain containing 2 [Source:MGI Symbol;Acc:MGI:106315]	-0.492789	0.00660875	0.371195
ENSMUSG00000018209	Stk4	58231	serine/threonine kinase 4 [Source:MGI Symbol;Acc:MGI:1929004]	0.470761	0.00995473	0.530003		ENSMUSG00000092279	RP23-3M10.11	NA	NA	-0.493281	0.00654651	0.371195
ENSMUSG00000020037	Rfx4	71137	regulatory factor X, 4 (influences HLA class II expression) [Source:MGI Symbol;Acc:MGI:1918387]	-0.467517	0.0105508	0.530003		ENSMUSG00000041272	Tox	252838	thymocyte selection-associated high mobility group box [Source:MGI Symbol;Acc:MGI:2181659]	-0.492209	0.00668263	0.373365
ENSMUSG00000021752	Kctd6	71393	potassium channel tetramerisation domain containing 6 [Source:MGI Symbol;Acc:MGI:1918643]	0.467159	0.0106183	0.530003		ENSMUSG00000025978	Rftn2	74013	raftlin family member 2 [Source:MGI Symbol;Acc:MGI:1921263]	-0.491115	0.00682402	0.375213
ENSMUSG00000022139	Mbnl2	105559	muscleblind like splicing factor 2 [Source:MGI Symbol;Acc:MGI:2145597]	0.469279	0.0102234	0.530003		ENSMUSG00000001542	Ell2	192657	elongation factor RNA polymerase II 2 [Source:MGI Symbol;Acc:MGI:2183438]	0.491586	0.0067629	0.375213
ENSMUSG00000022371	Col14a1	12818	collagen, type XIV, alpha 1 [Source:MGI Symbol;Acc:MGI:1341272]	0.472417	0.00966159	0.530003		ENSMUSG00000033931	Rbm34	52202	RNA binding motif protein 34 [Source:MGI Symbol;Acc:MGI:1098653]	-0.491184	0.00681504	0.375213
ENSMUSG00000022489	Pde1b	18574	phosphodiesterase 1B, Ca2+-calmodulin dependent [Source:MGI Symbol;Acc:MGI:97523]	0.468821	0.0103077	0.530003		ENSMUSG00000029570	Lfng	16848	LFNG O-fucosylpeptide 3-beta-N-acetylglucosaminyltransferase [Source:MGI Symbol;Acc:MGI:1095413]	0.491294	0.0068007	0.375213
ENSMUSG00000025217	Btrc	12234	beta-transducin repeat containing protein [Source:MGI Symbol;Acc:MGI:1338871]	-0.468118	0.0104381	0.530003		ENSMUSG00000074872	Ctxn2	381418	cortexin 2 [Source:MGI Symbol;Acc:MGI:2139444]	-0.490285	0.00693301	0.379435
ENSMUSG00000026203	Dnajb2	56812	DnaJ heat shock protein family (Hsp40) member B2 [Source:MGI Symbol;Acc:MGI:1928739]	-0.467021	0.0106444	0.530003		ENSMUSG00000038244	Mical2	320878	microtubule associated monooxygenase, calponin and LIM domain containing 2 [Source:MGI Symbol;Acc:MGI:2444947]	0.489908	0.00698297	0.379435
ENSMUSG00000026640	Plxna2	18845	plexin A2 [Source:MGI Symbol;Acc:MGI:107684]	0.471866	0.00975825	0.530003		ENSMUSG00000057836	Xlr3a	22445	X-linked lymphocyte-regulated 3A [Source:MGI Symbol;Acc:MGI:109506]	0.490099	0.00695764	0.379435
ENSMUSG00000027524	Edn3	13616	endothelin 3 [Source:MGI Symbol;Acc:MGI:95285]	0.468984	0.0102776	0.530003		ENSMUSG00000027281	2210009G21Rik	74243	SLX4 interacting protein [Source:MGI Symbol;Acc:MGI:1921493]	0.489434	0.00704623	0.379893
ENSMUSG00000027716	Trpc3	22065	transient receptor potential cation channel, subfamily C, member 3 [Source:MGI Symbol;Acc:MGI:109526]	-0.472455	0.00965492	0.530003		ENSMUSG00000049252	Lrp1b	94217	low density lipoprotein-related protein 1B (deleted in tumors) [Source:MGI Symbol;Acc:MGI:2151136]	-0.489456	0.00704324	0.379893
ENSMUSG00000028626	Col9a2	12840	collagen, type IX, alpha 2 [Source:MGI Symbol;Acc:MGI:88466]	0.473765	0.00942832	0.530003		ENSMUSG00000038393	Txnip	56338	thioredoxin interacting protein [Source:MGI Symbol;Acc:MGI:1889549]	0.488621	0.00715584	0.384307
ENSMUSG00000029238	Clock	12753	circadian locomotor output cycles kaput [Source:MGI Symbol;Acc:MGI:99698]	-0.469125	0.0102517	0.530003		ENSMUSG00000037784	Dzip1l	72507	DAZ interacting protein 1-like [Source:MGI Symbol;Acc:MGI:1919757]	0.487871	0.00725828	0.385329
ENSMUSG00000030259	Rassf8	71323	Ras association (RalGDS/AF-6) domain family (N-terminal) member 8 [Source:MGI Symbol;Acc:MGI:1918573]	0.467195	0.0106115	0.530003		ENSMUSG00000034674	Tdg	21665	thymine DNA glycosylase [Source:MGI Symbol;Acc:MGI:108247]	0.48796	0.007246	0.385329
ENSMUSG00000030499	Kctd15	233107	potassium channel tetramerisation domain containing 15 [Source:MGI Symbol;Acc:MGI:2385276]	-0.468419	0.0103822	0.530003		ENSMUSG00000030089	Slc41a3	71699	solute carrier family 41, member 3 [Source:MGI Symbol;Acc:MGI:1918949]	-0.488225	0.00720973	0.385329
ENSMUSG00000030711	Sult1a1	20887	sulfotransferase family 1A, phenol-preferring, member 1 [Source:MGI Symbol;Acc:MGI:102896]	0.469759	0.0101358	0.530003		ENSMUSG00000054920	Klhl5	71778	kelch-like 5 [Source:MGI Symbol;Acc:MGI:1919028]	-0.487556	0.00730164	0.386151
ENSMUSG00000032278	Paqr5	74090	progestin and adipoQ receptor family member V [Source:MGI Symbol;Acc:MGI:1921340]	0.472354	0.00967254	0.530003		ENSMUSG00000021368	Tbc1d7	67046	TBC1 domain family, member 7 [Source:MGI Symbol;Acc:MGI:1914296]	-0.487257	0.0073431	0.386867
ENSMUSG00000032501	Trib1	211770	tribbles pseudokinase 1 [Source:MGI Symbol;Acc:MGI:2443397]	0.46856	0.010356	0.530003		ENSMUSG00000020427	Igfbp3	16009	insulin-like growth factor binding protein 3 [Source:MGI Symbol;Acc:MGI:96438]	0.486021	0.00751627	0.390056
ENSMUSG00000036371	Serbp1	66870	serpine1 mRNA binding protein 1 [Source:MGI Symbol;Acc:MGI:1914120]	-0.466876	0.010672	0.530003		ENSMUSG00000063919	Srrm4	68955	serine/arginine repetitive matrix 4 [Source:MGI Symbol;Acc:MGI:1916205]	0.486028	0.00751527	0.390056
ENSMUSG00000036560	Lgi4	243914	leucine-rich repeat LGI family, member 4 [Source:MGI Symbol;Acc:MGI:2180197]	-0.469149	0.0102472	0.530003		ENSMUSG00000029478	Ncor2	20602	nuclear receptor co-repressor 2 [Source:MGI Symbol;Acc:MGI:1337080]	0.486332	0.00747226	0.390056
ENSMUSG00000039697	Ncoa7	211329	nuclear receptor coactivator 7 [Source:MGI Symbol;Acc:MGI:2444847]	-0.468747	0.0103214	0.530003		ENSMUSG00000044348	Mcart6	67062	solute carrier family 25, member 53 [Source:MGI Symbol;Acc:MGI:1914312]	-0.485822	0.00754439	0.390056
ENSMUSG00000040025	Ythdf2	213541	YTH domain family 2 [Source:MGI Symbol;Acc:MGI:2444233]	-0.467767	0.0105038	0.530003		ENSMUSG00000029681	Bcl7b	12054	B cell CLL/lymphoma 7B [Source:MGI Symbol;Acc:MGI:1332238]	0.486154	0.00749743	0.390056
ENSMUSG00000041126	H2afv	77605	H2A histone family, member V [Source:MGI Symbol;Acc:MGI:1924855]	0.47164	0.00979829	0.530003		ENSMUSG00000039983	Ccdc32	269336	coiled-coil domain containing 32 [Source:MGI Symbol;Acc:MGI:2685477]	-0.485553	0.00758273	0.390581
ENSMUSG00000041685	Fcho2	218503	FCH domain only 2 [Source:MGI Symbol;Acc:MGI:3505790]	0.473302	0.00950792	0.530003		ENSMUSG00000024206	Rfx2	19725	regulatory factor X, 2 (influences HLA class II expression) [Source:MGI Symbol;Acc:MGI:106583]	-0.484807	0.00768964	0.394621
ENSMUSG00000042042	Csgalnact2	78752	chondroitin sulfate N-acetylgalactosaminyltransferase 2 [Source:MGI Symbol;Acc:MGI:1926002]	0.468667	0.0103361	0.530003		ENSMUSG00000035711	Dok3	27261	docking protein 3 [Source:MGI Symbol;Acc:MGI:1351490]	0.484198	0.00777793	0.397679
ENSMUSG00000043673	Kcns3	238076	potassium voltage-gated channel, delayed-rectifier, subfamily S, member 3 [Source:MGI Symbol;Acc:MGI:1098804]	0.47062	0.00998015	0.530003		ENSMUSG00000074093	Svip	75744	small VCP/p97-interacting protein [Source:MGI Symbol;Acc:MGI:1922994]	-0.483783	0.00783859	0.399307
ENSMUSG00000044617	Zbtb39	320080	zinc finger and BTB domain containing 39 [Source:MGI Symbol;Acc:MGI:2443316]	0.470734	0.00995957	0.530003		ENSMUSG00000091266	Gm17321	NA	NA	-0.483497	0.00788054	0.399973
ENSMUSG00000047810	Ccdc88b	78317	coiled-coil domain containing 88B [Source:MGI Symbol;Acc:MGI:1925567]	-0.468762	0.0103186	0.530003		ENSMUSG00000049571	9330101J02Rik	212124	cilia and flagella associated protein 46 [Source:MGI Symbol;Acc:MGI:2444387]	-0.482589	0.00801521	0.405324
ENSMUSG00000049421	Zfp260	26466	zinc finger protein 260 [Source:MGI Symbol;Acc:MGI:1347071]	0.473535	0.00946778	0.530003		ENSMUSG00000067889	Spnb3	20743	spectrin beta, non-erythrocytic 2 [Source:MGI Symbol;Acc:MGI:1313261]	0.481794	0.00813479	0.409875
ENSMUSG00000053980	Gm9930	NA	predicted gene 9930 [Source:MGI Symbol;Acc:MGI:3642400]	-0.468141	0.0104338	0.530003		ENSMUSG00000029613	Eif2ak1	15467	eukaryotic translation initiation factor 2 alpha kinase 1 [Source:MGI Symbol;Acc:MGI:1353448]	-0.480071	0.00839888	0.411218
ENSMUSG00000058145	Adamts17	233332	a disintegrin-like and metallopeptidase (reprolysin type) with thrombospondin type 1 motif, 17 [Source:MGI Symbol;Acc:MGI:3588195]	-0.469049	0.0102657	0.530003		ENSMUSG00000008090	Fgfrl1	116701	fibroblast growth factor receptor-like 1 [Source:MGI Symbol;Acc:MGI:2150920]	-0.480302	0.00836307	0.411218
ENSMUSG00000066613	Zfp932	69504	zinc finger protein 932 [Source:MGI Symbol;Acc:MGI:1916754]	-0.471189	0.0098782	0.530003		ENSMUSG00000031609	Sap30	60406	sin3 associated polypeptide [Source:MGI Symbol;Acc:MGI:1929129]	0.480231	0.00837408	0.411218
ENSMUSG00000092060	Bend4	666938	BEN domain containing 4 [Source:MGI Symbol;Acc:MGI:3648414]	-0.470504	0.010001	0.530003		ENSMUSG00000078622	Ccdc47	67163	coiled-coil domain containing 47 [Source:MGI Symbol;Acc:MGI:1914413]	-0.481312	0.008208	0.411218
ENSMUSG00000007440	Pcdha1	12943	protocadherin alpha 11 [Source:MGI Symbol;Acc:MGI:1298372]	-0.465837	0.010871	0.530143		ENSMUSG00000030815	Phkg2	68961	phosphorylase kinase, gamma 2 (testis) [Source:MGI Symbol;Acc:MGI:1916211]	-0.480567	0.0083222	0.411218
ENSMUSG00000016528	Mapkapk2	17164	MAP kinase-activated protein kinase 2 [Source:MGI Symbol;Acc:MGI:109298]	0.466298	0.0107824	0.530143		ENSMUSG00000034732	Pabpc5	93728	poly(A) binding protein, cytoplasmic 5 [Source:MGI Symbol;Acc:MGI:2136401]	-0.480524	0.00832884	0.411218
ENSMUSG00000022462	Slc38a2	67760	solute carrier family 38, member 2 [Source:MGI Symbol;Acc:MGI:1915010]	0.465467	0.0109426	0.530143		ENSMUSG00000031786	Ccdc135	330830	dynein regulatory complex subunit 7 [Source:MGI Symbol;Acc:MGI:2685616]	-0.480678	0.00830499	0.411218
ENSMUSG00000043019	Edem3	66967	ER degradation enhancer, mannosidase alpha-like 3 [Source:MGI Symbol;Acc:MGI:1914217]	-0.465611	0.0109146	0.530143		ENSMUSG00000043631	Ecm2	407800	extracellular matrix protein 2, female organ and adipocyte specific [Source:MGI Symbol;Acc:MGI:3039578]	-0.480509	0.00833112	0.411218
ENSMUSG00000052962	Mrpl35	66223	mitochondrial ribosomal protein L35 [Source:MGI Symbol;Acc:MGI:1913473]	-0.465492	0.0109378	0.530143		ENSMUSG00000021133	4933426M11Rik	217684	sushi domain containing 6 [Source:MGI Symbol;Acc:MGI:2444661]	0.477842	0.00875134	0.414061
ENSMUSG00000064315	Rpl21-ps10	NA	NA	-0.465662	0.0109048	0.530143		ENSMUSG00000067279	Ppp1r3c	53412	protein phosphatase 1, regulatory (inhibitor) subunit 3C [Source:MGI Symbol;Acc:MGI:1858229]	-0.477818	0.00875531	0.414061
ENSMUSG00000089998	A130049A11Rik	NA	putative homeodomain transcription factor 1, opposite strand [Source:MGI Symbol;Acc:MGI:3698050]	-0.466498	0.0107441	0.530143		ENSMUSG00000025372	Baiap2	108100	brain-specific angiogenesis inhibitor 1-associated protein 2 [Source:MGI Symbol;Acc:MGI:2137336]	0.478838	0.00859245	0.414061
ENSMUSG00000001763	Tspan33	232670	tetraspanin 33 [Source:MGI Symbol;Acc:MGI:1919012]	-0.464508	0.0111301	0.53541		ENSMUSG00000041362	4930506M07Rik	71653	shootin 1 [Source:MGI Symbol;Acc:MGI:1918903]	-0.478162	0.00870002	0.414061
ENSMUSG00000016559	H3f3b	15081	H3 histone, family 3B [Source:MGI Symbol;Acc:MGI:1101768]	-0.46445	0.0111415	0.53541		ENSMUSG00000049932	H2afx	15270	H2A histone family, member X [Source:MGI Symbol;Acc:MGI:102688]	-0.477815	0.00875577	0.414061
ENSMUSG00000091243	Vgll3	73569	vestigial like family member 3 [Source:MGI Symbol;Acc:MGI:1920819]	0.46432	0.0111673	0.53541		ENSMUSG00000025666	Tmem47	192216	transmembrane protein 47 [Source:MGI Symbol;Acc:MGI:2177570]	-0.47868	0.0086175	0.414061
ENSMUSG00000030083	Abtb1	80283	ankyrin repeat and BTB (POZ) domain containing 1 [Source:MGI Symbol;Acc:MGI:1933148]	-0.463362	0.0113576	0.54266		ENSMUSG00000034931	Dhx8	217207	DEAH (Asp-Glu-Ala-His) box polypeptide 8 [Source:MGI Symbol;Acc:MGI:1306823]	0.478442	0.00865525	0.414061
ENSMUSG00000013698	Pea15a	18611	phosphoprotein enriched in astrocytes 15A [Source:MGI Symbol;Acc:MGI:104799]	-0.462823	0.0114659	0.54595		ENSMUSG00000073418	C4b	12268	complement component 4B (Chido blood group) [Source:MGI Symbol;Acc:MGI:88228]	-0.478324	0.00867415	0.414061
ENSMUSG00000021597	Ankrd32	105377	SMC5-SMC6 complex localization factor 1 [Source:MGI Symbol;Acc:MGI:2145448]	0.460951	0.011849	0.550609		ENSMUSG00000039891	Txlnb	378431	taxilin beta [Source:MGI Symbol;Acc:MGI:2671945]	-0.47931	0.00851795	0.414061
ENSMUSG00000023963	Cyp39a1	56050	cytochrome P450, family 39, subfamily a, polypeptide 1 [Source:MGI Symbol;Acc:MGI:1927096]	0.460593	0.0119234	0.550609		ENSMUSG00000004360	9330159F19Rik	212448	RIKEN cDNA 9330159F19 gene [Source:MGI Symbol;Acc:MGI:3036239]	0.477841	0.00875149	0.414061
ENSMUSG00000024109	Nrxn1	18189	neurexin I [Source:MGI Symbol;Acc:MGI:1096391]	-0.461046	0.0118293	0.550609		ENSMUSG00000092035	Peg10	170676	paternally expressed 10 [Source:MGI Symbol;Acc:MGI:2157785]	0.477035	0.00888207	0.414377
ENSMUSG00000025103	Btbd1	83962	BTB (POZ) domain containing 1 [Source:MGI Symbol;Acc:MGI:1933765]	-0.460603	0.0119214	0.550609		ENSMUSG00000061360	Phf5a	68479	PHD finger protein 5A [Source:MGI Symbol;Acc:MGI:2156864]	0.477113	0.00886933	0.414377
ENSMUSG00000032470	Mras	17532	muscle and microspikes RAS [Source:MGI Symbol;Acc:MGI:1100856]	-0.460337	0.0119769	0.550609		ENSMUSG00000072829	Gm7292	NA	NA	-0.477274	0.00884315	0.414377
ENSMUSG00000033735	Spr	20751	sepiapterin reductase [Source:MGI Symbol;Acc:MGI:103078]	-0.460948	0.0118497	0.550609		ENSMUSG00000037470	Uggt1	320011	UDP-glucose glycoprotein glucosyltransferase 1 [Source:MGI Symbol;Acc:MGI:2443162]	0.47746	0.0088131	0.414377
ENSMUSG00000039059	Hrh3	99296	histamine receptor H3 [Source:MGI Symbol;Acc:MGI:2139279]	0.460291	0.0119867	0.550609		ENSMUSG00000052921	Arhgef15	442801	Rho guanine nucleotide exchange factor (GEF) 15 [Source:MGI Symbol;Acc:MGI:3045246]	-0.47658	0.00895636	0.416441
ENSMUSG00000043004	Gng2	14702	guanine nucleotide binding protein (G protein), gamma 2 [Source:MGI Symbol;Acc:MGI:102705]	-0.460223	0.0120009	0.550609		ENSMUSG00000030249	Abcc9	20928	ATP-binding cassette, sub-family C (CFTR/MRP), member 9 [Source:MGI Symbol;Acc:MGI:1352630]	0.476361	0.00899246	0.416721
ENSMUSG00000054619	Mettl7a1	70152	methyltransferase like 7A1 [Source:MGI Symbol;Acc:MGI:1916523]	0.461976	0.011638	0.550609		ENSMUSG00000051354	Samd3	268288	sterile alpha motif domain containing 3 [Source:MGI Symbol;Acc:MGI:2685469]	-0.476071	0.00904016	0.417535
ENSMUSG00000059991	Nptx2	53324	neuronal pentraxin 2 [Source:MGI Symbol;Acc:MGI:1858209]	0.46129	0.0117789	0.550609		ENSMUSG00000040025	Ythdf2	213541	YTH domain family 2 [Source:MGI Symbol;Acc:MGI:2444233]	-0.475886	0.00907091	0.417563
ENSMUSG00000090828	Sox2ot	NA	NA	-0.460226	0.0120001	0.550609		ENSMUSG00000051497	Kcnj16	16517	potassium inwardly-rectifying channel, subfamily J, member 16 [Source:MGI Symbol;Acc:MGI:1314842]	-0.475366	0.00915739	0.418762
ENSMUSG00000019998	Stx7	53331	syntaxin 7 [Source:MGI Symbol;Acc:MGI:1858210]	-0.459987	0.0120504	0.551055		ENSMUSG00000004393	Ddx56	52513	DEAD (Asp-Glu-Ala-Asp) box polypeptide 56 [Source:MGI Symbol;Acc:MGI:1277172]	0.475439	0.00914515	0.418762
ENSMUSG00000023011	Faim2	72393	Fas apoptotic inhibitory molecule 2 [Source:MGI Symbol;Acc:MGI:1919643]	-0.459774	0.0120954	0.551295		ENSMUSG00000056755	Grm7	108073	glutamate receptor, metabotropic 7 [Source:MGI Symbol;Acc:MGI:1351344]	-0.472927	0.00957272	0.426818
ENSMUSG00000028851	Nudc	18221	nudC nuclear distribution protein [Source:MGI Symbol;Acc:MGI:106014]	-0.459583	0.0121356	0.551314		ENSMUSG00000057113	Npm1	18148	nucleophosmin 1 [Source:MGI Symbol;Acc:MGI:106184]	-0.473733	0.0094337	0.426818
ENSMUSG00000020601	Trib2	217410	tribbles pseudokinase 2 [Source:MGI Symbol;Acc:MGI:2145021]	0.459017	0.0122559	0.55354		ENSMUSG00000038593	Tctn1	654470	tectonic family member 1 [Source:MGI Symbol;Acc:MGI:3603820]	-0.472355	0.00967241	0.426818
ENSMUSG00000026806	Ddx31	227674	DEAD/H (Asp-Glu-Ala-Asp/His) box polypeptide 31 [Source:MGI Symbol;Acc:MGI:2682639]	-0.45879	0.0123044	0.55354		ENSMUSG00000091158	Mirg	NA	NA	0.472402	0.00966417	0.426818
ENSMUSG00000030753	Prkrir	72981	THAP domain containing 12 [Source:MGI Symbol;Acc:MGI:1920231]	0.458823	0.0122973	0.55354		ENSMUSG00000020589	Fam49a	76820	family with sequence similarity 49, member A [Source:MGI Symbol;Acc:MGI:1261783]	0.472483	0.00965004	0.426818
ENSMUSG00000001441	Npepps	19155	aminopeptidase puromycin sensitive [Source:MGI Symbol;Acc:MGI:1101358]	-0.458152	0.0124418	0.55537		ENSMUSG00000045275	Lca5l	385668	Leber congenital amaurosis 5-like [Source:MGI Symbol;Acc:MGI:3041157]	-0.472853	0.00958563	0.426818
ENSMUSG00000025495	Ptdss2	27388	phosphatidylserine synthase 2 [Source:MGI Symbol;Acc:MGI:1351664]	-0.458396	0.0123892	0.55537		ENSMUSG00000021508	Cxcl14	57266	chemokine (C-X-C motif) ligand 14 [Source:MGI Symbol;Acc:MGI:1888514]	0.473113	0.00954055	0.426818
ENSMUSG00000038264	Sema7a	20361	sema domain, immunoglobulin domain (Ig), and GPI membrane anchor, (semaphorin) 7A [Source:MGI Symbol;Acc:MGI:1306826]	0.458042	0.0124654	0.55537		ENSMUSG00000037016	Frem2	242022	Fras1 related extracellular matrix protein 2 [Source:MGI Symbol;Acc:MGI:2444465]	-0.472833	0.00958903	0.426818
ENSMUSG00000059119	Nap1l4	17955	nucleosome assembly protein 1-like 4 [Source:MGI Symbol;Acc:MGI:1316687]	-0.457505	0.0125821	0.558773		ENSMUSG00000029049	Morn1	76866	MORN repeat containing 1 [Source:MGI Symbol;Acc:MGI:1924116]	-0.472942	0.00957014	0.426818
ENSMUSG00000021417	Eci2	23986	enoyl-Coenzyme A delta isomerase 2 [Source:MGI Symbol;Acc:MGI:1346064]	-0.457184	0.0126523	0.560095		ENSMUSG00000021069	Pygl	110095	liver glycogen phosphorylase [Source:MGI Symbol;Acc:MGI:97829]	-0.472977	0.00956412	0.426818
ENSMUSG00000028339	Col15a1	12819	collagen, type XV, alpha 1 [Source:MGI Symbol;Acc:MGI:88449]	-0.456886	0.0127178	0.561201		ENSMUSG00000022556	Hsf1	15499	heat shock factor 1 [Source:MGI Symbol;Acc:MGI:96238]	0.473179	0.00952903	0.426818
ENSMUSG00000041763	Tpp2	22019	tripeptidyl peptidase II [Source:MGI Symbol;Acc:MGI:102724]	-0.456572	0.012787	0.562467		ENSMUSG00000030257	Srgap3	259302	SLIT-ROBO Rho GTPase activating protein 3 [Source:MGI Symbol;Acc:MGI:2152938]	-0.47161	0.00980353	0.426858
ENSMUSG00000024302	Dtna	13527	dystrobrevin alpha [Source:MGI Symbol;Acc:MGI:106039]	-0.456076	0.012897	0.562879		ENSMUSG00000020828	Pld2	18806	phospholipase D2 [Source:MGI Symbol;Acc:MGI:892877]	-0.471117	0.00989117	0.426858
ENSMUSG00000026558	Uck2	80914	uridine-cytidine kinase 2 [Source:MGI Symbol;Acc:MGI:1931744]	-0.456224	0.0128642	0.562879		ENSMUSG00000018666	Cbx1	12412	chromobox 1 [Source:MGI Symbol;Acc:MGI:105369]	0.470945	0.00992191	0.426858
ENSMUSG00000057143	Trim12c	319236	tripartite motif-containing 12C [Source:MGI Symbol;Acc:MGI:4821183]	0.455981	0.0129183	0.562879		ENSMUSG00000038982	Muted	17828	biogenesis of lysosomal organelles complex-1, subunit 5, muted [Source:MGI Symbol;Acc:MGI:2178598]	-0.470534	0.00999557	0.426858
ENSMUSG00000020385	Clk4	12750	CDC like kinase 4 [Source:MGI Symbol;Acc:MGI:1098551]	0.455594	0.0130048	0.562909		ENSMUSG00000027499	Pkia	18767	protein kinase inhibitor, alpha [Source:MGI Symbol;Acc:MGI:104747]	-0.471798	0.00977024	0.426858
ENSMUSG00000025220	Mgea5	76055	meningioma expressed antigen 5 (hyaluronidase) [Source:MGI Symbol;Acc:MGI:1932139]	-0.455407	0.0130468	0.562909		ENSMUSG00000039640	Mrpl12	56282	mitochondrial ribosomal protein L12 [Source:MGI Symbol;Acc:MGI:1926273]	0.472165	0.00970578	0.426858
ENSMUSG00000042903	Foxo4	54601	forkhead box O4 [Source:MGI Symbol;Acc:MGI:1891915]	0.455325	0.0130652	0.562909		ENSMUSG00000068551	Zfp467	68910	zinc finger protein 467 [Source:MGI Symbol;Acc:MGI:1916160]	-0.470948	0.00992133	0.426858
ENSMUSG00000062588	Gm6104	NA	predicted gene 6104 [Source:MGI Symbol;Acc:MGI:3648587]	0.455253	0.0130815	0.562909		ENSMUSG00000026786	Apbb1ip	54519	amyloid beta (A4) precursor protein-binding, family B, member 1 interacting protein [Source:MGI Symbol;Acc:MGI:1861354]	-0.470452	0.0100104	0.426858
ENSMUSG00000056427	Slit3	20564	slit homolog 3 (Drosophila) [Source:MGI Symbol;Acc:MGI:1315202]	0.455051	0.013127	0.563121		ENSMUSG00000033545	Znrf1	170737	zinc and ring finger 1 [Source:MGI Symbol;Acc:MGI:2177308]	0.471798	0.00977026	0.426858
ENSMUSG00000003526	Prodh	19125	proline dehydrogenase [Source:MGI Symbol;Acc:MGI:97770]	0.452558	0.0137004	0.563583		ENSMUSG00000031703	Itfg1	71927	integrin alpha FG-GAP repeat containing 1 [Source:MGI Symbol;Acc:MGI:106419]	-0.470441	0.0100122	0.426858
ENSMUSG00000006221	Hspb7	29818	heat shock protein family, member 7 (cardiovascular) [Source:MGI Symbol;Acc:MGI:1352494]	0.45134	0.0139881	0.563583		ENSMUSG00000086705	Gm16894	NA	NA	-0.470603	0.00998307	0.426858
ENSMUSG00000010362	Rdm1	66599	RAD52 motif 1 [Source:MGI Symbol;Acc:MGI:1913849]	0.453749	0.0134239	0.563583		ENSMUSG00000026227	2810459M11Rik	72792	RIKEN cDNA 2810459M11 gene [Source:MGI Symbol;Acc:MGI:1920042]	-0.469782	0.0101317	0.428001
ENSMUSG00000014837	4931428F04Rik	74356	RIKEN cDNA 4931428F04 gene [Source:MGI Symbol;Acc:MGI:1921606]	-0.449473	0.0144388	0.563583		ENSMUSG00000021275	Tecpr2	104859	tectonin beta-propeller repeat containing 2 [Source:MGI Symbol;Acc:MGI:2144865]	-0.469796	0.010129	0.428001
ENSMUSG00000019997	Ctgf	14219	connective tissue growth factor [Source:MGI Symbol;Acc:MGI:95537]	0.451768	0.0138865	0.563583		ENSMUSG00000019437	Tlcd1	68385	TLC domain containing 1 [Source:MGI Symbol;Acc:MGI:1915572]	-0.469818	0.0101251	0.428001
ENSMUSG00000021133	4933426M11Rik	217684	sushi domain containing 6 [Source:MGI Symbol;Acc:MGI:2444661]	0.448341	0.014718	0.563583		ENSMUSG00000029474	Rnf34	80751	ring finger protein 34 [Source:MGI Symbol;Acc:MGI:2153340]	-0.4695	0.0101829	0.428859
ENSMUSG00000022533	Atp13a3	224088	ATPase type 13A3 [Source:MGI Symbol;Acc:MGI:2685387]	0.45132	0.013993	0.563583		ENSMUSG00000039579	Grin3a	242443	glutamate receptor ionotropic, NMDA3A [Source:MGI Symbol;Acc:MGI:1933206]	-0.468485	0.0103698	0.435406
ENSMUSG00000022557	Bop1	12181	block of proliferation 1 [Source:MGI Symbol;Acc:MGI:1334460]	0.448613	0.0146504	0.563583		ENSMUSG00000020361	Hspa4	15525	heat shock protein 4 [Source:MGI Symbol;Acc:MGI:1342292]	0.468304	0.0104036	0.435504
ENSMUSG00000024053	Emilin2	246707	elastin microfibril interfacer 2 [Source:MGI Symbol;Acc:MGI:2389136]	0.451259	0.0140075	0.563583		ENSMUSG00000042707	Dnali1	75563	dynein, axonemal, light intermediate polypeptide 1 [Source:MGI Symbol;Acc:MGI:1922813]	-0.467794	0.0104988	0.43685
ENSMUSG00000025316	Banp	53325	BTG3 associated nuclear protein [Source:MGI Symbol;Acc:MGI:1889023]	0.450186	0.0142652	0.563583		ENSMUSG00000090722	Gm8378	NA	predicted gene 8378 [Source:MGI Symbol;Acc:MGI:3646777]	-0.467903	0.0104783	0.43685
ENSMUSG00000026365	Cfh	12628	complement component factor h [Source:MGI Symbol;Acc:MGI:88385]	0.448644	0.0146429	0.563583		ENSMUSG00000029385	Ccng2	12452	cyclin G2 [Source:MGI Symbol;Acc:MGI:1095734]	0.467458	0.0105619	0.436851
ENSMUSG00000028619	2210012G02Rik	66526	transcription elongation factor A (SII) N-terminal and central domain containing 2 [Source:MGI Symbol;Acc:MGI:1913776]	0.448316	0.0147241	0.563583		ENSMUSG00000024164	C3	12266	complement component 3 [Source:MGI Symbol;Acc:MGI:88227]	-0.467509	0.0105523	0.436851
ENSMUSG00000028868	Wasf2	242687	WAS protein family, member 2 [Source:MGI Symbol;Acc:MGI:1098641]	0.449749	0.0143715	0.563583		ENSMUSG00000021186	Fbln5	23876	fibulin 5 [Source:MGI Symbol;Acc:MGI:1346091]	0.466472	0.010749	0.438757
ENSMUSG00000029064	Gnb1	14688	guanine nucleotide binding protein (G protein), beta 1 [Source:MGI Symbol;Acc:MGI:95781]	-0.449289	0.014484	0.563583		ENSMUSG00000034098	Fstl5	213262	follistatin-like 5 [Source:MGI Symbol;Acc:MGI:2442179]	-0.466705	0.0107046	0.438757
ENSMUSG00000030218	Mgp	17313	matrix Gla protein [Source:MGI Symbol;Acc:MGI:96976]	0.449791	0.0143613	0.563583		ENSMUSG00000008035	Mid1ip1	68041	Mid1 interacting protein 1 (gastrulation specific G12-like (zebrafish)) [Source:MGI Symbol;Acc:MGI:1915291]	-0.466881	0.010671	0.438757
ENSMUSG00000030380	Mzf1	109889	myeloid zinc finger 1 [Source:MGI Symbol;Acc:MGI:107457]	-0.454183	0.0133244	0.563583		ENSMUSG00000073455	Gm3435	NA	NA	-0.466382	0.0107663	0.438757
ENSMUSG00000032412	Atp1b3	11933	ATPase, Na+/K+ transporting, beta 3 polypeptide [Source:MGI Symbol;Acc:MGI:107788]	0.450227	0.0142553	0.563583		ENSMUSG00000037071	Scd1	20249	stearoyl-Coenzyme A desaturase 1 [Source:MGI Symbol;Acc:MGI:98239]	-0.466753	0.0106954	0.438757
ENSMUSG00000033365	Ipo13	230673	importin 13 [Source:MGI Symbol;Acc:MGI:2385205]	0.448744	0.0146181	0.563583		ENSMUSG00000040354	Mars	216443	methionine-tRNA synthetase [Source:MGI Symbol;Acc:MGI:1345633]	0.463807	0.0112688	0.45048
ENSMUSG00000034462	Pkd2	18764	polycystic kidney disease 2 [Source:MGI Symbol;Acc:MGI:1099818]	0.45447	0.0132587	0.563583		ENSMUSG00000030351	Tspan11	68498	tetraspanin 11 [Source:MGI Symbol;Acc:MGI:1915748]	0.4638	0.0112702	0.45048
ENSMUSG00000035900	Gramd4	223752	GRAM domain containing 4 [Source:MGI Symbol;Acc:MGI:2676308]	-0.451787	0.013882	0.563583		ENSMUSG00000049532	Sall2	50524	sal-like 2 (Drosophila) [Source:MGI Symbol;Acc:MGI:1354373]	-0.464435	0.0111445	0.45048
ENSMUSG00000036782	Klhl13	67455	kelch-like 13 [Source:MGI Symbol;Acc:MGI:1914705]	-0.448412	0.0147004	0.563583		ENSMUSG00000037395	Rcor3	214742	REST corepressor 3 [Source:MGI Symbol;Acc:MGI:2441920]	-0.46404	0.0112226	0.45048
ENSMUSG00000037295	Ldlrap1	100017	low density lipoprotein receptor adaptor protein 1 [Source:MGI Symbol;Acc:MGI:2140175]	0.450144	0.0142755	0.563583		ENSMUSG00000046671	Fam54b	76824	mitochondrial fission regulator 1-like [Source:MGI Symbol;Acc:MGI:1924074]	-0.463743	0.0112815	0.45048
ENSMUSG00000037343	Taf2	319944	TATA-box binding protein associated factor 2 [Source:MGI Symbol;Acc:MGI:2443028]	0.448361	0.0147131	0.563583		ENSMUSG00000036819	Jmjd4	194952	jumonji domain containing 4 [Source:MGI Symbol;Acc:MGI:2144404]	-0.463748	0.0112805	0.45048
ENSMUSG00000037509	Arhgef4	226970	Rho guanine nucleotide exchange factor (GEF) 4 [Source:MGI Symbol;Acc:MGI:2442507]	-0.448349	0.0147159	0.563583		ENSMUSG00000055013	Agap1	347722	ArfGAP with GTPase domain, ankyrin repeat and PH domain 1 [Source:MGI Symbol;Acc:MGI:2653690]	0.463979	0.0112346	0.45048
ENSMUSG00000040351	Ankib1	70797	ankyrin repeat and IBR domain containing 1 [Source:MGI Symbol;Acc:MGI:1918047]	0.45002	0.0143055	0.563583		ENSMUSG00000030500	Slc17a6	140919	solute carrier family 17 (sodium-dependent inorganic phosphate cotransporter), member 6 [Source:MGI Symbol;Acc:MGI:2156052]	-0.463333	0.0113634	0.450897
ENSMUSG00000045975	C2cd2	207781	C2 calcium-dependent domain containing 2 [Source:MGI Symbol;Acc:MGI:1891883]	0.451159	0.0140313	0.563583		ENSMUSG00000031858	Mau2	74549	MAU2 sister chromatid cohesion factor [Source:MGI Symbol;Acc:MGI:1921799]	0.463217	0.0113867	0.450897
ENSMUSG00000048612	Myof	226101	myoferlin [Source:MGI Symbol;Acc:MGI:1919192]	0.45343	0.0134976	0.563583		ENSMUSG00000001864	Aif1l	108897	allograft inflammatory factor 1-like [Source:MGI Symbol;Acc:MGI:1919598]	-0.463203	0.0113896	0.450897
ENSMUSG00000051154	Commd3	12238	COMM domain containing 3 [Source:MGI Symbol;Acc:MGI:88218]	-0.449782	0.0143635	0.563583		ENSMUSG00000031373	Car5b	56078	carbonic anhydrase 5b, mitochondrial [Source:MGI Symbol;Acc:MGI:1926249]	-0.462667	0.0114975	0.452582
ENSMUSG00000051537	Gm5124	NA	predicted pseudogene 5124 [Source:MGI Symbol;Acc:MGI:3643622]	-0.451232	0.0140138	0.563583		ENSMUSG00000045179	Sox3	20675	SRY (sex determining region Y)-box 3 [Source:MGI Symbol;Acc:MGI:98365]	0.462699	0.0114911	0.452582
ENSMUSG00000052430	Bmpr1b	12167	bone morphogenetic protein receptor, type 1B [Source:MGI Symbol;Acc:MGI:107191]	-0.451248	0.0140101	0.563583		ENSMUSG00000042472	Zfp410	52708	zinc finger protein 410 [Source:MGI Symbol;Acc:MGI:1289280]	0.462494	0.0115324	0.452673
ENSMUSG00000059203	Il1rapl2	60367	interleukin 1 receptor accessory protein-like 2 [Source:MGI Symbol;Acc:MGI:1913106]	-0.44987	0.0143419	0.563583		ENSMUSG00000020472	Zkscan17	268417	zinc finger with KRAB and SCAN domains 17 [Source:MGI Symbol;Acc:MGI:2679270]	-0.4623	0.0115719	0.452937
ENSMUSG00000061603	Akap6	238161	A kinase (PRKA) anchor protein 6 [Source:MGI Symbol;Acc:MGI:3050566]	-0.452701	0.0136671	0.563583		ENSMUSG00000020530	Ggnbp2	217039	gametogenetin binding protein 2 [Source:MGI Symbol;Acc:MGI:2387356]	-0.462005	0.011632	0.453467
ENSMUSG00000063888	Rpl7l1	66229	ribosomal protein L7-like 1 [Source:MGI Symbol;Acc:MGI:1913479]	0.454392	0.0132767	0.563583		ENSMUSG00000036478	Btg1	12226	B cell translocation gene 1, anti-proliferative [Source:MGI Symbol;Acc:MGI:88215]	0.461913	0.0116509	0.453467
ENSMUSG00000067279	Ppp1r3c	53412	protein phosphatase 1, regulatory (inhibitor) subunit 3C [Source:MGI Symbol;Acc:MGI:1858229]	-0.452587	0.0136936	0.563583		ENSMUSG00000021254	1700020O03Rik	70373	G patch domain containing 2 like [Source:MGI Symbol;Acc:MGI:1917623]	0.461633	0.0117082	0.454421
ENSMUSG00000075270	Pde11a	241489	phosphodiesterase 11A [Source:MGI Symbol;Acc:MGI:3036251]	-0.451409	0.0139717	0.563583		ENSMUSG00000063087	Gm10125	NA	predicted gene 10125 [Source:MGI Symbol;Acc:MGI:3642044]	-0.460887	0.0118623	0.457839
ENSMUSG00000083327	Vcp-rs	NA	valosin containing protein, related sequence [Source:MGI Symbol;Acc:MGI:894298]	0.450812	0.0141143	0.563583		ENSMUSG00000049401	Ogfr	72075	opioid growth factor receptor [Source:MGI Symbol;Acc:MGI:1919325]	0.461001	0.0118386	0.457839
ENSMUSG00000086040	Wipf3	330319	WAS/WASL interacting protein family, member 3 [Source:MGI Symbol;Acc:MGI:3044681]	0.454101	0.0133431	0.563583		ENSMUSG00000021948	Prkcd	18753	protein kinase C, delta [Source:MGI Symbol;Acc:MGI:97598]	0.460514	0.01194	0.458284
ENSMUSG00000088108	Snora47	NA	small nucleolar RNA, H/ACA box 47 [Source:MGI Symbol;Acc:MGI:3819507]	-0.452573	0.0136969	0.563583		ENSMUSG00000038975	Rabggtb	19352	Rab geranylgeranyl transferase, b subunit [Source:MGI Symbol;Acc:MGI:99537]	-0.460653	0.011911	0.458284
ENSMUSG00000091825	Gm5778	NA	predicted gene 5778 [Source:MGI Symbol;Acc:MGI:3646275]	0.449142	0.0145199	0.563583		ENSMUSG00000024875	Yif1a	68090	Yip1 interacting factor homolog A (S. cerevisiae) [Source:MGI Symbol;Acc:MGI:1915340]	0.460329	0.0119787	0.4585
ENSMUSG00000005873	Reep5	13476	receptor accessory protein 5 [Source:MGI Symbol;Acc:MGI:1270152]	-0.448111	0.0147752	0.563594		ENSMUSG00000078306	Gm16493	NA	NA	0.459626	0.0121265	0.459085
ENSMUSG00000040118	Cacna2d1	12293	calcium channel, voltage-dependent, alpha2/delta subunit 1 [Source:MGI Symbol;Acc:MGI:88295]	-0.447989	0.0148057	0.563594		ENSMUSG00000021010	Npas3	27386	neuronal PAS domain protein 3 [Source:MGI Symbol;Acc:MGI:1351610]	-0.459917	0.0120651	0.459085
ENSMUSG00000041912	Tdrkh	72634	tudor and KH domain containing protein [Source:MGI Symbol;Acc:MGI:1919884]	-0.447593	0.0149048	0.565809		ENSMUSG00000071267	Zfp942	73233	zinc finger protein 942 [Source:MGI Symbol;Acc:MGI:1920483]	-0.45977	0.0120961	0.459085
ENSMUSG00000021087	Rtn1	104001	reticulon 1 [Source:MGI Symbol;Acc:MGI:1933947]	-0.446297	0.0152332	0.571938		ENSMUSG00000022758	P2rx6	18440	purinergic receptor P2X, ligand-gated ion channel, 6 [Source:MGI Symbol;Acc:MGI:1337113]	-0.459908	0.012067	0.459085
ENSMUSG00000026781	Acbd5	74159	acyl-Coenzyme A binding domain containing 5 [Source:MGI Symbol;Acc:MGI:1921409]	-0.446751	0.0151176	0.571938		ENSMUSG00000019960	Dusp6	67603	dual specificity phosphatase 6 [Source:MGI Symbol;Acc:MGI:1914853]	0.459107	0.0122368	0.460016
ENSMUSG00000032786	Alas1	11655	aminolevulinic acid synthase 1 [Source:MGI Symbol;Acc:MGI:87989]	0.446536	0.0151721	0.571938		ENSMUSG00000053898	Ech1	51798	enoyl coenzyme A hydratase 1, peroxisomal [Source:MGI Symbol;Acc:MGI:1858208]	0.458561	0.0123535	0.460016
ENSMUSG00000037007	Zfp113	56314	zinc finger protein 113 [Source:MGI Symbol;Acc:MGI:1929116]	0.445982	0.0153139	0.571938		ENSMUSG00000079511	Ccdc142	NA	predicted gene 42688 [Source:MGI Symbol;Acc:MGI:5662825]	-0.459209	0.0122151	0.460016
ENSMUSG00000040310	Alx4	11695	aristaless-like homeobox 4 [Source:MGI Symbol;Acc:MGI:108359]	0.44606	0.015294	0.571938		ENSMUSG00000042272	Sestd1	228071	SEC14 and spectrin domains 1 [Source:MGI Symbol;Acc:MGI:1916262]	0.45877	0.0123087	0.460016
ENSMUSG00000046743	Fat4	329628	FAT atypical cadherin 4 [Source:MGI Symbol;Acc:MGI:3045256]	0.446176	0.0152643	0.571938		ENSMUSG00000022439	Parvg	64099	parvin, gamma [Source:MGI Symbol;Acc:MGI:2158329]	0.458537	0.0123587	0.460016
ENSMUSG00000001260	Gabrg1	14405	gamma-aminobutyric acid (GABA) A receptor, subunit gamma 1 [Source:MGI Symbol;Acc:MGI:103156]	-0.445806	0.0153592	0.572089		ENSMUSG00000015290	Ubl4	27643	ubiquitin-like 4A [Source:MGI Symbol;Acc:MGI:95049]	0.459036	0.0122519	0.460016
ENSMUSG00000025025	Mxi1	17859	MAX interactor 1, dimerization protein [Source:MGI Symbol;Acc:MGI:97245]	0.44543	0.0154563	0.57416		ENSMUSG00000028413	B4galt1	14595	UDP-Gal:betaGlcNAc beta 1,4- galactosyltransferase, polypeptide 1 [Source:MGI Symbol;Acc:MGI:95705]	0.458422	0.0123835	0.460016
ENSMUSG00000023150	Ivns1abp	117198	influenza virus NS1A binding protein [Source:MGI Symbol;Acc:MGI:2152389]	0.444229	0.0157698	0.57544		ENSMUSG00000040118	Cacna2d1	12293	calcium channel, voltage-dependent, alpha2/delta subunit 1 [Source:MGI Symbol;Acc:MGI:88295]	-0.457736	0.0125319	0.461851
ENSMUSG00000027245	2310003F16Rik	67693	huntingtin interacting protein K [Source:MGI Symbol;Acc:MGI:1914943]	-0.444403	0.015724	0.57544		ENSMUSG00000036502	Fam70a	245386	transmembrane protein 255A [Source:MGI Symbol;Acc:MGI:3045722]	-0.457889	0.0124987	0.461851
ENSMUSG00000029552	Tes	21753	testis derived transcript [Source:MGI Symbol;Acc:MGI:105081]	0.445095	0.0155431	0.57544		ENSMUSG00000007476	Lrrc8a	241296	leucine rich repeat containing 8A [Source:MGI Symbol;Acc:MGI:2652847]	0.457731	0.0125329	0.461851
ENSMUSG00000030516	Tjp1	21872	tight junction protein 1 [Source:MGI Symbol;Acc:MGI:98759]	0.444274	0.015758	0.57544		ENSMUSG00000045518	Onecut3	246086	one cut domain, family member 3 [Source:MGI Symbol;Acc:MGI:1891409]	-0.457192	0.0126506	0.464527
ENSMUSG00000031762	Mt2	17750	metallothionein 2 [Source:MGI Symbol;Acc:MGI:97172]	0.444132	0.0157953	0.57544		ENSMUSG00000024978	Gpam	14732	glycerol-3-phosphate acyltransferase, mitochondrial [Source:MGI Symbol;Acc:MGI:109162]	-0.456787	0.0127396	0.464527
ENSMUSG00000038888	Ctu1	233189	cytosolic thiouridylase subunit 1 [Source:MGI Symbol;Acc:MGI:2385277]	-0.444697	0.0156469	0.57544		ENSMUSG00000028180	Zranb2	53861	zinc finger, RAN-binding domain containing 2 [Source:MGI Symbol;Acc:MGI:1858211]	-0.456854	0.0127247	0.464527
ENSMUSG00000074194	Zfp791	244556	zinc finger protein 791 [Source:MGI Symbol;Acc:MGI:3648473]	-0.443957	0.0158416	0.57544		ENSMUSG00000037098	Rab11fip3	215445	RAB11 family interacting protein 3 (class II) [Source:MGI Symbol;Acc:MGI:2444431]	0.456954	0.0127029	0.464527
ENSMUSG00000079489	C030013D06Rik	NA	NA	0.44387	0.0158645	0.57544		ENSMUSG00000021895	Arhgef3	71704	Rho guanine nucleotide exchange factor (GEF) 3 [Source:MGI Symbol;Acc:MGI:1918954]	0.455768	0.0129659	0.471536
ENSMUSG00000083840	Gm15459	NA	NA	-0.444404	0.0157238	0.57544		ENSMUSG00000032417	Rwdd2a	69519	RWD domain containing 2A [Source:MGI Symbol;Acc:MGI:1916769]	-0.454476	0.0132573	0.47466
ENSMUSG00000017561	Crlf3	54394	cytokine receptor-like factor 3 [Source:MGI Symbol;Acc:MGI:1860086]	0.443488	0.0159657	0.576096		ENSMUSG00000048756	Foxo3	56484	forkhead box O3 [Source:MGI Symbol;Acc:MGI:1890081]	0.455139	0.0131071	0.47466
ENSMUSG00000033032	Afap1l1	106877	actin filament associated protein 1-like 1 [Source:MGI Symbol;Acc:MGI:2147199]	0.443552	0.0159488	0.576096		ENSMUSG00000027865	Gdap2	14547	ganglioside-induced differentiation-associated-protein 2 [Source:MGI Symbol;Acc:MGI:1338001]	0.454724	0.013201	0.47466
ENSMUSG00000003420	Fcgrt	14132	Fc receptor, IgG, alpha chain transporter [Source:MGI Symbol;Acc:MGI:103017]	0.44228	0.0162897	0.57882		ENSMUSG00000028438	Kif24	109242	kinesin family member 24 [Source:MGI Symbol;Acc:MGI:1918345]	-0.454557	0.013239	0.47466
ENSMUSG00000026209	Dnpep	13437	aspartyl aminopeptidase [Source:MGI Symbol;Acc:MGI:1278328]	0.442522	0.0162243	0.57882		ENSMUSG00000059208	Hnrnpm	76936	heterogeneous nuclear ribonucleoprotein M [Source:MGI Symbol;Acc:MGI:1926465]	0.454564	0.0132374	0.47466
ENSMUSG00000026841	Fibcd1	98970	fibrinogen C domain containing 1 [Source:MGI Symbol;Acc:MGI:2138953]	-0.443038	0.0160858	0.57882		ENSMUSG00000026303	Mlph	171531	melanophilin [Source:MGI Symbol;Acc:MGI:2176380]	0.454645	0.0132189	0.47466
ENSMUSG00000037646	Vps13b	666173	vacuolar protein sorting 13B [Source:MGI Symbol;Acc:MGI:1916380]	-0.442272	0.0162918	0.57882		ENSMUSG00000028862	Map3k6	53608	mitogen-activated protein kinase kinase kinase 6 [Source:MGI Symbol;Acc:MGI:1855691]	0.45418	0.013325	0.474866
ENSMUSG00000048865	Arhgap30	226652	Rho GTPase activating protein 30 [Source:MGI Symbol;Acc:MGI:2684948]	0.442717	0.0161719	0.57882		ENSMUSG00000042282	Gucy2f	245650	guanylate cyclase 2f [Source:MGI Symbol;Acc:MGI:105119]	-0.453635	0.0134501	0.474866
ENSMUSG00000092009	Myh15	667772	myosin, heavy chain 15 [Source:MGI Symbol;Acc:MGI:3643515]	-0.442765	0.0161591	0.57882		ENSMUSG00000051627	Hist1h1e	50709	histone cluster 1, H1e [Source:MGI Symbol;Acc:MGI:1931527]	-0.452263	0.0137696	0.474866
ENSMUSG00000021177	Tdp1	104884	tyrosyl-DNA phosphodiesterase 1 [Source:MGI Symbol;Acc:MGI:1920036]	0.441865	0.0164021	0.579763		ENSMUSG00000071477	Zfp777	72306	zinc finger protein 777 [Source:MGI Symbol;Acc:MGI:1919556]	-0.453251	0.013539	0.474866
ENSMUSG00000023886	Smoc2	64074	SPARC related modular calcium binding 2 [Source:MGI Symbol;Acc:MGI:1929881]	0.441902	0.0163921	0.579763		ENSMUSG00000035805	Mlc1	170790	megalencephalic leukoencephalopathy with subcortical cysts 1 homolog (human) [Source:MGI Symbol;Acc:MGI:2157910]	-0.452027	0.0138252	0.474866
ENSMUSG00000022490	Ppp1r1a	58200	protein phosphatase 1, regulatory (inhibitor) subunit 1A [Source:MGI Symbol;Acc:MGI:1889595]	0.441531	0.0164932	0.580025		ENSMUSG00000024983	Vti1a	53611	vesicle transport through interaction with t-SNAREs 1A [Source:MGI Symbol;Acc:MGI:1855699]	0.452879	0.0136255	0.474866
ENSMUSG00000045999	AY036118	NA	NA	0.441672	0.0164547	0.580025		ENSMUSG00000015981	Stk32c	57740	serine/threonine kinase 32C [Source:MGI Symbol;Acc:MGI:2385336]	0.45221	0.0137821	0.474866
ENSMUSG00000014867	Surf4	20932	surfeit gene 4 [Source:MGI Symbol;Acc:MGI:98445]	0.440547	0.0167639	0.582297		ENSMUSG00000025650	Col7a1	12836	collagen, type VII, alpha 1 [Source:MGI Symbol;Acc:MGI:88462]	0.453359	0.013514	0.474866
ENSMUSG00000022619	Mapk8ip2	60597	mitogen-activated protein kinase 8 interacting protein 2 [Source:MGI Symbol;Acc:MGI:1926555]	-0.440532	0.0167679	0.582297		ENSMUSG00000020359	Agxt2l2	72947	5-phosphohydroxy-L-lysine phospholyase [Source:MGI Symbol;Acc:MGI:1920197]	0.451651	0.0139142	0.474866
ENSMUSG00000025511	Tspan4	64540	tetraspanin 4 [Source:MGI Symbol;Acc:MGI:1928097]	0.440824	0.0166873	0.582297		ENSMUSG00000020777	Acox1	11430	acyl-Coenzyme A oxidase 1, palmitoyl [Source:MGI Symbol;Acc:MGI:1330812]	-0.452527	0.0137077	0.474866
ENSMUSG00000032534	Cep63	28135	centrosomal protein 63 [Source:MGI Symbol;Acc:MGI:2158560]	-0.440604	0.0167481	0.582297		ENSMUSG00000040978	Gm11992	626870	predicted gene 11992 [Source:MGI Symbol;Acc:MGI:3651127]	-0.451714	0.0138991	0.474866
ENSMUSG00000055491	Pprc1	226169	peroxisome proliferative activated receptor, gamma, coactivator-related 1 [Source:MGI Symbol;Acc:MGI:2385096]	0.441136	0.0166015	0.582297		ENSMUSG00000037325	Bbs7	71492	Bardet-Biedl syndrome 7 (human) [Source:MGI Symbol;Acc:MGI:1918742]	-0.452631	0.0136834	0.474866
ENSMUSG00000001105	Ift20	55978	intraflagellar transport 20 [Source:MGI Symbol;Acc:MGI:1915585]	-0.435984	0.018067	0.583245		ENSMUSG00000031342	Gpm6b	14758	glycoprotein m6b [Source:MGI Symbol;Acc:MGI:107672]	-0.453795	0.0134133	0.474866
ENSMUSG00000002820	Atg4d	235040	autophagy related 4D, cysteine peptidase [Source:MGI Symbol;Acc:MGI:2444308]	0.432653	0.0190704	0.583245		ENSMUSG00000021365	Nedd9	18003	neural precursor cell expressed, developmentally down-regulated gene 9 [Source:MGI Symbol;Acc:MGI:97302]	0.452277	0.0137663	0.474866
ENSMUSG00000004394	Tmed4	103694	transmembrane p24 trafficking protein 4 [Source:MGI Symbol;Acc:MGI:1915070]	0.433467	0.0188211	0.583245		ENSMUSG00000017858	Ift52	245866	intraflagellar transport 52 [Source:MGI Symbol;Acc:MGI:2387217]	-0.451947	0.0138441	0.474866
ENSMUSG00000015839	Nfe2l2	18024	nuclear factor, erythroid derived 2, like 2 [Source:MGI Symbol;Acc:MGI:108420]	0.433265	0.0188826	0.583245		ENSMUSG00000039943	Plcb4	18798	phospholipase C, beta 4 [Source:MGI Symbol;Acc:MGI:107464]	0.451848	0.0138675	0.474866
ENSMUSG00000017831	Rab5a	271457	RAB5A, member RAS oncogene family [Source:MGI Symbol;Acc:MGI:105926]	-0.432055	0.0192553	0.583245		ENSMUSG00000022193	Psmb5	19173	proteasome (prosome, macropain) subunit, beta type 5 [Source:MGI Symbol;Acc:MGI:1194513]	-0.453817	0.0134084	0.474866
ENSMUSG00000020029	Nudt4	71207	nudix (nucleoside diphosphate linked moiety X)-type motif 4 [Source:MGI Symbol;Acc:MGI:1918457]	0.4323	0.0191794	0.583245		ENSMUSG00000028343	Erp44	76299	endoplasmic reticulum protein 44 [Source:MGI Symbol;Acc:MGI:1923549]	0.453135	0.013566	0.474866
ENSMUSG00000020143	Dock2	94176	dedicator of cyto-kinesis 2 [Source:MGI Symbol;Acc:MGI:2149010]	0.439373	0.0170914	0.583245		ENSMUSG00000090071	Cdk5r2	12570	cyclin-dependent kinase 5, regulatory subunit 2 (p39) [Source:MGI Symbol;Acc:MGI:1330828]	0.452737	0.0136585	0.474866
ENSMUSG00000020734	Grin2c	14813	glutamate receptor, ionotropic, NMDA2C (epsilon 3) [Source:MGI Symbol;Acc:MGI:95822]	-0.438159	0.0174359	0.583245		ENSMUSG00000041556	Fbxo2	230904	F-box protein 2 [Source:MGI Symbol;Acc:MGI:2446216]	-0.451039	0.0140599	0.477484
ENSMUSG00000020935	Dcakd	68087	dephospho-CoA kinase domain containing [Source:MGI Symbol;Acc:MGI:1915337]	-0.437584	0.0176008	0.583245		ENSMUSG00000034706	Dnaic2	432611	dynein, axonemal, intermediate chain 2 [Source:MGI Symbol;Acc:MGI:2685574]	-0.451046	0.0140582	0.477484
ENSMUSG00000021400	Wrnip1	78903	Werner helicase interacting protein 1 [Source:MGI Symbol;Acc:MGI:1926153]	0.439548	0.0170424	0.583245		ENSMUSG00000066438	3830431G21Rik	217682	pleckstrin homology domain containing, family D (with coiled-coil domains) member 1 [Source:MGI Symbol;Acc:MGI:3036228]	-0.450663	0.0141501	0.479373
ENSMUSG00000022358	Fbxo32	67731	F-box protein 32 [Source:MGI Symbol;Acc:MGI:1914981]	0.432046	0.019258	0.583245		ENSMUSG00000033020	Polr2f	69833	polymerase (RNA) II (DNA directed) polypeptide F [Source:MGI Symbol;Acc:MGI:1349393]	-0.450431	0.0142062	0.47991
ENSMUSG00000022622	Acr	11434	acrosin prepropeptide [Source:MGI Symbol;Acc:MGI:87884]	-0.436864	0.0178093	0.583245		ENSMUSG00000042870	Tom1	21968	target of myb1 trafficking protein [Source:MGI Symbol;Acc:MGI:1338026]	0.45031	0.0142352	0.47991
ENSMUSG00000023019	Gpd1	14555	glycerol-3-phosphate dehydrogenase 1 (soluble) [Source:MGI Symbol;Acc:MGI:95679]	0.435173	0.0183074	0.583245		ENSMUSG00000066036	Ubr4	69116	ubiquitin protein ligase E3 component n-recognin 4 [Source:MGI Symbol;Acc:MGI:1916366]	0.449907	0.0143329	0.480351
ENSMUSG00000023075	Akirin1	68050	akirin 1 [Source:MGI Symbol;Acc:MGI:1915300]	-0.434292	0.0185711	0.583245		ENSMUSG00000025147	2700078K21Rik	101513	MOB kinase activator 2 [Source:MGI Symbol;Acc:MGI:1919891]	0.449935	0.0143262	0.480351
ENSMUSG00000023284	Zfp605	675812	zinc finger protein 605 [Source:MGI Symbol;Acc:MGI:2444933]	-0.436083	0.0180381	0.583245		ENSMUSG00000009406	Elk1	13712	ELK1, member of ETS oncogene family [Source:MGI Symbol;Acc:MGI:101833]	0.449828	0.0143523	0.480351
ENSMUSG00000023800	Tiam2	24001	T cell lymphoma invasion and metastasis 2 [Source:MGI Symbol;Acc:MGI:1344338]	-0.433574	0.0187884	0.583245		ENSMUSG00000033389	Arhgap44	216831	Rho GTPase activating protein 44 [Source:MGI Symbol;Acc:MGI:2144423]	0.44938	0.0144615	0.481598
ENSMUSG00000025049	Taf5	226182	TATA-box binding protein associated factor 5 [Source:MGI Symbol;Acc:MGI:2442144]	-0.431621	0.0193904	0.583245		ENSMUSG00000005566	Trim28	21849	tripartite motif-containing 28 [Source:MGI Symbol;Acc:MGI:109274]	0.449273	0.0144877	0.481598
ENSMUSG00000025324	Atp10a	11982	ATPase, class V, type 10A [Source:MGI Symbol;Acc:MGI:1330809]	0.43528	0.0182754	0.583245		ENSMUSG00000027582	Zgpat	229007	zinc finger, CCCH-type with G patch domain [Source:MGI Symbol;Acc:MGI:2449939]	0.449248	0.0144938	0.481598
ENSMUSG00000025558	Dock9	105445	dedicator of cytokinesis 9 [Source:MGI Symbol;Acc:MGI:106321]	0.432982	0.0189692	0.583245		ENSMUSG00000040724	Kcna2	16490	potassium voltage-gated channel, shaker-related subfamily, member 2 [Source:MGI Symbol;Acc:MGI:96659]	-0.4486	0.0146537	0.485746
ENSMUSG00000026000	Lancl1	14768	LanC (bacterial lantibiotic synthetase component C)-like 1 [Source:MGI Symbol;Acc:MGI:1336997]	-0.43222	0.0192041	0.583245		ENSMUSG00000029602	Rasal1	19415	RAS protein activator like 1 (GAP1 like) [Source:MGI Symbol;Acc:MGI:1330842]	0.448329	0.0147209	0.486808
ENSMUSG00000026473	Glul	14645	glutamate-ammonia ligase (glutamine synthetase) [Source:MGI Symbol;Acc:MGI:95739]	0.436122	0.0180264	0.583245		ENSMUSG00000025495	Ptdss2	27388	phosphatidylserine synthase 2 [Source:MGI Symbol;Acc:MGI:1351664]	-0.447744	0.014867	0.489305
ENSMUSG00000026504	Sdccag8	76816	serologically defined colon cancer antigen 8 [Source:MGI Symbol;Acc:MGI:1924066]	-0.432353	0.019163	0.583245		ENSMUSG00000038537	Mc3r	17201	melanocortin 3 receptor [Source:MGI Symbol;Acc:MGI:96929]	0.447841	0.0148425	0.489305
ENSMUSG00000028195	Cyr61	16007	cysteine rich protein 61 [Source:MGI Symbol;Acc:MGI:88613]	0.431574	0.019405	0.583245		ENSMUSG00000024942	Capn1	12333	calpain 1 [Source:MGI Symbol;Acc:MGI:88263]	0.447163	0.0150131	0.492941
ENSMUSG00000030043	Tacr1	21336	tachykinin receptor 1 [Source:MGI Symbol;Acc:MGI:98475]	-0.435087	0.0183328	0.583245		ENSMUSG00000085148	2210403K04Rik	NA	Mir22 host gene (non-protein coding) [Source:MGI Symbol;Acc:MGI:1914348]	0.446854	0.0150914	0.49434
ENSMUSG00000030103	Bhlhe40	20893	basic helix-loop-helix family, member e40 [Source:MGI Symbol;Acc:MGI:1097714]	0.431578	0.0194037	0.583245		ENSMUSG00000036030	Prtg	235472	protogenin [Source:MGI Symbol;Acc:MGI:2444710]	-0.445744	0.0153753	0.502313
ENSMUSG00000030168	Adipor2	68465	adiponectin receptor 2 [Source:MGI Symbol;Acc:MGI:93830]	0.438927	0.0172173	0.583245		ENSMUSG00000046667	Rbm12b	72397	RNA binding motif protein 12 B1 [Source:MGI Symbol;Acc:MGI:1919647]	-0.44562	0.0154073	0.502313
ENSMUSG00000030533	Unc45a	101869	unc-45 myosin chaperone A [Source:MGI Symbol;Acc:MGI:2142246]	-0.434043	0.0186461	0.583245		ENSMUSG00000039959	Hip1	215114	huntingtin interacting protein 1 [Source:MGI Symbol;Acc:MGI:1099804]	0.445149	0.0155292	0.505101
ENSMUSG00000031373	Car5b	56078	carbonic anhydrase 5b, mitochondrial [Source:MGI Symbol;Acc:MGI:1926249]	-0.440271	0.0168405	0.583245		ENSMUSG00000002103	Acp2	11432	acid phosphatase 2, lysosomal [Source:MGI Symbol;Acc:MGI:87882]	-0.444903	0.0155932	0.505993
ENSMUSG00000031377	Bmx	12169	BMX non-receptor tyrosine kinase [Source:MGI Symbol;Acc:MGI:1101778]	0.437051	0.017755	0.583245		ENSMUSG00000035297	Cops4	26891	COP9 signalosome subunit 4 [Source:MGI Symbol;Acc:MGI:1349414]	-0.443645	0.0159242	0.506134
ENSMUSG00000032372	Plscr2	18828	phospholipid scramblase 2 [Source:MGI Symbol;Acc:MGI:1270860]	0.436567	0.017896	0.583245		ENSMUSG00000027845	Dclre1b	140917	DNA cross-link repair 1B [Source:MGI Symbol;Acc:MGI:2156057]	0.444065	0.0158131	0.506134
ENSMUSG00000034610	Zcchc11	230594	zinc finger, CCHC domain containing 11 [Source:MGI Symbol;Acc:MGI:2445126]	-0.43508	0.0183349	0.583245		ENSMUSG00000064125	BC068157	73072	proline rich 36 [Source:MGI Symbol;Acc:MGI:3605626]	-0.443878	0.0158624	0.506134
ENSMUSG00000035498	Cdcp1	109332	CUB domain containing protein 1 [Source:MGI Symbol;Acc:MGI:2442010]	-0.434043	0.0186463	0.583245		ENSMUSG00000028132	Tmem56	99887	transmembrane protein 56 [Source:MGI Symbol;Acc:MGI:1923195]	-0.44378	0.0158882	0.506134
ENSMUSG00000036459	Wtip	101543	WT1-interacting protein [Source:MGI Symbol;Acc:MGI:2141920]	0.436755	0.017841	0.583245		ENSMUSG00000050312	Nsun3	106338	NOL1/NOP2/Sun domain family member 3 [Source:MGI Symbol;Acc:MGI:2146565]	-0.443637	0.0159263	0.506134
ENSMUSG00000036894	Rap2b	74012	RAP2B, member of RAS oncogene family [Source:MGI Symbol;Acc:MGI:1921262]	0.438173	0.0174319	0.583245		ENSMUSG00000017286	Glod4	67201	glyoxalase domain containing 4 [Source:MGI Symbol;Acc:MGI:1914451]	-0.44392	0.0158514	0.506134
ENSMUSG00000037386	Rims2	116838	regulating synaptic membrane exocytosis 2 [Source:MGI Symbol;Acc:MGI:2152972]	-0.435266	0.0182796	0.583245		ENSMUSG00000004035	Gstm7	68312	glutathione S-transferase, mu 7 [Source:MGI Symbol;Acc:MGI:1915562]	-0.444192	0.0157794	0.506134
ENSMUSG00000037679	Inf2	70435	inverted formin, FH2 and WH2 domain containing [Source:MGI Symbol;Acc:MGI:1917685]	0.433184	0.0189074	0.583245		ENSMUSG00000055660	Mettl4	76781	methyltransferase like 4 [Source:MGI Symbol;Acc:MGI:1924031]	0.444658	0.0156573	0.506134
ENSMUSG00000037709	Fam13a	58909	family with sequence similarity 13, member A [Source:MGI Symbol;Acc:MGI:1889842]	0.437314	0.0176789	0.583245		ENSMUSG00000036885	Arhgef26	622434	Rho guanine nucleotide exchange factor (GEF) 26 [Source:MGI Symbol;Acc:MGI:1918053]	-0.444098	0.0158043	0.506134
ENSMUSG00000038648	Creb3l2	208647	cAMP responsive element binding protein 3-like 2 [Source:MGI Symbol;Acc:MGI:2442695]	0.435298	0.0182702	0.583245		ENSMUSG00000040410	Fbxl4	269514	F-box and leucine-rich repeat protein 4 [Source:MGI Symbol;Acc:MGI:2140367]	-0.443332	0.0160074	0.506389
ENSMUSG00000038664	Herc1	235439	HECT and RLD domain containing E3 ubiquitin protein ligase family member 1 [Source:MGI Symbol;Acc:MGI:2384589]	0.439645	0.017015	0.583245		ENSMUSG00000048721	C030019I05Rik	320116	fibronectin type III domain containing 9 [Source:MGI Symbol;Acc:MGI:2443410]	0.443419	0.0159841	0.506389
ENSMUSG00000039809	Gabbr2	242425	gamma-aminobutyric acid (GABA) B receptor, 2 [Source:MGI Symbol;Acc:MGI:2386030]	-0.435384	0.0182445	0.583245		ENSMUSG00000030697	Ppp4c	56420	protein phosphatase 4, catalytic subunit [Source:MGI Symbol;Acc:MGI:1891763]	0.443089	0.0160723	0.507284
ENSMUSG00000040430	Pitpnc1	71795	phosphatidylinositol transfer protein, cytoplasmic 1 [Source:MGI Symbol;Acc:MGI:1919045]	-0.436701	0.0178569	0.583245		ENSMUSG00000042524	Sun2	223697	Sad1 and UNC84 domain containing 2 [Source:MGI Symbol;Acc:MGI:2443011]	0.442098	0.016339	0.512203
ENSMUSG00000040591	1110051M20Rik	228356	RIKEN cDNA 1110051M20 gene [Source:MGI Symbol;Acc:MGI:1915079]	-0.438013	0.0174777	0.583245		ENSMUSG00000029603	Dtx1	14357	deltex 1, E3 ubiquitin ligase [Source:MGI Symbol;Acc:MGI:1352744]	-0.442113	0.0163349	0.512203
ENSMUSG00000041891	Lman1	70361	lectin, mannose-binding, 1 [Source:MGI Symbol;Acc:MGI:1917611]	0.433263	0.0188833	0.583245		ENSMUSG00000027285	Haus2	66296	HAUS augmin-like complex, subunit 2 [Source:MGI Symbol;Acc:MGI:1913546]	-0.44233	0.0162761	0.512203
ENSMUSG00000046598	Bdh1	71911	3-hydroxybutyrate dehydrogenase, type 1 [Source:MGI Symbol;Acc:MGI:1919161]	0.438266	0.0174052	0.583245		ENSMUSG00000029199	Lias	79464	lipoic acid synthetase [Source:MGI Symbol;Acc:MGI:1934604]	-0.441574	0.0164815	0.515504
ENSMUSG00000047361	Gm973	381260	predicted gene 973 [Source:MGI Symbol;Acc:MGI:2685819]	-0.431688	0.0193694	0.583245		ENSMUSG00000043687	1190005I06Rik	68918	RIKEN cDNA 1190005I06 gene [Source:MGI Symbol;Acc:MGI:1916168]	-0.441315	0.0165524	0.516555
ENSMUSG00000047388	Atmin	234776	ATM interactor [Source:MGI Symbol;Acc:MGI:2682328]	-0.432102	0.0192405	0.583245		ENSMUSG00000041130	Zfp598	213753	zinc finger protein 598 [Source:MGI Symbol;Acc:MGI:2670965]	0.440384	0.0168089	0.517486
ENSMUSG00000047712	Ust	338362	uronyl-2-sulfotransferase [Source:MGI Symbol;Acc:MGI:2442406]	0.438754	0.0172664	0.583245		ENSMUSG00000046447	Camk2n1	66259	calcium/calmodulin-dependent protein kinase II inhibitor 1 [Source:MGI Symbol;Acc:MGI:1913509]	0.440807	0.0166921	0.517486
ENSMUSG00000047866	Lonp2	66887	lon peptidase 2, peroxisomal [Source:MGI Symbol;Acc:MGI:1914137]	0.439102	0.017168	0.583245		ENSMUSG00000041617	Ccdc74a	72315	coiled-coil domain containing 74A [Source:MGI Symbol;Acc:MGI:1919565]	-0.440419	0.0167992	0.517486
ENSMUSG00000048578	Mlec	109154	malectin [Source:MGI Symbol;Acc:MGI:1924015]	-0.433847	0.0187057	0.583245		ENSMUSG00000024073	Birc6	12211	baculoviral IAP repeat-containing 6 [Source:MGI Symbol;Acc:MGI:1276108]	0.440271	0.0168404	0.517486
ENSMUSG00000050212	Fam176b	230752	eva-1 homolog B (C. elegans) [Source:MGI Symbol;Acc:MGI:1922063]	0.434485	0.0185131	0.583245		ENSMUSG00000005533	Igf1r	16001	insulin-like growth factor I receptor [Source:MGI Symbol;Acc:MGI:96433]	0.440259	0.0168437	0.517486
ENSMUSG00000051022	Hs3st1	15476	heparan sulfate (glucosamine) 3-O-sulfotransferase 1 [Source:MGI Symbol;Acc:MGI:1201606]	0.436438	0.0179337	0.583245		ENSMUSG00000026788	Zbtb43	71834	zinc finger and BTB domain containing 43 [Source:MGI Symbol;Acc:MGI:1919084]	0.440279	0.0168381	0.517486
ENSMUSG00000052613	Pcdh15	11994	protocadherin 15 [Source:MGI Symbol;Acc:MGI:1891428]	-0.432938	0.0189828	0.583245		ENSMUSG00000037393	Nmur2	216749	neuromedin U receptor 2 [Source:MGI Symbol;Acc:MGI:2441765]	0.440444	0.0167924	0.517486
ENSMUSG00000056145	AI504432	NA	expressed sequence AI504432 [Source:MGI Symbol;Acc:MGI:2139742]	-0.431721	0.0193592	0.583245		ENSMUSG00000067028	Cntnap5b	241175	contactin associated protein-like 5B [Source:MGI Symbol;Acc:MGI:3664583]	-0.439528	0.0170477	0.517781
ENSMUSG00000056665	4930572J05Rik	223626	thioesterase superfamily member 6 [Source:MGI Symbol;Acc:MGI:1925301]	0.433118	0.0189276	0.583245		ENSMUSG00000048537	Phldb1	102693	pleckstrin homology like domain, family B, member 1 [Source:MGI Symbol;Acc:MGI:2143230]	-0.439801	0.0169715	0.517781
ENSMUSG00000056832	Ttc26	264134	tetratricopeptide repeat domain 26 [Source:MGI Symbol;Acc:MGI:2444853]	0.436451	0.01793	0.583245		ENSMUSG00000051034	Zfp11	22648	zinc finger protein 11 [Source:MGI Symbol;Acc:MGI:99156]	0.440021	0.01691	0.517781
ENSMUSG00000058806	Col13a1	12817	collagen, type XIII, alpha 1 [Source:MGI Symbol;Acc:MGI:1277201]	0.432168	0.0192201	0.583245		ENSMUSG00000063550	Nup98	269966	nucleoporin 98 [Source:MGI Symbol;Acc:MGI:109404]	0.439464	0.0170658	0.517781
ENSMUSG00000068457	Uty	22290	ubiquitously transcribed tetratricopeptide repeat gene, Y chromosome [Source:MGI Symbol;Acc:MGI:894810]	0.43631	0.0179713	0.583245		ENSMUSG00000027201	Myef2	17876	myelin basic protein expression factor 2, repressor [Source:MGI Symbol;Acc:MGI:104592]	0.439423	0.0170775	0.517781
ENSMUSG00000073838	Tufm	233870	Tu translation elongation factor, mitochondrial [Source:MGI Symbol;Acc:MGI:1923686]	0.439535	0.0170458	0.583245		ENSMUSG00000020876	Snx11	74479	sorting nexin 11 [Source:MGI Symbol;Acc:MGI:1921729]	-0.439591	0.0170303	0.517781
ENSMUSG00000078435	AU041133	216177	expressed sequence AU041133 [Source:MGI Symbol;Acc:MGI:2143755]	-0.437088	0.0177442	0.583245		ENSMUSG00000010608	Rbm25	67039	RNA binding motif protein 25 [Source:MGI Symbol;Acc:MGI:1914289]	-0.439226	0.0171328	0.518323
ENSMUSG00000082179	Gm11407	NA	predicted gene 11407 [Source:MGI Symbol;Acc:MGI:3651131]	0.434356	0.018552	0.583245		ENSMUSG00000000805	Car4	12351	carbonic anhydrase 4 [Source:MGI Symbol;Acc:MGI:1096574]	-0.439084	0.0171728	0.518401
ENSMUSG00000089809	A930011G23Rik	320292	RasGEF domain family, member 1B [Source:MGI Symbol;Acc:MGI:2443755]	-0.438735	0.0172718	0.583245		ENSMUSG00000032698	Lmo2	16909	LIM domain only 2 [Source:MGI Symbol;Acc:MGI:102811]	-0.438896	0.017226	0.518878
ENSMUSG00000089857	Zfp882	382019	zinc finger protein 882 [Source:MGI Symbol;Acc:MGI:3642748]	0.431956	0.0192859	0.583245		ENSMUSG00000027223	Mapk8ip1	19099	mitogen-activated protein kinase 8 interacting protein 1 [Source:MGI Symbol;Acc:MGI:1309464]	0.438703	0.0172808	0.519399
ENSMUSG00000039737	Prkrip1	66801	Prkr interacting protein 1 (IL11 inducible) [Source:MGI Symbol;Acc:MGI:1914051]	-0.431405	0.019458	0.58357		ENSMUSG00000060373	Hnrnpc	15381	heterogeneous nuclear ribonucleoprotein C [Source:MGI Symbol;Acc:MGI:107795]	0.438281	0.017401	0.521881
ENSMUSG00000041842	Fhdc1	229474	FH2 domain containing 1 [Source:MGI Symbol;Acc:MGI:2684972]	-0.430619	0.0197053	0.589711		ENSMUSG00000049091	Sephs2	20768	selenophosphate synthetase 2 [Source:MGI Symbol;Acc:MGI:108388]	0.437876	0.017517	0.521968
ENSMUSG00000020358	Hnrnpab	15384	heterogeneous nuclear ribonucleoprotein A/B [Source:MGI Symbol;Acc:MGI:1330294]	0.430203	0.0198373	0.592382		ENSMUSG00000028328	Tmod1	21916	tropomodulin 1 [Source:MGI Symbol;Acc:MGI:98775]	0.437954	0.0174944	0.521968
ENSMUSG00000020515	Cnot8	69125	CCR4-NOT transcription complex, subunit 8 [Source:MGI Symbol;Acc:MGI:1916375]	0.429978	0.0199089	0.593243		ENSMUSG00000032324	Tspan3	56434	tetraspanin 3 [Source:MGI Symbol;Acc:MGI:1928098]	-0.437948	0.0174962	0.521968
ENSMUSG00000026088	Mitd1	69028	MIT, microtubule interacting and transport, domain containing 1 [Source:MGI Symbol;Acc:MGI:1916278]	0.429805	0.0199642	0.593465		ENSMUSG00000026155	Smap1	98366	small ArfGAP 1 [Source:MGI Symbol;Acc:MGI:2138261]	0.43773	0.0175588	0.522091
ENSMUSG00000049176	Frmpd4	333605	FERM and PDZ domain containing 4 [Source:MGI Symbol;Acc:MGI:3042378]	0.429687	0.020002	0.593465		ENSMUSG00000067288	Rps28	54127	ribosomal protein S28 [Source:MGI Symbol;Acc:MGI:1859516]	-0.437583	0.0176012	0.522232
ENSMUSG00000052551	Adarb2	94191	adenosine deaminase, RNA-specific, B2 [Source:MGI Symbol;Acc:MGI:2151118]	-0.429492	0.0200646	0.594049		ENSMUSG00000039960	Rhou	69581	ras homolog family member U [Source:MGI Symbol;Acc:MGI:1916831]	0.437179	0.0177181	0.522623
ENSMUSG00000000197	Nalcn	338370	sodium leak channel, non-selective [Source:MGI Symbol;Acc:MGI:2444306]	-0.422734	0.022333	0.596812		ENSMUSG00000049922	Slc35c1	228368	solute carrier family 35, member C1 [Source:MGI Symbol;Acc:MGI:2443301]	0.437291	0.0176854	0.522623
ENSMUSG00000001119	Col6a1	12833	collagen, type VI, alpha 1 [Source:MGI Symbol;Acc:MGI:88459]	0.420306	0.0231978	0.596812		ENSMUSG00000055760	Gemin6	67242	gem nuclear organelle associated protein 6 [Source:MGI Symbol;Acc:MGI:1914492]	-0.437146	0.0177275	0.522623
ENSMUSG00000001240	Ramp2	54409	receptor (calcitonin) activity modifying protein 2 [Source:MGI Symbol;Acc:MGI:1859650]	0.425242	0.0214679	0.596812		ENSMUSG00000038949	Cnst	226744	consortin, connexin sorting protein [Source:MGI Symbol;Acc:MGI:2445141]	0.436775	0.0178352	0.524681
ENSMUSG00000001418	0610031J06Rik	56700	glycosylated lysosomal membrane protein [Source:MGI Symbol;Acc:MGI:1913318]	0.420822	0.023012	0.596812		ENSMUSG00000037386	Rims2	116838	regulating synaptic membrane exocytosis 2 [Source:MGI Symbol;Acc:MGI:2152972]	-0.436014	0.0180583	0.526827
ENSMUSG00000001525	Tubb5	22154	tubulin, beta 5 class I [Source:MGI Symbol;Acc:MGI:107812]	-0.417244	0.0243272	0.596812		ENSMUSG00000044477	Zfand3	21769	zinc finger, AN1-type domain 3 [Source:MGI Symbol;Acc:MGI:1096572]	0.435993	0.0180644	0.526827
ENSMUSG00000001767	Crnkl1	66877	Crn, crooked neck-like 1 (Drosophila) [Source:MGI Symbol;Acc:MGI:1914127]	-0.421372	0.022815	0.596812		ENSMUSG00000026385	Dbi	13167	diazepam binding inhibitor [Source:MGI Symbol;Acc:MGI:94865]	-0.43579	0.0181244	0.526827
ENSMUSG00000003032	Klf4	16600	Kruppel-like factor 4 (gut) [Source:MGI Symbol;Acc:MGI:1342287]	0.423711	0.0219928	0.596812		ENSMUSG00000006095	Tbcb	66411	tubulin folding cofactor B [Source:MGI Symbol;Acc:MGI:1913661]	-0.435749	0.0181363	0.526827
ENSMUSG00000004105	Angptl2	26360	angiopoietin-like 2 [Source:MGI Symbol;Acc:MGI:1347002]	0.424174	0.0218328	0.596812		ENSMUSG00000075289	Carns1	107239	carnosine synthase 1 [Source:MGI Symbol;Acc:MGI:2147595]	-0.43589	0.0180948	0.526827
ENSMUSG00000006720	Zfp184	193452	zinc finger protein 184 (Kruppel-like) [Source:MGI Symbol;Acc:MGI:1922244]	-0.42491	0.0215809	0.596812		ENSMUSG00000018379	Srsf1	110809	serine/arginine-rich splicing factor 1 [Source:MGI Symbol;Acc:MGI:98283]	0.435945	0.0180785	0.526827
ENSMUSG00000008384	Sertad1	55942	SERTA domain containing 1 [Source:MGI Symbol;Acc:MGI:1913438]	0.426667	0.0209886	0.596812		ENSMUSG00000082169	Gm12369	NA	predicted gene 12369 [Source:MGI Symbol;Acc:MGI:3652093]	-0.435503	0.0182092	0.527837
ENSMUSG00000009292	Trpm2	28240	transient receptor potential cation channel, subfamily M, member 2 [Source:MGI Symbol;Acc:MGI:1351901]	-0.416994	0.0244213	0.596812		ENSMUSG00000024033	Rsph1	22092	radial spoke head 1 homolog (Chlamydomonas) [Source:MGI Symbol;Acc:MGI:1194909]	-0.4353	0.0182693	0.528475
ENSMUSG00000009418	Nav1	215690	neuron navigator 1 [Source:MGI Symbol;Acc:MGI:2183683]	-0.422192	0.0225237	0.596812		ENSMUSG00000027248	Pdia3	14827	protein disulfide isomerase associated 3 [Source:MGI Symbol;Acc:MGI:95834]	0.435041	0.0183467	0.529608
ENSMUSG00000014932	Yes1	22612	YES proto-oncogene 1, Src family tyrosine kinase [Source:MGI Symbol;Acc:MGI:99147]	-0.417031	0.0244073	0.596812		ENSMUSG00000020440	Arf5	11844	ADP-ribosylation factor 5 [Source:MGI Symbol;Acc:MGI:99434]	0.434873	0.0183968	0.529949
ENSMUSG00000017188	Ccdc56	52469	cytochrome C oxidase assembly factor 3 [Source:MGI Symbol;Acc:MGI:1098757]	-0.418332	0.0239208	0.596812		ENSMUSG00000010110	Stx5a	56389	syntaxin 5A [Source:MGI Symbol;Acc:MGI:1928483]	0.434717	0.0184434	0.530189
ENSMUSG00000018459	Slc13a3	114644	solute carrier family 13 (sodium-dependent dicarboxylate transporter), member 3 [Source:MGI Symbol;Acc:MGI:2149635]	0.417926	0.0240719	0.596812		ENSMUSG00000022122	Ednrb	13618	endothelin receptor type B [Source:MGI Symbol;Acc:MGI:102720]	-0.434434	0.0185283	0.531528
ENSMUSG00000018822	Sfrp5	54612	secreted frizzled-related sequence protein 5 [Source:MGI Symbol;Acc:MGI:1860298]	0.418342	0.0239173	0.596812		ENSMUSG00000005469	Prkaca	18747	protein kinase, cAMP dependent, catalytic, alpha [Source:MGI Symbol;Acc:MGI:97592]	-0.432955	0.0189776	0.53236
ENSMUSG00000019888	Mgat4c	67569	MGAT4 family, member C [Source:MGI Symbol;Acc:MGI:1914819]	-0.421861	0.0226409	0.596812		ENSMUSG00000021130	Galntl1	108760	UDP-N-acetyl-alpha-D-galactosamine:polypeptide N-acetylgalactosaminyltransferase 16 [Source:MGI Symbol;Acc:MGI:1917754]	-0.433934	0.0186792	0.53236
ENSMUSG00000020282	Rhbdf1	13650	rhomboid 5 homolog 1 [Source:MGI Symbol;Acc:MGI:104328]	0.42678	0.0209511	0.596812		ENSMUSG00000059182	Skap2	54353	src family associated phosphoprotein 2 [Source:MGI Symbol;Acc:MGI:1889206]	-0.433411	0.0188381	0.53236
ENSMUSG00000020284	1810043G02Rik	67884	RIKEN cDNA 1810043G02 gene [Source:MGI Symbol;Acc:MGI:1915134]	0.423827	0.0219526	0.596812		ENSMUSG00000032459	Mrps22	64655	mitochondrial ribosomal protein S22 [Source:MGI Symbol;Acc:MGI:1928137]	-0.432822	0.0190184	0.53236
ENSMUSG00000021071	Trim9	94090	tripartite motif-containing 9 [Source:MGI Symbol;Acc:MGI:2137354]	-0.424205	0.0218224	0.596812		ENSMUSG00000015947	Fcgr1	14129	Fc receptor, IgG, high affinity I [Source:MGI Symbol;Acc:MGI:95498]	-0.433794	0.0187217	0.53236
ENSMUSG00000021280	1200009I06Rik	74190	exocyst complex component 3-like 4 [Source:MGI Symbol;Acc:MGI:1921363]	-0.427446	0.0207304	0.596812		ENSMUSG00000045671	Spred2	114716	sprouty-related, EVH1 domain containing 2 [Source:MGI Symbol;Acc:MGI:2150019]	0.433538	0.0187993	0.53236
ENSMUSG00000021408	Ripk1	19766	receptor (TNFRSF)-interacting serine-threonine kinase 1 [Source:MGI Symbol;Acc:MGI:108212]	0.4231	0.0222053	0.596812		ENSMUSG00000040945	Rcc2	108911	regulator of chromosome condensation 2 [Source:MGI Symbol;Acc:MGI:1919784]	0.433005	0.0189622	0.53236
ENSMUSG00000021585	Cast	12380	calpastatin [Source:MGI Symbol;Acc:MGI:1098236]	0.416537	0.0245944	0.596812		ENSMUSG00000091354	6030419C18Rik	NA	NA	-0.432848	0.0190105	0.53236
ENSMUSG00000021890	Eaf1	74427	ELL associated factor 1 [Source:MGI Symbol;Acc:MGI:1921677]	0.428471	0.0203944	0.596812		ENSMUSG00000042423	Fbrs	14123	fibrosin [Source:MGI Symbol;Acc:MGI:104648]	0.433435	0.0188306	0.53236
ENSMUSG00000022105	Rb1	19645	RB transcriptional corepressor 1 [Source:MGI Symbol;Acc:MGI:97874]	-0.419467	0.0235028	0.596812		ENSMUSG00000035093	Secisbp2l	70354	SECIS binding protein 2-like [Source:MGI Symbol;Acc:MGI:1917604]	-0.433137	0.0189218	0.53236
ENSMUSG00000022297	Fzd6	14368	frizzled class receptor 6 [Source:MGI Symbol;Acc:MGI:108474]	0.423851	0.0219444	0.596812		ENSMUSG00000052137	C430048L16Rik	77604	RNA binding motif protein 12 B2 [Source:MGI Symbol;Acc:MGI:1924854]	0.433445	0.0188278	0.53236
ENSMUSG00000023004	Tuba1b	22143	tubulin, alpha 1B [Source:MGI Symbol;Acc:MGI:107804]	-0.419612	0.02345	0.596812		ENSMUSG00000047126	Cltc	67300	clathrin, heavy polypeptide (Hc) [Source:MGI Symbol;Acc:MGI:2388633]	0.433629	0.0187719	0.53236
ENSMUSG00000023942	Slc29a1	63959	solute carrier family 29 (nucleoside transporters), member 1 [Source:MGI Symbol;Acc:MGI:1927073]	0.427967	0.0205591	0.596812		ENSMUSG00000087590	2410004N09Rik	NA	erythrocyte membrane protein band 4.1 like 4a, opposite strand [Source:MGI Symbol;Acc:MGI:1916999]	-0.432525	0.0191097	0.533838
ENSMUSG00000024256	Adcyap1	11516	adenylate cyclase activating polypeptide 1 [Source:MGI Symbol;Acc:MGI:105094]	-0.416937	0.0244431	0.596812		ENSMUSG00000041773	Enc1	13803	ectodermal-neural cortex 1 [Source:MGI Symbol;Acc:MGI:109610]	0.431382	0.0194651	0.542673
ENSMUSG00000024604	Rbm22	66810	RNA binding motif protein 22 [Source:MGI Symbol;Acc:MGI:1914060]	0.42415	0.0218412	0.596812		ENSMUSG00000029213	Commd8	27784	COMM domain containing 8 [Source:MGI Symbol;Acc:MGI:1343485]	-0.43084	0.0196355	0.546011
ENSMUSG00000025978	Rftn2	74013	raftlin family member 2 [Source:MGI Symbol;Acc:MGI:1921263]	-0.421593	0.0227362	0.596812		ENSMUSG00000036499	Eea1	216238	early endosome antigen 1 [Source:MGI Symbol;Acc:MGI:2442192]	-0.430751	0.0196636	0.546011
ENSMUSG00000026482	Rgl1	19731	ral guanine nucleotide dissociation stimulator,-like 1 [Source:MGI Symbol;Acc:MGI:107484]	-0.417279	0.024314	0.596812		ENSMUSG00000035206	3110056O03Rik	73218	signal peptide peptidase like 2B [Source:MGI Symbol;Acc:MGI:1920468]	0.429932	0.0199235	0.549901
ENSMUSG00000026869	Psmd5	66998	proteasome (prosome, macropain) 26S subunit, non-ATPase, 5 [Source:MGI Symbol;Acc:MGI:1914248]	0.427113	0.0208404	0.596812		ENSMUSG00000028059	Arhgef2	16800	rho/rac guanine nucleotide exchange factor (GEF) 2 [Source:MGI Symbol;Acc:MGI:103264]	0.430029	0.0198927	0.549901
ENSMUSG00000027244	Atg13	51897	autophagy related 13 [Source:MGI Symbol;Acc:MGI:1196429]	0.423682	0.0220027	0.596812		ENSMUSG00000019943	Atp2b1	67972	ATPase, Ca++ transporting, plasma membrane 1 [Source:MGI Symbol;Acc:MGI:104653]	0.429771	0.019975	0.549901
ENSMUSG00000027259	Adal	75894	adenosine deaminase-like [Source:MGI Symbol;Acc:MGI:1923144]	-0.421819	0.0226558	0.596812		ENSMUSG00000055150	Zfp78	330463	zinc finger protein 78 [Source:MGI Symbol;Acc:MGI:107783]	0.429686	0.0200022	0.549901
ENSMUSG00000027820	Mme	17380	membrane metallo endopeptidase [Source:MGI Symbol;Acc:MGI:97004]	0.418837	0.0237344	0.596812		ENSMUSG00000059423	Zfp933	242747	zinc finger protein 933 [Source:MGI Symbol;Acc:MGI:1922865]	-0.430054	0.0198848	0.549901
ENSMUSG00000028464	Tpm2	22004	tropomyosin 2, beta [Source:MGI Symbol;Acc:MGI:98810]	0.425783	0.0212849	0.596812		ENSMUSG00000055471	Alk	11682	anaplastic lymphoma kinase [Source:MGI Symbol;Acc:MGI:103305]	0.429177	0.0201658	0.552041
ENSMUSG00000028693	Nasp	50927	nuclear autoantigenic sperm protein (histone-binding) [Source:MGI Symbol;Acc:MGI:1355328]	-0.417306	0.024304	0.596812		ENSMUSG00000034227	Foxj1	15223	forkhead box J1 [Source:MGI Symbol;Acc:MGI:1347474]	-0.428949	0.0202394	0.552041
ENSMUSG00000028779	Pef1	67898	penta-EF hand domain containing 1 [Source:MGI Symbol;Acc:MGI:1915148]	-0.418807	0.0237454	0.596812		ENSMUSG00000020640	Itsn2	20403	intersectin 2 [Source:MGI Symbol;Acc:MGI:1338049]	0.429064	0.0202021	0.552041
ENSMUSG00000029169	Dhx15	13204	DEAH (Asp-Glu-Ala-His) box polypeptide 15 [Source:MGI Symbol;Acc:MGI:1099786]	0.420215	0.0232307	0.596812		ENSMUSG00000032712	2810474O19Rik	67246	RIKEN cDNA 2810474O19 gene [Source:MGI Symbol;Acc:MGI:1914496]	0.428966	0.0202341	0.552041
ENSMUSG00000029304	Spp1	20750	secreted phosphoprotein 1 [Source:MGI Symbol;Acc:MGI:98389]	0.426846	0.0209291	0.596812		ENSMUSG00000026781	Acbd5	74159	acyl-Coenzyme A binding domain containing 5 [Source:MGI Symbol;Acc:MGI:1921409]	-0.428541	0.0203717	0.554559
ENSMUSG00000029405	G3bp2	23881	GTPase activating protein (SH3 domain) binding protein 2 [Source:MGI Symbol;Acc:MGI:2442040]	-0.417672	0.0241669	0.596812		ENSMUSG00000026705	Klhl20	226541	kelch-like 20 [Source:MGI Symbol;Acc:MGI:2444855]	0.428018	0.0205424	0.558108
ENSMUSG00000029483	Tmem132b	NA	NA	0.418966	0.0236868	0.596812		ENSMUSG00000032589	Bsn	12217	bassoon [Source:MGI Symbol;Acc:MGI:1277955]	0.427221	0.0208047	0.56193
ENSMUSG00000029661	Col1a2	12843	collagen, type I, alpha 2 [Source:MGI Symbol;Acc:MGI:88468]	0.420797	0.0230209	0.596812		ENSMUSG00000038296	Galntl4	233733	UDP-N-acetyl-alpha-D-galactosamine:polypeptide N-acetylgalactosaminyltransferase 18 [Source:MGI Symbol;Acc:MGI:2446239]	0.427438	0.0207329	0.56193
ENSMUSG00000030417	Pdcd5	56330	programmed cell death 5 [Source:MGI Symbol;Acc:MGI:1913538]	-0.416963	0.024433	0.596812		ENSMUSG00000017221	Psmd3	22123	proteasome (prosome, macropain) 26S subunit, non-ATPase, 3 [Source:MGI Symbol;Acc:MGI:98858]	0.427249	0.0207952	0.56193
ENSMUSG00000031375	Bgn	12111	biglycan [Source:MGI Symbol;Acc:MGI:88158]	0.418921	0.0237034	0.596812		ENSMUSG00000040813	Tex264	21767	testis expressed gene 264 [Source:MGI Symbol;Acc:MGI:1096570]	-0.426736	0.0209655	0.565171
ENSMUSG00000032036	Kirrel3	67703	kin of IRRE like 3 (Drosophila) [Source:MGI Symbol;Acc:MGI:1914953]	-0.417608	0.0241908	0.596812		ENSMUSG00000056501	Cebpb	12608	CCAAT/enhancer binding protein (C/EBP), beta [Source:MGI Symbol;Acc:MGI:88373]	0.42655	0.0210276	0.565744
ENSMUSG00000032417	Rwdd2a	69519	RWD domain containing 2A [Source:MGI Symbol;Acc:MGI:1916769]	-0.424796	0.0216196	0.596812		ENSMUSG00000007812	Zfp655	72611	zinc finger protein 655 [Source:MGI Symbol;Acc:MGI:1919861]	-0.426233	0.0211337	0.567496
ENSMUSG00000032519	Slc25a38	208638	solute carrier family 25, member 38 [Source:MGI Symbol;Acc:MGI:2384782]	0.417295	0.0243081	0.596812		ENSMUSG00000068270	Shroom4	208431	shroom family member 4 [Source:MGI Symbol;Acc:MGI:2685570]	0.421752	0.0226796	0.568442
ENSMUSG00000032604	Qars	97541	glutaminyl-tRNA synthetase [Source:MGI Symbol;Acc:MGI:1915851]	0.424653	0.0216687	0.596812		ENSMUSG00000029802	Abcg2	26357	ATP-binding cassette, sub-family G (WHITE), member 2 [Source:MGI Symbol;Acc:MGI:1347061]	0.421243	0.0228611	0.568442
ENSMUSG00000032633	Flcn	216805	folliculin [Source:MGI Symbol;Acc:MGI:2442184]	0.425926	0.0212367	0.596812		ENSMUSG00000025236	Adpgk	72141	ADP-dependent glucokinase [Source:MGI Symbol;Acc:MGI:1919391]	0.421771	0.0226728	0.568442
ENSMUSG00000033227	Wnt6	22420	wingless-type MMTV integration site family, member 6 [Source:MGI Symbol;Acc:MGI:98960]	0.417407	0.0242662	0.596812		ENSMUSG00000075270	Pde11a	241489	phosphodiesterase 11A [Source:MGI Symbol;Acc:MGI:3036251]	-0.422489	0.0224192	0.568442
ENSMUSG00000033355	Rtp4	67775	receptor transporter protein 4 [Source:MGI Symbol;Acc:MGI:1915025]	0.428602	0.0203518	0.596812		ENSMUSG00000005873	Reep5	13476	receptor accessory protein 5 [Source:MGI Symbol;Acc:MGI:1270152]	-0.420683	0.0230618	0.568442
ENSMUSG00000033530	Ttc7b	104718	tetratricopeptide repeat domain 7B [Source:MGI Symbol;Acc:MGI:2144724]	0.418586	0.0238268	0.596812		ENSMUSG00000031762	Mt2	17750	metallothionein 2 [Source:MGI Symbol;Acc:MGI:97172]	0.422496	0.0224168	0.568442
ENSMUSG00000033684	Qsox1	104009	quiescin Q6 sulfhydryl oxidase 1 [Source:MGI Symbol;Acc:MGI:1330818]	0.421156	0.0228919	0.596812		ENSMUSG00000055491	Pprc1	226169	peroxisome proliferative activated receptor, gamma, coactivator-related 1 [Source:MGI Symbol;Acc:MGI:2385096]	0.423519	0.0220594	0.568442
ENSMUSG00000033972	Zfp944	319615	zinc finger protein 944 [Source:MGI Symbol;Acc:MGI:2442394]	-0.42729	0.0207819	0.596812		ENSMUSG00000030168	Adipor2	68465	adiponectin receptor 2 [Source:MGI Symbol;Acc:MGI:93830]	0.423928	0.0219176	0.568442
ENSMUSG00000034098	Fstl5	213262	follistatin-like 5 [Source:MGI Symbol;Acc:MGI:2442179]	-0.418978	0.0236825	0.596812		ENSMUSG00000030330	Ing4	28019	inhibitor of growth family, member 4 [Source:MGI Symbol;Acc:MGI:107307]	-0.420639	0.0230778	0.568442
ENSMUSG00000034908	Sidt2	214597	SID1 transmembrane family, member 2 [Source:MGI Symbol;Acc:MGI:2446134]	0.421814	0.0226577	0.596812		ENSMUSG00000067586	S1pr3	13610	sphingosine-1-phosphate receptor 3 [Source:MGI Symbol;Acc:MGI:1339365]	-0.423967	0.0219041	0.568442
ENSMUSG00000035671	Zswim4	212168	zinc finger SWIM-type containing 4 [Source:MGI Symbol;Acc:MGI:2443726]	0.416558	0.0245865	0.596812		ENSMUSG00000031864	Ints10	70885	integrator complex subunit 10 [Source:MGI Symbol;Acc:MGI:1918135]	0.422181	0.0225277	0.568442
ENSMUSG00000035829	Gm347	241289	protein phosphatase 1, regulatory subunit 26 [Source:MGI Symbol;Acc:MGI:2685193]	-0.423479	0.0220731	0.596812		ENSMUSG00000028680	Plk3	12795	polo-like kinase 3 [Source:MGI Symbol;Acc:MGI:109604]	0.423088	0.0222092	0.568442
ENSMUSG00000036501	Fam13b	225358	family with sequence similarity 13, member B [Source:MGI Symbol;Acc:MGI:2447834]	-0.428786	0.0202923	0.596812		ENSMUSG00000091244	Gm17690	NA	NA	0.422065	0.0225688	0.568442
ENSMUSG00000036890	Gtdc1	227835	glycosyltransferase-like domain containing 1 [Source:MGI Symbol;Acc:MGI:2444269]	-0.428786	0.0202922	0.596812		ENSMUSG00000056364	Six3os1	NA	NA	-0.423471	0.022076	0.568442
ENSMUSG00000036916	Zfp280c	208968	zinc finger protein 280C [Source:MGI Symbol;Acc:MGI:2387585]	-0.420518	0.0231212	0.596812		ENSMUSG00000020647	Ncoa1	17977	nuclear receptor coactivator 1 [Source:MGI Symbol;Acc:MGI:1276523]	0.425799	0.0212796	0.568442
ENSMUSG00000038384	Setd1b	208043	SET domain containing 1B [Source:MGI Symbol;Acc:MGI:2652820]	0.424875	0.0215926	0.596812		ENSMUSG00000078307	AI593442	330941	expressed sequence AI593442 [Source:MGI Symbol;Acc:MGI:2143099]	0.424555	0.0217021	0.568442
ENSMUSG00000038776	Ephx1	13849	epoxide hydrolase 1, microsomal [Source:MGI Symbol;Acc:MGI:95405]	0.423502	0.0220653	0.596812		ENSMUSG00000069631	Strada	72149	STE20-related kinase adaptor alpha [Source:MGI Symbol;Acc:MGI:1919399]	-0.425396	0.0214158	0.568442
ENSMUSG00000039960	Rhou	69581	ras homolog family member U [Source:MGI Symbol;Acc:MGI:1916831]	0.425333	0.0214368	0.596812		ENSMUSG00000022885	St6gal1	20440	beta galactoside alpha 2,6 sialyltransferase 1 [Source:MGI Symbol;Acc:MGI:108470]	0.423421	0.0220932	0.568442
ENSMUSG00000040537	Adam22	11496	a disintegrin and metallopeptidase domain 22 [Source:MGI Symbol;Acc:MGI:1340046]	-0.42831	0.0204468	0.596812		ENSMUSG00000059866	Tnip2	231130	TNFAIP3 interacting protein 2 [Source:MGI Symbol;Acc:MGI:2386643]	-0.423298	0.0221363	0.568442
ENSMUSG00000041014	Nrg3	18183	neuregulin 3 [Source:MGI Symbol;Acc:MGI:1097165]	-0.419957	0.0233243	0.596812		ENSMUSG00000081604	Gm11518	NA	predicted gene 11518 [Source:MGI Symbol;Acc:MGI:3650306]	-0.422867	0.0222864	0.568442
ENSMUSG00000041075	Fzd7	14369	frizzled class receptor 7 [Source:MGI Symbol;Acc:MGI:108570]	0.426915	0.0209062	0.596812		ENSMUSG00000041343	Ankrd42	73845	ankyrin repeat domain 42 [Source:MGI Symbol;Acc:MGI:1921095]	-0.423386	0.0221054	0.568442
ENSMUSG00000041771	Slc24a4	238384	solute carrier family 24 (sodium/potassium/calcium exchanger), member 4 [Source:MGI Symbol;Acc:MGI:2447362]	0.423457	0.0220809	0.596812		ENSMUSG00000031109	Enox2	209224	ecto-NOX disulfide-thiol exchanger 2 [Source:MGI Symbol;Acc:MGI:2384799]	-0.421396	0.0228062	0.568442
ENSMUSG00000042506	Usp22	216825	ubiquitin specific peptidase 22 [Source:MGI Symbol;Acc:MGI:2144157]	-0.417462	0.0242453	0.596812		ENSMUSG00000031709	Tbc1d9	71310	TBC1 domain family, member 9 [Source:MGI Symbol;Acc:MGI:1918560]	-0.422302	0.0224851	0.568442
ENSMUSG00000042745	Id1	15901	inhibitor of DNA binding 1 [Source:MGI Symbol;Acc:MGI:96396]	0.42762	0.0206731	0.596812		ENSMUSG00000021013	Ttc8	76260	tetratricopeptide repeat domain 8 [Source:MGI Symbol;Acc:MGI:1923510]	-0.422259	0.0225003	0.568442
ENSMUSG00000043999	Gpr75	237716	G protein-coupled receptor 75 [Source:MGI Symbol;Acc:MGI:2441843]	-0.42511	0.0215126	0.596812		ENSMUSG00000034194	R3hcc1	71843	R3H domain and coiled-coil containing 1 [Source:MGI Symbol;Acc:MGI:1919093]	-0.425923	0.0212378	0.568442
ENSMUSG00000044268	Gm4895	NA	predicted gene 4895 [Source:MGI Symbol;Acc:MGI:3648582]	0.428386	0.0204221	0.596812		ENSMUSG00000024420	Zfp521	225207	zinc finger protein 521 [Source:MGI Symbol;Acc:MGI:95459]	-0.421611	0.0227298	0.568442
ENSMUSG00000044533	Rps2	16898	ribosomal protein S2 [Source:MGI Symbol;Acc:MGI:105110]	0.419122	0.0236296	0.596812		ENSMUSG00000030451	Herc2	15204	HECT and RLD domain containing E3 ubiquitin protein ligase 2 [Source:MGI Symbol;Acc:MGI:103234]	0.424002	0.0218921	0.568442
ENSMUSG00000045136	Tubb2b	73710	tubulin, beta 2B class IIB [Source:MGI Symbol;Acc:MGI:1920960]	-0.423422	0.0220929	0.596812		ENSMUSG00000021243	Fcf1	73736	FCF1 rRNA processing protein [Source:MGI Symbol;Acc:MGI:1920986]	0.420585	0.023097	0.568442
ENSMUSG00000045410	Akr1e1	56043	aldo-keto reductase family 1, member E1 [Source:MGI Symbol;Acc:MGI:1914758]	-0.426509	0.0210414	0.596812		ENSMUSG00000053768	Chchd3	66075	coiled-coil-helix-coiled-coil-helix domain containing 3 [Source:MGI Symbol;Acc:MGI:1913325]	0.421548	0.0227523	0.568442
ENSMUSG00000046785	Epm2aip1	77781	EPM2A (laforin) interacting protein 1 [Source:MGI Symbol;Acc:MGI:1925031]	-0.419077	0.023646	0.596812		ENSMUSG00000064451	Snora23	NA	small nucleolar RNA, H/ACA box 23 [Source:MGI Symbol;Acc:MGI:3819494]	-0.421518	0.0227628	0.568442
ENSMUSG00000047676	Rpsa-ps10	NA	ribosomal protein SA, pseudogene 10 [Source:MGI Symbol;Acc:MGI:3704228]	0.420933	0.0229721	0.596812		ENSMUSG00000037697	Ddhd1	114874	DDHD domain containing 1 [Source:MGI Symbol;Acc:MGI:2150302]	-0.420952	0.0229651	0.568442
ENSMUSG00000048154	Mll2	381022	lysine (K)-specific methyltransferase 2D [Source:MGI Symbol;Acc:MGI:2682319]	0.420542	0.0231125	0.596812		ENSMUSG00000066197	Gpr139	209776	G protein-coupled receptor 139 [Source:MGI Symbol;Acc:MGI:2685341]	0.424986	0.0215549	0.568442
ENSMUSG00000048365	Gm9825	NA	NA	0.422304	0.0224842	0.596812		ENSMUSG00000049313	Sorl1	20660	sortilin-related receptor, LDLR class A repeats-containing [Source:MGI Symbol;Acc:MGI:1202296]	0.423572	0.0220408	0.568442
ENSMUSG00000049580	Tsku	244152	tsukushi, small leucine rich proteoglycan [Source:MGI Symbol;Acc:MGI:2443855]	0.417529	0.0242202	0.596812		ENSMUSG00000024921	Smarca2	67155	SWI/SNF related, matrix associated, actin dependent regulator of chromatin, subfamily a, member 2 [Source:MGI Symbol;Acc:MGI:99603]	0.424608	0.021684	0.568442
ENSMUSG00000050567	Maml1	103806	mastermind like 1 (Drosophila) [Source:MGI Symbol;Acc:MGI:1890504]	-0.418461	0.0238732	0.596812		ENSMUSG00000029265	Dr1	13486	down-regulator of transcription 1 [Source:MGI Symbol;Acc:MGI:1100515]	0.421867	0.0226389	0.568442
ENSMUSG00000051255	Gm6563	NA	predicted pseudogene 6563 [Source:MGI Symbol;Acc:MGI:3646907]	-0.422358	0.0224654	0.596812		ENSMUSG00000090733	Rps27	57294	ribosomal protein S27 [Source:MGI Symbol;Acc:MGI:1888676]	-0.42087	0.0229945	0.568442
ENSMUSG00000052364	B630019K06Rik	NA	RIKEN cDNA B630019K06 gene [Source:MGI Symbol;Acc:MGI:2147918]	-0.423271	0.0221456	0.596812		ENSMUSG00000079157	Fam155a	270028	family with sequence similarity 155, member A [Source:MGI Symbol;Acc:MGI:2142765]	0.424043	0.021878	0.568442
ENSMUSG00000054808	Actn4	60595	actinin alpha 4 [Source:MGI Symbol;Acc:MGI:1890773]	0.420748	0.0230384	0.596812		ENSMUSG00000028907	Utp11l	67205	UTP11 small subunit processome component [Source:MGI Symbol;Acc:MGI:1914455]	-0.421084	0.0229179	0.568442
ENSMUSG00000055254	Ntrk2	18212	neurotrophic tyrosine kinase, receptor, type 2 [Source:MGI Symbol;Acc:MGI:97384]	-0.421212	0.022872	0.596812		ENSMUSG00000057234	Mettl15	76894	methyltransferase like 15 [Source:MGI Symbol;Acc:MGI:1924144]	-0.421155	0.0228923	0.568442
ENSMUSG00000055817	Mta3	116871	metastasis associated 3 [Source:MGI Symbol;Acc:MGI:2151172]	-0.421599	0.0227341	0.596812		ENSMUSG00000025759	Mfsd8	72175	major facilitator superfamily domain containing 8 [Source:MGI Symbol;Acc:MGI:1919425]	0.422529	0.0224052	0.568442
ENSMUSG00000056612	Ppp1r14b	18938	protein phosphatase 1, regulatory (inhibitor) subunit 14B [Source:MGI Symbol;Acc:MGI:107682]	0.423882	0.0219335	0.596812		ENSMUSG00000003545	Fosb	14282	FBJ osteosarcoma oncogene B [Source:MGI Symbol;Acc:MGI:95575]	0.420988	0.0229524	0.568442
ENSMUSG00000057895	Zfp105	22646	zinc finger protein 105 [Source:MGI Symbol;Acc:MGI:1277119]	-0.423723	0.0219886	0.596812		ENSMUSG00000063428	Ddo	70503	D-aspartate oxidase [Source:MGI Symbol;Acc:MGI:1925528]	-0.423783	0.0219677	0.568442
ENSMUSG00000060938	Rpl26	19941	ribosomal protein L26 [Source:MGI Symbol;Acc:MGI:106022]	0.416618	0.0245635	0.596812		ENSMUSG00000021203	Otub2	68149	OTU domain, ubiquitin aldehyde binding 2 [Source:MGI Symbol;Acc:MGI:1915399]	-0.421469	0.0227802	0.568442
ENSMUSG00000061878	Sphk1	20698	sphingosine kinase 1 [Source:MGI Symbol;Acc:MGI:1316649]	0.421145	0.0228962	0.596812		ENSMUSG00000020611	Gna13	14674	guanine nucleotide binding protein, alpha 13 [Source:MGI Symbol;Acc:MGI:95768]	-0.421304	0.0228392	0.568442
ENSMUSG00000062329	Cytl1	231162	cytokine-like 1 [Source:MGI Symbol;Acc:MGI:2684993]	0.421707	0.0226956	0.596812		ENSMUSG00000020014	4930485B16Rik	380654	cilia and flagella associated protein 54 [Source:MGI Symbol;Acc:MGI:1922208]	-0.422711	0.0223414	0.568442
ENSMUSG00000065950	Gm5908	NA	NA	0.418682	0.0237915	0.596812		ENSMUSG00000024589	Nedd4l	83814	neural precursor cell expressed, developmentally down-regulated gene 4-like [Source:MGI Symbol;Acc:MGI:1933754]	0.420762	0.0230335	0.568442
ENSMUSG00000068876	Cgn	70737	cingulin [Source:MGI Symbol;Acc:MGI:1927237]	-0.421025	0.0229392	0.596812		ENSMUSG00000037487	Ubr5	70790	ubiquitin protein ligase E3 component n-recognin 5 [Source:MGI Symbol;Acc:MGI:1918040]	-0.423106	0.0222031	0.568442
ENSMUSG00000069833	Ahnak	66395	AHNAK nucleoprotein (desmoyokin) [Source:MGI Symbol;Acc:MGI:1316648]	0.423156	0.0221855	0.596812		ENSMUSG00000024240	Epc1	13831	enhancer of polycomb homolog 1 (Drosophila) [Source:MGI Symbol;Acc:MGI:1278322]	0.420461	0.0231418	0.568534
ENSMUSG00000074971	Fibin	67606	fin bud initiation factor homolog (zebrafish) [Source:MGI Symbol;Acc:MGI:1914856]	0.424149	0.0218414	0.596812		ENSMUSG00000016087	Fli1	14247	Friend leukemia integration 1 [Source:MGI Symbol;Acc:MGI:95554]	-0.420214	0.023231	0.569715
ENSMUSG00000075528	Aarsd1	69684	alanyl-tRNA synthetase domain containing 1 [Source:MGI Symbol;Acc:MGI:1916934]	-0.416755	0.0245116	0.596812		ENSMUSG00000022462	Slc38a2	67760	solute carrier family 38, member 2 [Source:MGI Symbol;Acc:MGI:1915010]	0.419543	0.0234753	0.569772
ENSMUSG00000078612	1700024P16Rik	242594	FYN binding protein 2 [Source:MGI Symbol;Acc:MGI:2685466]	0.419636	0.0234412	0.596812		ENSMUSG00000036943	Rab8b	235442	RAB8B, member RAS oncogene family [Source:MGI Symbol;Acc:MGI:2442982]	-0.419823	0.0233732	0.569772
ENSMUSG00000078771	Evi2a	14017	ecotropic viral integration site 2a [Source:MGI Symbol;Acc:MGI:95458]	0.427057	0.020859	0.596812		ENSMUSG00000019990	Pde7b	29863	phosphodiesterase 7B [Source:MGI Symbol;Acc:MGI:1352752]	0.420076	0.0232811	0.569772
ENSMUSG00000079654	Prrt4	101359	proline-rich transmembrane protein 4 [Source:MGI Symbol;Acc:MGI:2141677]	0.420269	0.0232114	0.596812		ENSMUSG00000003039	Fam32a	67922	family with sequence similarity 32, member A [Source:MGI Symbol;Acc:MGI:1915172]	0.41953	0.0234801	0.569772
ENSMUSG00000085460	4833422M21Rik	NA	NA	-0.416619	0.0245632	0.596812		ENSMUSG00000024002	Brd4	57261	bromodomain containing 4 [Source:MGI Symbol;Acc:MGI:1888520]	0.419751	0.0233992	0.569772
ENSMUSG00000090812	Samd15	238333	sterile alpha motif domain containing 15 [Source:MGI Symbol;Acc:MGI:2685109]	-0.422309	0.0224826	0.596812		ENSMUSG00000022952	Runx1	12394	runt related transcription factor 1 [Source:MGI Symbol;Acc:MGI:99852]	0.41982	0.0233744	0.569772
ENSMUSG00000034893	Cog3	338337	component of oligomeric golgi complex 3 [Source:MGI Symbol;Acc:MGI:2450151]	0.416241	0.0247068	0.598492		ENSMUSG00000023952	Gtpbp2	56055	GTP binding protein 2 [Source:MGI Symbol;Acc:MGI:1860138]	-0.419167	0.0236129	0.571994
ENSMUSG00000000202	Btbd17	72014	BTB (POZ) domain containing 17 [Source:MGI Symbol;Acc:MGI:1919264]	-0.415984	0.0248049	0.599819		ENSMUSG00000025509	Pnpla2	66853	patatin-like phospholipase domain containing 2 [Source:MGI Symbol;Acc:MGI:1914103]	0.418705	0.0237829	0.572238
ENSMUSG00000012819	Cdh23	22295	cadherin 23 (otocadherin) [Source:MGI Symbol;Acc:MGI:1890219]	-0.415807	0.0248726	0.600409		ENSMUSG00000024525	Impa2	114663	inositol (myo)-1(or 4)-monophosphatase 2 [Source:MGI Symbol;Acc:MGI:2149728]	-0.418691	0.0237882	0.572238
ENSMUSG00000056158	Car10	72605	carbonic anhydrase 10 [Source:MGI Symbol;Acc:MGI:1919855]	-0.415625	0.0249422	0.601042		ENSMUSG00000082209	Eif4a-ps4	NA	NA	0.418822	0.0237397	0.572238
ENSMUSG00000076437	2700094K13Rik	72657	selenoprotein H [Source:MGI Symbol;Acc:MGI:1919907]	0.415373	0.0250393	0.602333		ENSMUSG00000059811	Atl2	56298	atlastin GTPase 2 [Source:MGI Symbol;Acc:MGI:1929492]	-0.418832	0.0237362	0.572238
ENSMUSG00000017446	C1qtnf1	56745	C1q and tumor necrosis factor related protein 1 [Source:MGI Symbol;Acc:MGI:1919254]	0.41471	0.0252957	0.602419		ENSMUSG00000036282	Naa30	70646	N(alpha)-acetyltransferase 30, NatC catalytic subunit [Source:MGI Symbol;Acc:MGI:1922259]	-0.418185	0.0239754	0.572365
ENSMUSG00000024059	Clip4	78785	CAP-GLY domain containing linker protein family, member 4 [Source:MGI Symbol;Acc:MGI:1919100]	-0.415023	0.0251742	0.602419		ENSMUSG00000003847	Nfat5	54446	nuclear factor of activated T cells 5 [Source:MGI Symbol;Acc:MGI:1859333]	-0.418101	0.0240069	0.572365
ENSMUSG00000030519	Apba2	11784	amyloid beta (A4) precursor protein-binding, family A, member 2 [Source:MGI Symbol;Acc:MGI:1261791]	-0.415073	0.0251548	0.602419		ENSMUSG00000020363	Gfpt2	14584	glutamine fructose-6-phosphate transaminase 2 [Source:MGI Symbol;Acc:MGI:1338883]	0.418426	0.0238863	0.572365
ENSMUSG00000059810	Rgs3	50780	regulator of G-protein signaling 3 [Source:MGI Symbol;Acc:MGI:1354734]	0.414689	0.0253037	0.602419		ENSMUSG00000025724	Sec11a	56529	SEC11 homolog A, signal peptidase complex subunit [Source:MGI Symbol;Acc:MGI:1929464]	0.418008	0.0240413	0.572365
ENSMUSG00000070544	Top1	21969	topoisomerase (DNA) I [Source:MGI Symbol;Acc:MGI:98788]	0.414689	0.0253036	0.602419		ENSMUSG00000045983	Eif4g1	208643	eukaryotic translation initiation factor 4, gamma 1 [Source:MGI Symbol;Acc:MGI:2384784]	0.418447	0.0238783	0.572365
ENSMUSG00000082319	Gm8822	NA	predicted gene 8822 [Source:MGI Symbol;Acc:MGI:3648640]	-0.415159	0.0251217	0.602419		ENSMUSG00000039166	Akap7	432442	A kinase (PRKA) anchor protein 7 [Source:MGI Symbol;Acc:MGI:1859150]	0.418189	0.0239741	0.572365
ENSMUSG00000004054	Map3k11	26403	mitogen-activated protein kinase kinase kinase 11 [Source:MGI Symbol;Acc:MGI:1346880]	0.413741	0.0256742	0.604942		ENSMUSG00000045875	Adra1a	11549	adrenergic receptor, alpha 1a [Source:MGI Symbol;Acc:MGI:104773]	-0.417439	0.024254	0.574069
ENSMUSG00000018395	Kif3a	16568	kinesin family member 3A [Source:MGI Symbol;Acc:MGI:107689]	-0.413557	0.0257465	0.604942		ENSMUSG00000021707	Dhfr	13361	dihydrofolate reductase [Source:MGI Symbol;Acc:MGI:94890]	0.417374	0.0242786	0.574069
ENSMUSG00000027293	Ehd4	98878	EH-domain containing 4 [Source:MGI Symbol;Acc:MGI:1919619]	0.414002	0.0255715	0.604942		ENSMUSG00000040451	Sgms1	208449	sphingomyelin synthase 1 [Source:MGI Symbol;Acc:MGI:2444110]	0.41756	0.0242087	0.574069
ENSMUSG00000027652	Ralgapb	228850	Ral GTPase activating protein, beta subunit (non-catalytic) [Source:MGI Symbol;Acc:MGI:2444531]	-0.414121	0.0255253	0.604942		ENSMUSG00000020843	Timm22	56322	translocase of inner mitochondrial membrane 22 [Source:MGI Symbol;Acc:MGI:1929742]	-0.417396	0.0242701	0.574069
ENSMUSG00000029068	Ccnl2	56036	cyclin L2 [Source:MGI Symbol;Acc:MGI:1927119]	0.413989	0.0255768	0.604942		ENSMUSG00000030787	Lyve1	114332	lymphatic vessel endothelial hyaluronan receptor 1 [Source:MGI Symbol;Acc:MGI:2136348]	0.416601	0.02457	0.575137
ENSMUSG00000029616	Erp29	67397	endoplasmic reticulum protein 29 [Source:MGI Symbol;Acc:MGI:1914647]	-0.413655	0.0257079	0.604942		ENSMUSG00000066324	Impad1	242291	inositol monophosphatase domain containing 1 [Source:MGI Symbol;Acc:MGI:1915720]	0.415406	0.0250265	0.575137
ENSMUSG00000035967	Ddx26b	236790	integrator complex subunit 6 like [Source:MGI Symbol;Acc:MGI:2442593]	0.41374	0.0256744	0.604942		ENSMUSG00000020890	Gucy2e	14919	guanylate cyclase 2e [Source:MGI Symbol;Acc:MGI:105123]	-0.416397	0.0246476	0.575137
ENSMUSG00000071533	Pcnp	76302	PEST proteolytic signal containing nuclear protein [Source:MGI Symbol;Acc:MGI:1923552]	-0.413525	0.0257589	0.604942		ENSMUSG00000035828	Pim3	223775	proviral integration site 3 [Source:MGI Symbol;Acc:MGI:1355297]	0.41594	0.0248217	0.575137
ENSMUSG00000022935	Grik1	14805	glutamate receptor, ionotropic, kainate 1 [Source:MGI Symbol;Acc:MGI:95814]	-0.413281	0.0258554	0.60549		ENSMUSG00000055302	Mrfap1	67568	Morf4 family associated protein 1 [Source:MGI Symbol;Acc:MGI:1914818]	0.415947	0.0248189	0.575137
ENSMUSG00000024077	Strn	268980	striatin, calmodulin binding protein [Source:MGI Symbol;Acc:MGI:1333757]	0.413134	0.0259134	0.60549		ENSMUSG00000042734	Ttc9	69480	tetratricopeptide repeat domain 9 [Source:MGI Symbol;Acc:MGI:1916730]	0.415693	0.0249162	0.575137
ENSMUSG00000055024	Ep300	328572	E1A binding protein p300 [Source:MGI Symbol;Acc:MGI:1276116]	0.413214	0.0258819	0.60549		ENSMUSG00000025982	Sf3b1	81898	splicing factor 3b, subunit 1 [Source:MGI Symbol;Acc:MGI:1932339]	0.417137	0.0243674	0.575137
ENSMUSG00000027427	Polr3f	70408	polymerase (RNA) III (DNA directed) polypeptide F [Source:MGI Symbol;Acc:MGI:1924086]	-0.412406	0.026203	0.606124		ENSMUSG00000026176	Ctdsp1	227292	CTD (carboxy-terminal domain, RNA polymerase II, polypeptide A) small phosphatase 1 [Source:MGI Symbol;Acc:MGI:2654470]	0.416038	0.0247844	0.575137
ENSMUSG00000028937	Acot7	70025	acyl-CoA thioesterase 7 [Source:MGI Symbol;Acc:MGI:1917275]	-0.412561	0.0261413	0.606124		ENSMUSG00000031511	Arhgef7	54126	Rho guanine nucleotide exchange factor (GEF7) [Source:MGI Symbol;Acc:MGI:1860493]	0.415695	0.0249156	0.575137
ENSMUSG00000038143	Stox2	71069	storkhead box 2 [Source:MGI Symbol;Acc:MGI:1918319]	-0.412758	0.0260629	0.606124		ENSMUSG00000025176	Hoga1	67432	4-hydroxy-2-oxoglutarate aldolase 1 [Source:MGI Symbol;Acc:MGI:1914682]	-0.416828	0.0244843	0.575137
ENSMUSG00000042500	Eif2c4	76850	argonaute RISC catalytic subunit 4 [Source:MGI Symbol;Acc:MGI:1924100]	-0.412437	0.0261908	0.606124		ENSMUSG00000022386	Trmu	72026	tRNA 5-methylaminomethyl-2-thiouridylate methyltransferase [Source:MGI Symbol;Acc:MGI:1919276]	-0.415377	0.0250375	0.575137
ENSMUSG00000048581	E130311K13Rik	329659	RIKEN cDNA E130311K13 gene [Source:MGI Symbol;Acc:MGI:3607716]	-0.412756	0.0260634	0.606124		ENSMUSG00000055204	Ankrd17	81702	ankyrin repeat domain 17 [Source:MGI Symbol;Acc:MGI:1932101]	0.415447	0.0250109	0.575137
ENSMUSG00000085148	2210403K04Rik	NA	Mir22 host gene (non-protein coding) [Source:MGI Symbol;Acc:MGI:1914348]	0.412478	0.0261742	0.606124		ENSMUSG00000020381	3010026O09Rik	68067	MRN complex interacting protein [Source:MGI Symbol;Acc:MGI:1915317]	-0.415467	0.0250029	0.575137
ENSMUSG00000006369	Fbln1	14114	fibulin 1 [Source:MGI Symbol;Acc:MGI:95487]	0.411446	0.0265889	0.606945		ENSMUSG00000030655	Smg1	233789	SMG1 homolog, phosphatidylinositol 3-kinase-related kinase (C. elegans) [Source:MGI Symbol;Acc:MGI:1919742]	0.415907	0.0248343	0.575137
ENSMUSG00000028792	Ak2	11637	adenylate kinase 2 [Source:MGI Symbol;Acc:MGI:87978]	0.411556	0.0265444	0.606945		ENSMUSG00000031824	6430548M08Rik	234797	RIKEN cDNA 6430548M08 gene [Source:MGI Symbol;Acc:MGI:2443793]	0.416664	0.0245461	0.575137
ENSMUSG00000045896	Paip2b	232164	poly(A) binding protein interacting protein 2B [Source:MGI Symbol;Acc:MGI:2386865]	-0.412003	0.0263644	0.606945		ENSMUSG00000056211	R3hdm1	226412	R3H domain containing 1 [Source:MGI Symbol;Acc:MGI:2448514]	0.416763	0.0245088	0.575137
ENSMUSG00000054309	Cpsf3	54451	cleavage and polyadenylation specificity factor 3 [Source:MGI Symbol;Acc:MGI:1859328]	-0.411975	0.0263756	0.606945		ENSMUSG00000043241	Upf2	326622	UPF2 regulator of nonsense transcripts homolog (yeast) [Source:MGI Symbol;Acc:MGI:2449307]	0.415291	0.0250709	0.575137
ENSMUSG00000063434	Sorcs3	66673	sortilin-related VPS10 domain containing receptor 3 [Source:MGI Symbol;Acc:MGI:1913923]	-0.411911	0.0264015	0.606945		ENSMUSG00000088185	Scarna2	NA	small Cajal body-specific RNA 2 [Source:MGI Symbol;Acc:MGI:3819484]	0.415537	0.0249763	0.575137
ENSMUSG00000081113	Gm7308	NA	predicted pseudogene 7308 [Source:MGI Symbol;Acc:MGI:3644558]	-0.411555	0.0265449	0.606945		ENSMUSG00000022881	Rfc4	106344	replication factor C (activator 1) 4 [Source:MGI Symbol;Acc:MGI:2146571]	0.414811	0.0252566	0.578438
ENSMUSG00000086602	Gm15609	NA	predicted gene 15609 [Source:MGI Symbol;Acc:MGI:3783055]	-0.411761	0.0264616	0.606945		ENSMUSG00000044734	Serpinb1a	66222	serine (or cysteine) peptidase inhibitor, clade B, member 1a [Source:MGI Symbol;Acc:MGI:1913472]	-0.414604	0.0253367	0.57851
ENSMUSG00000090958	Lrrc32	434215	leucine rich repeat containing 32 [Source:MGI Symbol;Acc:MGI:93882]	0.411521	0.0265587	0.606945		ENSMUSG00000020212	Mdm1	17245	transformed mouse 3T3 cell double minute 1 [Source:MGI Symbol;Acc:MGI:96951]	0.41448	0.025385	0.57851
ENSMUSG00000040842	D4Ertd22e	213491	SUZ RNA binding domain containing 1 [Source:MGI Symbol;Acc:MGI:1098672]	-0.411154	0.026707	0.608341		ENSMUSG00000005360	Slc1a3	20512	solute carrier family 1 (glial high affinity glutamate transporter), member 3 [Source:MGI Symbol;Acc:MGI:99917]	-0.414506	0.0253748	0.57851
ENSMUSG00000053819	Camk2d	108058	calcium/calmodulin-dependent protein kinase II, delta [Source:MGI Symbol;Acc:MGI:1341265]	-0.411078	0.0267378	0.608341		ENSMUSG00000019874	Fabp7	12140	fatty acid binding protein 7, brain [Source:MGI Symbol;Acc:MGI:101916]	-0.412026	0.0263553	0.579792
ENSMUSG00000020427	Igfbp3	16009	insulin-like growth factor binding protein 3 [Source:MGI Symbol;Acc:MGI:96438]	0.410966	0.0267837	0.608385		ENSMUSG00000070407	Hs3st3b1	54710	heparan sulfate (glucosamine) 3-O-sulfotransferase 3B1 [Source:MGI Symbol;Acc:MGI:1333853]	0.411283	0.0266547	0.579792
ENSMUSG00000047959	Kcna3	16491	potassium voltage-gated channel, shaker-related subfamily, member 3 [Source:MGI Symbol;Acc:MGI:96660]	-0.410827	0.0268402	0.608672		ENSMUSG00000020300	Cpeb4	67579	cytoplasmic polyadenylation element binding protein 4 [Source:MGI Symbol;Acc:MGI:1914829]	-0.414135	0.0255196	0.579792
ENSMUSG00000046434	Hnrnpa1	15382	heterogeneous nuclear ribonucleoprotein A1 [Source:MGI Symbol;Acc:MGI:104820]	0.410638	0.0269171	0.609417		ENSMUSG00000010529	Gm266	212539	predicted gene 266 [Source:MGI Symbol;Acc:MGI:2685112]	-0.411831	0.0264337	0.579792
ENSMUSG00000022961	Son	20658	Son DNA binding protein [Source:MGI Symbol;Acc:MGI:98353]	0.410476	0.0269833	0.609767		ENSMUSG00000020889	Nr1d1	217166	nuclear receptor subfamily 1, group D, member 1 [Source:MGI Symbol;Acc:MGI:2444210]	0.41187	0.0264179	0.579792
ENSMUSG00000032582	Rbm6	19654	RNA binding motif protein 6 [Source:MGI Symbol;Acc:MGI:1338037]	-0.410385	0.0270206	0.609767		ENSMUSG00000003581	Rnf215	71673	ring finger protein 215 [Source:MGI Symbol;Acc:MGI:1918923]	0.411688	0.0264912	0.579792
ENSMUSG00000002733	Plekha3	83435	pleckstrin homology domain-containing, family A (phosphoinositide binding specific) member 3 [Source:MGI Symbol;Acc:MGI:1932515]	0.409615	0.0273378	0.610125		ENSMUSG00000060036	Rpl3	27367	ribosomal protein L3 [Source:MGI Symbol;Acc:MGI:1351605]	-0.411914	0.0264002	0.579792
ENSMUSG00000009378	Slc16a12	240638	solute carrier family 16 (monocarboxylic acid transporters), member 12 [Source:MGI Symbol;Acc:MGI:2147716]	0.410022	0.0271699	0.610125		ENSMUSG00000039910	Cited2	17684	Cbp/p300-interacting transactivator, with Glu/Asp-rich carboxy-terminal domain, 2 [Source:MGI Symbol;Acc:MGI:1306784]	0.413451	0.0257883	0.579792
ENSMUSG00000019857	Asf1a	66403	anti-silencing function 1A histone chaperone [Source:MGI Symbol;Acc:MGI:1913653]	0.408177	0.0279378	0.610125		ENSMUSG00000031402	Mpp1	17524	membrane protein, palmitoylated [Source:MGI Symbol;Acc:MGI:105941]	-0.41336	0.0258239	0.579792
ENSMUSG00000020717	Pecam1	18613	platelet/endothelial cell adhesion molecule 1 [Source:MGI Symbol;Acc:MGI:97537]	0.408579	0.0277688	0.610125		ENSMUSG00000040433	Zbtb38	245007	zinc finger and BTB domain containing 38 [Source:MGI Symbol;Acc:MGI:2442866]	0.412328	0.0262344	0.579792
ENSMUSG00000021959	Lats2	50523	large tumor suppressor 2 [Source:MGI Symbol;Acc:MGI:1354386]	0.408213	0.0279226	0.610125		ENSMUSG00000053436	Mapk14	26416	mitogen-activated protein kinase 14 [Source:MGI Symbol;Acc:MGI:1346865]	0.411504	0.0265656	0.579792
ENSMUSG00000022987	Zfp641	239652	zinc finger protein 641 [Source:MGI Symbol;Acc:MGI:2442788]	-0.408058	0.0279879	0.610125		ENSMUSG00000002107	Celf2	14007	CUGBP, Elav-like family member 2 [Source:MGI Symbol;Acc:MGI:1338822]	0.412138	0.0263104	0.579792
ENSMUSG00000024659	Anxa1	16952	annexin A1 [Source:MGI Symbol;Acc:MGI:96819]	0.407867	0.0280685	0.610125		ENSMUSG00000037772	Mrpl23	19935	mitochondrial ribosomal protein L23 [Source:MGI Symbol;Acc:MGI:1196612]	-0.411878	0.0264148	0.579792
ENSMUSG00000025857	Heatr2	433956	dynein, axonemal assembly factor 5 [Source:MGI Symbol;Acc:MGI:3616079]	0.410103	0.0271365	0.610125		ENSMUSG00000021245	Mlh3	217716	mutL homolog 3 [Source:MGI Symbol;Acc:MGI:1353455]	0.412455	0.0261836	0.579792
ENSMUSG00000026051	1500015O10Rik	78896	RIKEN cDNA 1500015O10 gene [Source:MGI Symbol;Acc:MGI:1926146]	0.409406	0.0274241	0.610125		ENSMUSG00000079469	Pigb	55981	phosphatidylinositol glycan anchor biosynthesis, class B [Source:MGI Symbol;Acc:MGI:1891825]	-0.41263	0.0261138	0.579792
ENSMUSG00000029832	Nfe2l3	18025	nuclear factor, erythroid derived 2, like 3 [Source:MGI Symbol;Acc:MGI:1339958]	-0.407894	0.0280568	0.610125		ENSMUSG00000052488	Cherp	27967	calcium homeostasis endoplasmic reticulum protein [Source:MGI Symbol;Acc:MGI:106417]	0.413989	0.0255769	0.579792
ENSMUSG00000032531	Amotl2	56332	angiomotin-like 2 [Source:MGI Symbol;Acc:MGI:1929286]	0.410081	0.0271456	0.610125		ENSMUSG00000025880	Smad7	17131	SMAD family member 7 [Source:MGI Symbol;Acc:MGI:1100518]	0.413783	0.0256576	0.579792
ENSMUSG00000033083	Tbc1d4	210789	TBC1 domain family, member 4 [Source:MGI Symbol;Acc:MGI:2429660]	0.409259	0.0274852	0.610125		ENSMUSG00000044991	1110034G24Rik	73747	RIKEN cDNA 1110034G24 gene [Source:MGI Symbol;Acc:MGI:1920997]	0.411439	0.0265916	0.579792
ENSMUSG00000035171	1110059E24Rik	66206	RIKEN cDNA 1110059E24 gene [Source:MGI Symbol;Acc:MGI:1913456]	-0.407913	0.0280489	0.610125		ENSMUSG00000061207	Stk19	54402	serine/threonine kinase 19 [Source:MGI Symbol;Acc:MGI:1860085]	0.412498	0.0261665	0.579792
ENSMUSG00000037206	Islr	26968	immunoglobulin superfamily containing leucine-rich repeat [Source:MGI Symbol;Acc:MGI:1349645]	0.408782	0.027684	0.610125		ENSMUSG00000029162	Khk	16548	ketohexokinase [Source:MGI Symbol;Acc:MGI:1096353]	-0.412819	0.0260386	0.579792
ENSMUSG00000037979	Ccdc92	215707	coiled-coil domain containing 92 [Source:MGI Symbol;Acc:MGI:106485]	-0.4077	0.0281391	0.610125		ENSMUSG00000021557	Agtpbp1	67269	ATP/GTP binding protein 1 [Source:MGI Symbol;Acc:MGI:2159437]	0.41308	0.025935	0.579792
ENSMUSG00000039062	Anpep	16790	alanyl (membrane) aminopeptidase [Source:MGI Symbol;Acc:MGI:5000466]	0.40894	0.027618	0.610125		ENSMUSG00000022244	Amacr	17117	alpha-methylacyl-CoA racemase [Source:MGI Symbol;Acc:MGI:1098273]	0.413311	0.0258434	0.579792
ENSMUSG00000039717	Ralyl	76897	RALY RNA binding protein-like [Source:MGI Symbol;Acc:MGI:1924147]	-0.408618	0.0277525	0.610125		ENSMUSG00000041765	Ubac2	68889	ubiquitin associated domain containing 2 [Source:MGI Symbol;Acc:MGI:1916139]	0.412282	0.0262525	0.579792
ENSMUSG00000040936	Ulk4	209012	unc-51-like kinase 4 [Source:MGI Symbol;Acc:MGI:1921622]	-0.408228	0.0279162	0.610125		ENSMUSG00000044165	Bcl2l15	229672	BCLl2-like 15 [Source:MGI Symbol;Acc:MGI:2685412]	0.413247	0.0258687	0.579792
ENSMUSG00000041598	Cdc42ep4	56699	CDC42 effector protein (Rho GTPase binding) 4 [Source:MGI Symbol;Acc:MGI:1929760]	0.407339	0.0282924	0.610125		ENSMUSG00000034928	Rnf44	105239	ring finger protein 44 [Source:MGI Symbol;Acc:MGI:2145310]	0.41295	0.0259866	0.579792
ENSMUSG00000042436	Mfap4	76293	microfibrillar-associated protein 4 [Source:MGI Symbol;Acc:MGI:1342276]	0.407682	0.0281465	0.610125		ENSMUSG00000060181	Slc35e3	215436	solute carrier family 35, member E3 [Source:MGI Symbol;Acc:MGI:2448489]	-0.412527	0.0261548	0.579792
ENSMUSG00000044786	Zfp36	22695	zinc finger protein 36 [Source:MGI Symbol;Acc:MGI:99180]	0.408749	0.0276978	0.610125		ENSMUSG00000026824	Kcnj3	16519	potassium inwardly-rectifying channel, subfamily J, member 3 [Source:MGI Symbol;Acc:MGI:104742]	-0.41292	0.0259984	0.579792
ENSMUSG00000048978	Nrsn1	22360	neurensin 1 [Source:MGI Symbol;Acc:MGI:894662]	-0.40746	0.0282407	0.610125		ENSMUSG00000031880	Rrad	56437	Ras-related associated with diabetes [Source:MGI Symbol;Acc:MGI:1930943]	0.411332	0.0266349	0.579792
ENSMUSG00000051726	Kcnf1	382571	potassium voltage-gated channel, subfamily F, member 1 [Source:MGI Symbol;Acc:MGI:2687399]	0.407462	0.02824	0.610125		ENSMUSG00000024187	Itfg3	106581	family with sequence similarity 234, member A [Source:MGI Symbol;Acc:MGI:2146854]	-0.411349	0.0266281	0.579792
ENSMUSG00000055322	Tns1	21961	tensin 1 [Source:MGI Symbol;Acc:MGI:104552]	0.408733	0.0277044	0.610125		ENSMUSG00000004892	Bcan	12032	brevican [Source:MGI Symbol;Acc:MGI:1096385]	-0.410932	0.0267973	0.580161
ENSMUSG00000060261	Gtf2i	14886	general transcription factor II I [Source:MGI Symbol;Acc:MGI:1202722]	-0.407947	0.0280345	0.610125		ENSMUSG00000021794	Glud1	14661	glutamate dehydrogenase 1 [Source:MGI Symbol;Acc:MGI:95753]	-0.411057	0.0267464	0.580161
ENSMUSG00000063260	Syt10	54526	synaptotagmin X [Source:MGI Symbol;Acc:MGI:1859546]	-0.409078	0.0275604	0.610125		ENSMUSG00000034336	Ina	226180	internexin neuronal intermediate filament protein, alpha [Source:MGI Symbol;Acc:MGI:96568]	0.410968	0.0267828	0.580161
ENSMUSG00000072294	Klf12	16597	Kruppel-like factor 12 [Source:MGI Symbol;Acc:MGI:1333796]	-0.408595	0.0277621	0.610125		ENSMUSG00000062078	Qk	19317	quaking [Source:MGI Symbol;Acc:MGI:97837]	-0.410662	0.0269076	0.581641
ENSMUSG00000078866	Gm14420	NA	zinc finger protein 970 [Source:MGI Symbol;Acc:MGI:3652255]	0.408977	0.0276024	0.610125		ENSMUSG00000037513	Samd4b	NA	NA	0.410512	0.0269689	0.582057
ENSMUSG00000092035	Peg10	170676	paternally expressed 10 [Source:MGI Symbol;Acc:MGI:2157785]	-0.407289	0.0283134	0.610125		ENSMUSG00000021848	Otx2	18424	orthodenticle homeobox 2 [Source:MGI Symbol;Acc:MGI:97451]	-0.410407	0.0270118	0.582076
ENSMUSG00000030772	Dkk3	50781	dickkopf WNT signaling pathway inhibitor 3 [Source:MGI Symbol;Acc:MGI:1354952]	0.407002	0.0284357	0.610861		ENSMUSG00000044551	9930012K11Rik	268759	RIKEN cDNA 9930012K11 gene [Source:MGI Symbol;Acc:MGI:2145726]	-0.409883	0.0272269	0.584892
ENSMUSG00000091886	AW047730	NA	NA	-0.40703	0.0284239	0.610861		ENSMUSG00000057421	Las1l	76130	LAS1-like (S. cerevisiae) [Source:MGI Symbol;Acc:MGI:1923380]	-0.409969	0.0271918	0.584892
ENSMUSG00000020524	Gria1	14799	glutamate receptor, ionotropic, AMPA1 (alpha 1) [Source:MGI Symbol;Acc:MGI:95808]	-0.406524	0.0286406	0.612413		ENSMUSG00000011256	Adam19	11492	a disintegrin and metallopeptidase domain 19 (meltrin beta) [Source:MGI Symbol;Acc:MGI:105377]	0.409461	0.0274016	0.587734
ENSMUSG00000023951	Vegfa	22339	vascular endothelial growth factor A [Source:MGI Symbol;Acc:MGI:103178]	-0.406601	0.0286074	0.612413		ENSMUSG00000027346	Gpcpd1	74182	glycerophosphocholine phosphodiesterase 1 [Source:MGI Symbol;Acc:MGI:104898]	0.40838	0.0278523	0.588728
ENSMUSG00000082120	Gm15720	NA	predicted gene 15720 [Source:MGI Symbol;Acc:MGI:3783164]	-0.406702	0.0285639	0.612413		ENSMUSG00000032187	Smarca4	20586	SWI/SNF related, matrix associated, actin dependent regulator of chromatin, subfamily a, member 4 [Source:MGI Symbol;Acc:MGI:88192]	0.408318	0.0278784	0.588728
ENSMUSG00000027281	2210009G21Rik	74243	SLX4 interacting protein [Source:MGI Symbol;Acc:MGI:1921493]	0.406381	0.0287021	0.612783		ENSMUSG00000048058	Ldlrad3	241576	low density lipoprotein receptor class A domain containing 3 [Source:MGI Symbol;Acc:MGI:2138856]	-0.408964	0.027608	0.588728
ENSMUSG00000020044	Timp3	21859	tissue inhibitor of metalloproteinase 3 [Source:MGI Symbol;Acc:MGI:98754]	0.406276	0.0287473	0.612803		ENSMUSG00000069662	Marcks	17118	myristoylated alanine rich protein kinase C substrate [Source:MGI Symbol;Acc:MGI:96907]	-0.408628	0.0277483	0.588728
ENSMUSG00000027203	Dut	110074	deoxyuridine triphosphatase [Source:MGI Symbol;Acc:MGI:1346051]	-0.405388	0.029132	0.6158		ENSMUSG00000031834	Pik3r2	18709	phosphoinositide-3-kinase regulatory subunit 2 [Source:MGI Symbol;Acc:MGI:1098772]	0.408419	0.027836	0.588728
ENSMUSG00000027845	Dclre1b	140917	DNA cross-link repair 1B [Source:MGI Symbol;Acc:MGI:2156057]	0.405524	0.0290728	0.6158		ENSMUSG00000004677	Myo9b	17925	myosin IXb [Source:MGI Symbol;Acc:MGI:106624]	0.407847	0.0280769	0.588728
ENSMUSG00000045519	Zfp560	434377	zinc finger protein 560 [Source:MGI Symbol;Acc:MGI:1915280]	-0.40581	0.0289487	0.6158		ENSMUSG00000034245	Hdac11	232232	histone deacetylase 11 [Source:MGI Symbol;Acc:MGI:2385252]	-0.408813	0.0276708	0.588728
ENSMUSG00000051067	Lingo3	237403	leucine rich repeat and Ig domain containing 3 [Source:MGI Symbol;Acc:MGI:3609246]	0.405336	0.0291545	0.6158		ENSMUSG00000026464	Zc3h11a	NA	NA	0.408155	0.0279469	0.588728
ENSMUSG00000058239	Usf2	22282	upstream transcription factor 2 [Source:MGI Symbol;Acc:MGI:99961]	0.405657	0.0290147	0.6158		ENSMUSG00000020048	Hsp90b1	22027	heat shock protein 90, beta (Grp94), member 1 [Source:MGI Symbol;Acc:MGI:98817]	0.407986	0.0280183	0.588728
ENSMUSG00000073775	Kti12	100087	KTI12 homolog, chromatin associated [Source:MGI Symbol;Acc:MGI:1923547]	-0.405493	0.029086	0.6158		ENSMUSG00000036323	Srp72	66661	signal recognition particle 72 [Source:MGI Symbol;Acc:MGI:1333795]	0.40836	0.0278607	0.588728
ENSMUSG00000030330	Ing4	28019	inhibitor of growth family, member 4 [Source:MGI Symbol;Acc:MGI:107307]	-0.405136	0.0292418	0.61644		ENSMUSG00000040189	Ccdc114	211535	coiled-coil domain containing 114 [Source:MGI Symbol;Acc:MGI:2446120]	-0.407891	0.0280584	0.588728
ENSMUSG00000034285	Nipsnap1	18082	nipsnap homolog 1 [Source:MGI Symbol;Acc:MGI:1278344]	-0.405063	0.0292738	0.61644		ENSMUSG00000024843	Chka	12660	choline kinase alpha [Source:MGI Symbol;Acc:MGI:107760]	0.408485	0.0278081	0.588728
ENSMUSG00000044709	Gemin7	69731	gem nuclear organelle associated protein 7 [Source:MGI Symbol;Acc:MGI:1916981]	-0.404698	0.0294334	0.617922		ENSMUSG00000030678	Maz	17188	MYC-associated zinc finger protein (purine-binding transcription factor) [Source:MGI Symbol;Acc:MGI:1338823]	-0.407827	0.0280853	0.588728
ENSMUSG00000054836	2610002I17Rik	72341	elongator acetyltransferase complex subunit 6 [Source:MGI Symbol;Acc:MGI:1919349]	-0.404717	0.0294252	0.617922		ENSMUSG00000063808	Gpatch1	67471	G patch domain containing 1 [Source:MGI Symbol;Acc:MGI:1914721]	-0.407867	0.0280684	0.588728
ENSMUSG00000062012	Zfp13	22654	zinc finger protein 13 [Source:MGI Symbol;Acc:MGI:99159]	-0.404577	0.0294867	0.618106		ENSMUSG00000035649	Zcchc7	319885	zinc finger, CCHC domain containing 7 [Source:MGI Symbol;Acc:MGI:2442912]	0.408517	0.0277949	0.588728
ENSMUSG00000039419	Cntnap2	66797	contactin associated protein-like 2 [Source:MGI Symbol;Acc:MGI:1914047]	-0.40446	0.0295381	0.618249		ENSMUSG00000031352	Hccs	15159	holocytochrome c synthetase [Source:MGI Symbol;Acc:MGI:106911]	0.407163	0.0283673	0.589364
ENSMUSG00000032763	Ilvbl	216136	ilvB (bacterial acetolactate synthase)-like [Source:MGI Symbol;Acc:MGI:1351911]	-0.404006	0.0297387	0.619639		ENSMUSG00000032010	Usp2	53376	ubiquitin specific peptidase 2 [Source:MGI Symbol;Acc:MGI:1858178]	0.406892	0.0284826	0.589364
ENSMUSG00000036594	H2-Aa	14960	histocompatibility 2, class II antigen A, alpha [Source:MGI Symbol;Acc:MGI:95895]	0.404165	0.0296682	0.619639		ENSMUSG00000020459	Mtif2	76784	mitochondrial translational initiation factor 2 [Source:MGI Symbol;Acc:MGI:1924034]	-0.406243	0.0287613	0.589364
ENSMUSG00000054263	Lifr	16880	leukemia inhibitory factor receptor [Source:MGI Symbol;Acc:MGI:96788]	0.40402	0.0297323	0.619639		ENSMUSG00000038375	Trp53inp2	68728	transformation related protein 53 inducible nuclear protein 2 [Source:MGI Symbol;Acc:MGI:1915978]	0.405689	0.0290012	0.589364
ENSMUSG00000028179	Cth	107869	cystathionase (cystathionine gamma-lyase) [Source:MGI Symbol;Acc:MGI:1339968]	0.403887	0.0297915	0.619806		ENSMUSG00000025348	Itga7	16404	integrin alpha 7 [Source:MGI Symbol;Acc:MGI:102700]	-0.406139	0.0288063	0.589364
ENSMUSG00000005087	Cd44	12505	CD44 antigen [Source:MGI Symbol;Acc:MGI:88338]	-0.402417	0.0304494	0.622409		ENSMUSG00000044350	9030625A04Rik	210808	laccase (multicopper oxidoreductase) domain containing 1 [Source:MGI Symbol;Acc:MGI:2445077]	-0.405919	0.0289012	0.589364
ENSMUSG00000019861	Gopc	94221	golgi associated PDZ and coiled-coil motif containing [Source:MGI Symbol;Acc:MGI:2149946]	-0.40199	0.0306424	0.622409		ENSMUSG00000020476	Dbnl	13169	drebrin-like [Source:MGI Symbol;Acc:MGI:700006]	0.406102	0.0288224	0.589364
ENSMUSG00000019984	Med23	70208	mediator complex subunit 23 [Source:MGI Symbol;Acc:MGI:1917458]	0.402885	0.0302385	0.622409		ENSMUSG00000041592	Sdk2	237979	sidekick cell adhesion molecule 2 [Source:MGI Symbol;Acc:MGI:2443847]	0.407555	0.0282006	0.589364
ENSMUSG00000020205	Phlda1	21664	pleckstrin homology like domain, family A, member 1 [Source:MGI Symbol;Acc:MGI:1096880]	0.402019	0.0306294	0.622409		ENSMUSG00000029141	Slc4a1ap	20534	solute carrier family 4 (anion exchanger), member 1, adaptor protein [Source:MGI Symbol;Acc:MGI:1196608]	-0.406459	0.0286683	0.589364
ENSMUSG00000020459	Mtif2	76784	mitochondrial translational initiation factor 2 [Source:MGI Symbol;Acc:MGI:1924034]	-0.402503	0.0304106	0.622409		ENSMUSG00000019432	Ddx39b	53817	DEAD (Asp-Glu-Ala-Asp) box polypeptide 39B [Source:MGI Symbol;Acc:MGI:99240]	0.406994	0.0284394	0.589364
ENSMUSG00000021895	Arhgef3	71704	Rho guanine nucleotide exchange factor (GEF) 3 [Source:MGI Symbol;Acc:MGI:1918954]	0.403064	0.0301581	0.622409		ENSMUSG00000024498	Tcerg1	56070	transcription elongation regulator 1 (CA150) [Source:MGI Symbol;Acc:MGI:1926421]	-0.40594	0.0288922	0.589364
ENSMUSG00000024261	Syt4	20983	synaptotagmin IV [Source:MGI Symbol;Acc:MGI:101759]	-0.403147	0.0301213	0.622409		ENSMUSG00000040998	Npnt	114249	nephronectin [Source:MGI Symbol;Acc:MGI:2148811]	-0.407469	0.0282368	0.589364
ENSMUSG00000024273	2700062C07Rik	68046	RIKEN cDNA 2700062C07 gene [Source:MGI Symbol;Acc:MGI:1915296]	-0.403018	0.0301789	0.622409		ENSMUSG00000022769	Sdf2l1	64136	stromal cell-derived factor 2-like 1 [Source:MGI Symbol;Acc:MGI:2149842]	0.405573	0.0290514	0.589364
ENSMUSG00000027936	Crtc2	74343	CREB regulated transcription coactivator 2 [Source:MGI Symbol;Acc:MGI:1921593]	0.402253	0.0305231	0.622409		ENSMUSG00000030534	Vps33b	233405	vacuolar protein sorting 33B [Source:MGI Symbol;Acc:MGI:2446237]	-0.405869	0.0289232	0.589364
ENSMUSG00000027952	Pmvk	68603	phosphomevalonate kinase [Source:MGI Symbol;Acc:MGI:1915853]	-0.403443	0.029989	0.622409		ENSMUSG00000017801	Mlx	21428	MAX-like protein X [Source:MGI Symbol;Acc:MGI:108398]	0.406252	0.0287575	0.589364
ENSMUSG00000029843	Slc13a4	243755	solute carrier family 13 (sodium/sulfate symporters), member 4 [Source:MGI Symbol;Acc:MGI:2442367]	0.402503	0.0304102	0.622409		ENSMUSG00000018707	Dync1h1	13424	dynein cytoplasmic 1 heavy chain 1 [Source:MGI Symbol;Acc:MGI:103147]	0.405803	0.0289515	0.589364
ENSMUSG00000034762	Glis1	230587	GLIS family zinc finger 1 [Source:MGI Symbol;Acc:MGI:2386723]	-0.402389	0.030462	0.622409		ENSMUSG00000062997	Rpl35	66489	ribosomal protein L35 [Source:MGI Symbol;Acc:MGI:1913739]	-0.405872	0.0289217	0.589364
ENSMUSG00000036264	Fstl4	320027	follistatin-like 4 [Source:MGI Symbol;Acc:MGI:2443199]	0.40226	0.0305201	0.622409		ENSMUSG00000006673	Qrich1	69232	glutamine-rich 1 [Source:MGI Symbol;Acc:MGI:1916482]	0.406401	0.0286932	0.589364
ENSMUSG00000042439	Zfp532	328977	zinc finger protein 532 [Source:MGI Symbol;Acc:MGI:3036282]	-0.402219	0.0305386	0.622409		ENSMUSG00000034903	Cobll1	319876	Cobl-like 1 [Source:MGI Symbol;Acc:MGI:2442894]	-0.406434	0.028679	0.589364
ENSMUSG00000052798	Nup107	103468	nucleoporin 107 [Source:MGI Symbol;Acc:MGI:2143854]	-0.401907	0.0306803	0.622409		ENSMUSG00000028454	Pigo	56703	phosphatidylinositol glycan anchor biosynthesis, class O [Source:MGI Symbol;Acc:MGI:1861452]	0.406003	0.028865	0.589364
ENSMUSG00000069049	Eif2s3y	26908	eukaryotic translation initiation factor 2, subunit 3, structural gene Y-linked [Source:MGI Symbol;Acc:MGI:1349430]	0.402717	0.030314	0.622409		ENSMUSG00000007570	Fance	NA	Fanconi anemia, complementation group E [Source:MGI Symbol;Acc:MGI:1920025]	-0.407247	0.0283314	0.589364
ENSMUSG00000090449	Gm17076	NA	predicted gene 17076 [Source:MGI Symbol;Acc:MGI:4937903]	-0.401931	0.0306693	0.622409		ENSMUSG00000024621	Csf1r	12978	colony stimulating factor 1 receptor [Source:MGI Symbol;Acc:MGI:1339758]	-0.405621	0.0290306	0.589364
ENSMUSG00000048482	Bdnf	12064	brain derived neurotrophic factor [Source:MGI Symbol;Acc:MGI:88145]	-0.401719	0.0307656	0.623228		ENSMUSG00000002307	Daxx	13163	Fas death domain-associated protein [Source:MGI Symbol;Acc:MGI:1197015]	0.405384	0.0291338	0.590172
ENSMUSG00000046056	Sbsn	282619	suprabasin [Source:MGI Symbol;Acc:MGI:2446326]	-0.401496	0.0308674	0.624378		ENSMUSG00000026437	Cdk18	18557	cyclin-dependent kinase 18 [Source:MGI Symbol;Acc:MGI:97518]	-0.404428	0.0295523	0.591349
ENSMUSG00000003200	Sh3gl1	20405	SH3-domain GRB2-like 1 [Source:MGI Symbol;Acc:MGI:700010]	-0.40091	0.0311358	0.624688		ENSMUSG00000036560	Lgi4	243914	leucine-rich repeat LGI family, member 4 [Source:MGI Symbol;Acc:MGI:2180197]	-0.404102	0.0296965	0.591349
ENSMUSG00000020154	Ptprb	19263	protein tyrosine phosphatase, receptor type, B [Source:MGI Symbol;Acc:MGI:97809]	0.400388	0.0313761	0.624688		ENSMUSG00000048540	Nhlh2	18072	nescient helix loop helix 2 [Source:MGI Symbol;Acc:MGI:97324]	-0.404149	0.0296756	0.591349
ENSMUSG00000025060	Slk	20874	STE20-like kinase [Source:MGI Symbol;Acc:MGI:103241]	0.400115	0.0315026	0.624688		ENSMUSG00000039774	Galnt12	230145	UDP-N-acetyl-alpha-D-galactosamine:polypeptide N-acetylgalactosaminyltransferase 12 [Source:MGI Symbol;Acc:MGI:2444664]	-0.404092	0.0297009	0.591349
ENSMUSG00000026604	Ptpn14	19250	protein tyrosine phosphatase, non-receptor type 14 [Source:MGI Symbol;Acc:MGI:102467]	0.401084	0.0310557	0.624688		ENSMUSG00000045031	Cetn4	207175	centrin 4 [Source:MGI Symbol;Acc:MGI:2677454]	-0.404084	0.029704	0.591349
ENSMUSG00000028479	Gne	50798	glucosamine (UDP-N-acetyl)-2-epimerase/N-acetylmannosamine kinase [Source:MGI Symbol;Acc:MGI:1354951]	-0.401177	0.0310132	0.624688		ENSMUSG00000059634	Gm11942	NA	NA	-0.404188	0.0296584	0.591349
ENSMUSG00000036446	Lum	17022	lumican [Source:MGI Symbol;Acc:MGI:109347]	0.400278	0.0314271	0.624688		ENSMUSG00000035545	Leng8	232798	leukocyte receptor cluster (LRC) member 8 [Source:MGI Symbol;Acc:MGI:2142195]	-0.404843	0.02937	0.591349
ENSMUSG00000038205	Prkab2	108097	protein kinase, AMP-activated, beta 2 non-catalytic subunit [Source:MGI Symbol;Acc:MGI:1336185]	0.400146	0.0314884	0.624688		ENSMUSG00000031792	AA960436	101985	U6 snRNA biogenesis 1 [Source:MGI Symbol;Acc:MGI:2142454]	0.405125	0.0292466	0.591349
ENSMUSG00000044365	Cxxc4	319478	CXXC finger 4 [Source:MGI Symbol;Acc:MGI:2442112]	-0.400201	0.0314629	0.624688		ENSMUSG00000019373	Cops3	26572	COP9 signalosome subunit 3 [Source:MGI Symbol;Acc:MGI:1349409]	0.404628	0.0294642	0.591349
ENSMUSG00000046593	Tmem215	320500	transmembrane protein 215 [Source:MGI Symbol;Acc:MGI:2444167]	-0.400335	0.031401	0.624688		ENSMUSG00000022718	Dgcr8	94223	DGCR8, microprocessor complex subunit [Source:MGI Symbol;Acc:MGI:2151114]	0.404308	0.0296052	0.591349
ENSMUSG00000054008	Ndst1	15531	N-deacetylase/N-sulfotransferase (heparan glucosaminyl) 1 [Source:MGI Symbol;Acc:MGI:104719]	0.400365	0.0313867	0.624688		ENSMUSG00000020701	Tmem132e	270893	transmembrane protein 132E [Source:MGI Symbol;Acc:MGI:2685490]	-0.404185	0.0296597	0.591349
ENSMUSG00000054484	Tmem62	96957	transmembrane protein 62 [Source:MGI Symbol;Acc:MGI:2139461]	-0.40061	0.0312738	0.624688		ENSMUSG00000020455	Trim11	94091	tripartite motif-containing 11 [Source:MGI Symbol;Acc:MGI:2137355]	0.404748	0.0294116	0.591349
ENSMUSG00000070436	Serpinh1	12406	serine (or cysteine) peptidase inhibitor, clade H, member 1 [Source:MGI Symbol;Acc:MGI:88283]	0.400673	0.0312446	0.624688		ENSMUSG00000041341	Atg2b	76559	autophagy related 2B [Source:MGI Symbol;Acc:MGI:1923809]	0.403778	0.0298399	0.593201
ENSMUSG00000079470	Utp14b	195434	UTP14B small subunit processome component [Source:MGI Symbol;Acc:MGI:2445092]	-0.400462	0.031342	0.624688		ENSMUSG00000020932	Gfap	14580	glial fibrillary acidic protein [Source:MGI Symbol;Acc:MGI:95697]	-0.403617	0.0299115	0.593773
ENSMUSG00000086217	Gm9530	NA	NA	-0.400091	0.0315139	0.624688		ENSMUSG00000003662	Ciao1	26371	cytosolic iron-sulfur protein assembly 1 [Source:MGI Symbol;Acc:MGI:1346998]	0.40343	0.0299947	0.594573
ENSMUSG00000030862	Cpxm2	55987	carboxypeptidase X 2 (M14 family) [Source:MGI Symbol;Acc:MGI:1926006]	0.399629	0.0317288	0.62626		ENSMUSG00000000295	Hddc2	69692	HD domain containing 2 [Source:MGI Symbol;Acc:MGI:1916942]	-0.403331	0.0300388	0.594597
ENSMUSG00000031480	Thsd1	56229	thrombospondin, type I, domain 1 [Source:MGI Symbol;Acc:MGI:1929096]	-0.399765	0.0316652	0.62626		ENSMUSG00000008734	Gprc5b	64297	G protein-coupled receptor, family C, group 5, member B [Source:MGI Symbol;Acc:MGI:1927596]	-0.402873	0.0302439	0.596378
ENSMUSG00000034120	Srsf2	20382	serine/arginine-rich splicing factor 2 [Source:MGI Symbol;Acc:MGI:98284]	0.39965	0.031719	0.62626		ENSMUSG00000034040	Wbscr17	212996	Williams-Beuren syndrome chromosome region 17 homolog (human) [Source:MGI Symbol;Acc:MGI:2137594]	0.402842	0.0302579	0.596378
ENSMUSG00000018339	Gpx3	14778	glutathione peroxidase 3 [Source:MGI Symbol;Acc:MGI:105102]	-0.397753	0.0326142	0.62815		ENSMUSG00000050064	Zfp697	242109	zinc finger protein 697 [Source:MGI Symbol;Acc:MGI:2139736]	0.402985	0.0301938	0.596378
ENSMUSG00000019943	Atp2b1	67972	ATPase, Ca++ transporting, plasma membrane 1 [Source:MGI Symbol;Acc:MGI:104653]	0.397939	0.0325256	0.62815		ENSMUSG00000079733	Tmem181b-ps	NA	NA	0.402602	0.0303656	0.59765
ENSMUSG00000020677	Ddx52	78394	DEAD (Asp-Glu-Ala-Asp) box polypeptide 52 [Source:MGI Symbol;Acc:MGI:1925644]	-0.398264	0.0323709	0.62815		ENSMUSG00000034235	Usp54	78787	ubiquitin specific peptidase 54 [Source:MGI Symbol;Acc:MGI:1926037]	0.402313	0.030496	0.599365
ENSMUSG00000021690	Jmy	57748	junction-mediating and regulatory protein [Source:MGI Symbol;Acc:MGI:1913096]	0.398364	0.0323237	0.62815		ENSMUSG00000055782	Abcd2	26874	ATP-binding cassette, sub-family D (ALD), member 2 [Source:MGI Symbol;Acc:MGI:1349467]	-0.402181	0.0305561	0.599401
ENSMUSG00000026577	Blzf1	66352	basic leucine zipper nuclear factor 1 [Source:MGI Symbol;Acc:MGI:1201607]	0.39801	0.0324917	0.62815		ENSMUSG00000039671	Zmynd8	228880	zinc finger, MYND-type containing 8 [Source:MGI Symbol;Acc:MGI:1918025]	0.402118	0.0305843	0.599401
ENSMUSG00000029718	Pcolce	18542	procollagen C-endopeptidase enhancer protein [Source:MGI Symbol;Acc:MGI:105099]	0.398051	0.0324724	0.62815		ENSMUSG00000030532	Hddc3	68695	HD domain containing 3 [Source:MGI Symbol;Acc:MGI:1915945]	-0.401981	0.0306465	0.599468
ENSMUSG00000030269	Mtmr14	97287	myotubularin related protein 14 [Source:MGI Symbol;Acc:MGI:1916075]	0.397825	0.0325798	0.62815		ENSMUSG00000027966	Col11a1	12814	collagen, type XI, alpha 1 [Source:MGI Symbol;Acc:MGI:88446]	-0.40192	0.0306743	0.599468
ENSMUSG00000032017	Grik4	110637	glutamate receptor, ionotropic, kainate 4 [Source:MGI Symbol;Acc:MGI:95817]	-0.397882	0.0325527	0.62815		ENSMUSG00000047842	Diras2	68203	DIRAS family, GTP-binding RAS-like 2 [Source:MGI Symbol;Acc:MGI:1915453]	0.401662	0.0307917	0.600915
ENSMUSG00000036699	Zcchc12	72693	zinc finger, CCHC domain containing 12 [Source:MGI Symbol;Acc:MGI:1919943]	-0.398322	0.0323437	0.62815		ENSMUSG00000031879	Fam96b	68523	family with sequence similarity 96, member B [Source:MGI Symbol;Acc:MGI:1915773]	0.401476	0.0308763	0.601718
ENSMUSG00000037020	Wdr62	233064	WD repeat domain 62 [Source:MGI Symbol;Acc:MGI:1923696]	0.397848	0.0325687	0.62815		ENSMUSG00000048001	Hes5	15208	hairy and enhancer of split 5 (Drosophila) [Source:MGI Symbol;Acc:MGI:104876]	-0.400378	0.0313807	0.604174
ENSMUSG00000037351	Actr1b	226977	ARP1 actin-related protein 1B, centractin beta [Source:MGI Symbol;Acc:MGI:1917446]	-0.397962	0.0325145	0.62815		ENSMUSG00000078185	Chml	12663	choroideremia-like [Source:MGI Symbol;Acc:MGI:101913]	0.40016	0.0314819	0.604174
ENSMUSG00000039701	Usp53	99526	ubiquitin specific peptidase 53 [Source:MGI Symbol;Acc:MGI:2139607]	0.399228	0.0319166	0.62815		ENSMUSG00000052373	Mpp3	13384	membrane protein, palmitoylated 3 (MAGUK p55 subfamily member 3) [Source:MGI Symbol;Acc:MGI:1328354]	0.400279	0.0314269	0.604174
ENSMUSG00000040148	Hmx3	15373	H6 homeobox 3 [Source:MGI Symbol;Acc:MGI:107160]	0.398556	0.0322329	0.62815		ENSMUSG00000022674	Ube2v2	70620	ubiquitin-conjugating enzyme E2 variant 2 [Source:MGI Symbol;Acc:MGI:1917870]	0.400183	0.0314712	0.604174
ENSMUSG00000044465	Fam160a2	74349	family with sequence similarity 160, member A2 [Source:MGI Symbol;Acc:MGI:1921599]	0.398351	0.0323299	0.62815		ENSMUSG00000062646	Ganc	76051	glucosidase, alpha; neutral C [Source:MGI Symbol;Acc:MGI:1923301]	-0.400586	0.0312848	0.604174
ENSMUSG00000055116	Arntl	11865	aryl hydrocarbon receptor nuclear translocator-like [Source:MGI Symbol;Acc:MGI:1096381]	-0.399111	0.0319715	0.62815		ENSMUSG00000028898	Trnau1ap	71787	tRNA selenocysteine 1 associated protein 1 [Source:MGI Symbol;Acc:MGI:1919037]	-0.40045	0.0313474	0.604174
ENSMUSG00000068874	Selenbp1	20341	selenium binding protein 1 [Source:MGI Symbol;Acc:MGI:96825]	0.397698	0.0326406	0.62815		ENSMUSG00000021048	Mthfd1	108156	methylenetetrahydrofolate dehydrogenase (NADP+ dependent), methenyltetrahydrofolate cyclohydrolase, formyltetrahydrofolate synthase [Source:MGI Symbol;Acc:MGI:1342005]	-0.400965	0.0311105	0.604174
ENSMUSG00000073073	Gm8098	NA	predicted gene 8098 [Source:MGI Symbol;Acc:MGI:3645749]	0.39807	0.0324632	0.62815		ENSMUSG00000022261	Sdc2	15529	syndecan 2 [Source:MGI Symbol;Acc:MGI:1349165]	-0.400485	0.0313315	0.604174
ENSMUSG00000081887	Gm12097	NA	predicted gene 12097 [Source:MGI Symbol;Acc:MGI:3651582]	-0.398531	0.0322449	0.62815		ENSMUSG00000041781	Cpsf2	51786	cleavage and polyadenylation specific factor 2 [Source:MGI Symbol;Acc:MGI:1861601]	0.400526	0.0313124	0.604174
ENSMUSG00000019768	Esr1	13982	estrogen receptor 1 (alpha) [Source:MGI Symbol;Acc:MGI:1352467]	-0.397578	0.0326976	0.628375		ENSMUSG00000039715	Wdr34	71820	WD repeat domain 34 [Source:MGI Symbol;Acc:MGI:1919070]	-0.40026	0.0314353	0.604174
ENSMUSG00000075224	Lrrc55	241528	leucine rich repeat containing 55 [Source:MGI Symbol;Acc:MGI:2685197]	-0.397467	0.0327508	0.628525		ENSMUSG00000039089	L3mbtl3	237339	l(3)mbt-like 3 (Drosophila) [Source:MGI Symbol;Acc:MGI:2143628]	0.400894	0.031143	0.604174
ENSMUSG00000048264	Dip2c	208440	disco interacting protein 2 homolog C [Source:MGI Symbol;Acc:MGI:1920179]	0.397241	0.032859	0.62973		ENSMUSG00000021260	Hhipl1	214305	hedgehog interacting protein-like 1 [Source:MGI Symbol;Acc:MGI:1919265]	-0.399904	0.0316008	0.605617
ENSMUSG00000025104	Hdgfrp3	29877	HDGF like 3 [Source:MGI Symbol;Acc:MGI:1352760]	-0.396876	0.0330349	0.630331		ENSMUSG00000023079	Gtf2ird1	57080	general transcription factor II I repeat domain-containing 1 [Source:MGI Symbol;Acc:MGI:1861942]	-0.398955	0.0320449	0.605759
ENSMUSG00000029716	Trfr2	50765	transferrin receptor 2 [Source:MGI Symbol;Acc:MGI:1354956]	-0.396851	0.0330469	0.630331		ENSMUSG00000035576	L3mbtl1	241764	l(3)mbt-like (Drosophila) [Source:MGI Symbol;Acc:MGI:2676663]	-0.398874	0.0320827	0.605759
ENSMUSG00000050315	Synpo2	118449	synaptopodin 2 [Source:MGI Symbol;Acc:MGI:2153070]	0.396798	0.0330724	0.630331		ENSMUSG00000001674	Ddx18	66942	DEAD (Asp-Glu-Ala-Asp) box polypeptide 18 [Source:MGI Symbol;Acc:MGI:1914192]	0.399522	0.031779	0.605759
ENSMUSG00000051351	Zfp46	22704	zinc finger protein 46 [Source:MGI Symbol;Acc:MGI:99192]	0.396898	0.0330242	0.630331		ENSMUSG00000035629	1700021K19Rik	100502698	RUN domain and cysteine-rich domain containing, Beclin 1-interacting protein [Source:MGI Symbol;Acc:MGI:1915160]	0.399591	0.0317466	0.605759
ENSMUSG00000025737	Wdr24	268933	WD repeat domain 24 [Source:MGI Symbol;Acc:MGI:2446285]	-0.396362	0.0332835	0.632775		ENSMUSG00000029276	Glmn	170823	glomulin, FKBP associated protein [Source:MGI Symbol;Acc:MGI:2141180]	-0.39886	0.0320892	0.605759
ENSMUSG00000034573	Ptpn13	19249	protein tyrosine phosphatase, non-receptor type 13 [Source:MGI Symbol;Acc:MGI:103293]	0.396344	0.0332919	0.632775		ENSMUSG00000053841	Txlna	109658	taxilin alpha [Source:MGI Symbol;Acc:MGI:105968]	0.399013	0.0320174	0.605759
ENSMUSG00000031555	Adam9	11502	a disintegrin and metallopeptidase domain 9 (meltrin gamma) [Source:MGI Symbol;Acc:MGI:105376]	0.396031	0.0334442	0.633448		ENSMUSG00000045532	C1ql1	23829	complement component 1, q subcomponent-like 1 [Source:MGI Symbol;Acc:MGI:1344400]	-0.399048	0.032001	0.605759
ENSMUSG00000044258	Ctla2a	13024	cytotoxic T lymphocyte-associated protein 2 alpha [Source:MGI Symbol;Acc:MGI:88554]	0.395997	0.0334607	0.633448		ENSMUSG00000034810	Scn7a	20272	sodium channel, voltage-gated, type VII, alpha [Source:MGI Symbol;Acc:MGI:102965]	-0.3994	0.0318359	0.605759
ENSMUSG00000044749	Abca6	76184	ATP-binding cassette, sub-family A (ABC1), member 6 [Source:MGI Symbol;Acc:MGI:1923434]	-0.395989	0.0334645	0.633448		ENSMUSG00000026174	Rqcd1	58184	CCR4-NOT transcription complex, subunit 9 [Source:MGI Symbol;Acc:MGI:1928902]	0.398959	0.0320429	0.605759
ENSMUSG00000039354	Smarcal1	54380	SWI/SNF related matrix associated, actin dependent regulator of chromatin, subfamily a-like 1 [Source:MGI Symbol;Acc:MGI:1859183]	-0.395837	0.033539	0.633992		ENSMUSG00000018654	Ikzf1	22778	IKAROS family zinc finger 1 [Source:MGI Symbol;Acc:MGI:1342540]	-0.399682	0.0317042	0.605759
ENSMUSG00000044072	Eml6	237711	echinoderm microtubule associated protein like 6 [Source:MGI Symbol;Acc:MGI:2442895]	-0.395739	0.0335865	0.634026		ENSMUSG00000057409	Zfp53	24132	zinc finger protein 53 [Source:MGI Symbol;Acc:MGI:99200]	-0.399158	0.0319492	0.605759
ENSMUSG00000025777	Gdap1	14545	ganglioside-induced differentiation-associated-protein 1 [Source:MGI Symbol;Acc:MGI:1338002]	-0.395454	0.033726	0.635793		ENSMUSG00000026424	Gpr37l1	171469	G protein-coupled receptor 37-like 1 [Source:MGI Symbol;Acc:MGI:1928503]	-0.398567	0.0322274	0.605893
ENSMUSG00000004880	Lbr	98386	lamin B receptor [Source:MGI Symbol;Acc:MGI:2138281]	0.39135	0.0357868	0.636041		ENSMUSG00000021720	Rnf180	71816	ring finger protein 180 [Source:MGI Symbol;Acc:MGI:1919066]	0.39864	0.032193	0.605893
ENSMUSG00000012114	Med15	94112	mediator complex subunit 15 [Source:MGI Symbol;Acc:MGI:2137379]	0.393671	0.0346096	0.636041		ENSMUSG00000061689	Dlgap4	228836	discs, large homolog-associated protein 4 (Drosophila) [Source:MGI Symbol;Acc:MGI:2138865]	0.39858	0.0322215	0.605893
ENSMUSG00000019528	Gyg	27357	glycogenin [Source:MGI Symbol;Acc:MGI:1351614]	0.392746	0.0350751	0.636041		ENSMUSG00000073002	Vamp5	53620	vesicle-associated membrane protein 5 [Source:MGI Symbol;Acc:MGI:1858622]	-0.398291	0.0323585	0.607533
ENSMUSG00000020235	Fzr1	56371	fizzy/cell division cycle 20 related 1 (Drosophila) [Source:MGI Symbol;Acc:MGI:1926790]	-0.392968	0.0349628	0.636041		ENSMUSG00000005087	Cd44	12505	CD44 antigen [Source:MGI Symbol;Acc:MGI:88338]	-0.397266	0.0328474	0.60815
ENSMUSG00000020576	Nbas	71169	neuroblastoma amplified sequence [Source:MGI Symbol;Acc:MGI:1918419]	-0.393985	0.0344528	0.636041		ENSMUSG00000032017	Grik4	110637	glutamate receptor, ionotropic, kainate 4 [Source:MGI Symbol;Acc:MGI:95817]	-0.397229	0.0328648	0.60815
ENSMUSG00000020941	Map3k14	53859	mitogen-activated protein kinase kinase kinase 14 [Source:MGI Symbol;Acc:MGI:1858204]	-0.393857	0.0345166	0.636041		ENSMUSG00000041926	Rnpep	215615	arginyl aminopeptidase (aminopeptidase B) [Source:MGI Symbol;Acc:MGI:2384902]	0.397926	0.0325317	0.60815
ENSMUSG00000021025	Nfkbia	18035	nuclear factor of kappa light polypeptide gene enhancer in B cells inhibitor, alpha [Source:MGI Symbol;Acc:MGI:104741]	0.393144	0.0348739	0.636041		ENSMUSG00000035877	Zhx3	320799	zinc fingers and homeoboxes 3 [Source:MGI Symbol;Acc:MGI:2444772]	0.397377	0.032794	0.60815
ENSMUSG00000021235	Coq6	217707	coenzyme Q6 monooxygenase [Source:MGI Symbol;Acc:MGI:1924408]	0.392104	0.0354012	0.636041		ENSMUSG00000042246	Tmc7	209760	transmembrane channel-like gene family 7 [Source:MGI Symbol;Acc:MGI:2443317]	0.397431	0.0327679	0.60815
ENSMUSG00000021256	Vash1	238328	vasohibin 1 [Source:MGI Symbol;Acc:MGI:2442543]	-0.393568	0.0346608	0.636041		ENSMUSG00000042569	Dhrs7b	216820	dehydrogenase/reductase (SDR family) member 7B [Source:MGI Symbol;Acc:MGI:2384931]	0.397602	0.0326862	0.60815
ENSMUSG00000021785	Ngly1	59007	N-glycanase 1 [Source:MGI Symbol;Acc:MGI:1913276]	0.392017	0.0354454	0.636041		ENSMUSG00000040549	Ckap5	75786	cytoskeleton associated protein 5 [Source:MGI Symbol;Acc:MGI:1923036]	-0.397772	0.032605	0.60815
ENSMUSG00000022311	Csmd3	239420	CUB and Sushi multiple domains 3 [Source:MGI Symbol;Acc:MGI:2386403]	-0.394098	0.034396	0.636041		ENSMUSG00000023966	Rsph9	75564	radial spoke head 9 homolog (Chlamydomonas) [Source:MGI Symbol;Acc:MGI:1922814]	-0.397953	0.0325186	0.60815
ENSMUSG00000022494	Shisa9	72555	shisa family member 9 [Source:MGI Symbol;Acc:MGI:1919805]	-0.39429	0.0343007	0.636041		ENSMUSG00000002910	Arrdc2	70807	arrestin domain containing 2 [Source:MGI Symbol;Acc:MGI:1918057]	0.397503	0.0327334	0.60815
ENSMUSG00000022749	Tbc1d23	67581	TBC1 domain family, member 23 [Source:MGI Symbol;Acc:MGI:1914831]	0.391691	0.0356118	0.636041		ENSMUSG00000054901	Arhgef33	381112	Rho guanine nucleotide exchange factor (GEF) 33 [Source:MGI Symbol;Acc:MGI:2685787]	-0.397497	0.0327366	0.60815
ENSMUSG00000024782	Ak3	56248	adenylate kinase 3 [Source:MGI Symbol;Acc:MGI:1860835]	0.392485	0.0352072	0.636041		ENSMUSG00000041548	Hspb8	80888	heat shock protein 8 [Source:MGI Symbol;Acc:MGI:2135756]	-0.39721	0.0328741	0.60815
ENSMUSG00000026753	Ppp6c	67857	protein phosphatase 6, catalytic subunit [Source:MGI Symbol;Acc:MGI:1915107]	0.391854	0.0355284	0.636041		ENSMUSG00000028188	Spata1	70951	spermatogenesis associated 1 [Source:MGI Symbol;Acc:MGI:1918201]	-0.397013	0.0329686	0.609083
ENSMUSG00000028102	Pex11b	18632	peroxisomal biogenesis factor 11 beta [Source:MGI Symbol;Acc:MGI:1338882]	-0.394201	0.034345	0.636041		ENSMUSG00000047227	Gm527	217648	predicted gene 527 [Source:MGI Symbol;Acc:MGI:2685373]	0.396398	0.0332658	0.613756
ENSMUSG00000028312	Smc2	14211	structural maintenance of chromosomes 2 [Source:MGI Symbol;Acc:MGI:106067]	0.392536	0.0351813	0.636041		ENSMUSG00000064315	Rpl21-ps10	NA	NA	-0.395909	0.0335035	0.614163
ENSMUSG00000028613	Lrp8	16975	low density lipoprotein receptor-related protein 8, apolipoprotein e receptor [Source:MGI Symbol;Acc:MGI:1340044]	-0.394356	0.0342681	0.636041		ENSMUSG00000078612	1700024P16Rik	242594	FYN binding protein 2 [Source:MGI Symbol;Acc:MGI:2685466]	0.395618	0.033646	0.614163
ENSMUSG00000028970	Abcb1b	18669	ATP-binding cassette, sub-family B (MDR/TAP), member 1B [Source:MGI Symbol;Acc:MGI:97568]	0.394429	0.0342316	0.636041		ENSMUSG00000063297	Luzp2	233271	leucine zipper protein 2 [Source:MGI Symbol;Acc:MGI:1889615]	-0.395619	0.0336451	0.614163
ENSMUSG00000029313	Aff1	17355	AF4/FMR2 family, member 1 [Source:MGI Symbol;Acc:MGI:1100819]	0.394599	0.0341475	0.636041		ENSMUSG00000021127	Zfp36l1	12192	zinc finger protein 36, C3H type-like 1 [Source:MGI Symbol;Acc:MGI:107946]	-0.395566	0.033671	0.614163
ENSMUSG00000031119	Gpc4	14735	glypican 4 [Source:MGI Symbol;Acc:MGI:104902]	0.391496	0.0357118	0.636041		ENSMUSG00000032293	Ireb2	64602	iron responsive element binding protein 2 [Source:MGI Symbol;Acc:MGI:1928268]	-0.395534	0.0336868	0.614163
ENSMUSG00000031980	Agt	11606	angiotensinogen (serpin peptidase inhibitor, clade A, member 8) [Source:MGI Symbol;Acc:MGI:87963]	-0.392581	0.0351585	0.636041		ENSMUSG00000009647	Ccdc109a	215999	mitochondrial calcium uniporter [Source:MGI Symbol;Acc:MGI:3026965]	0.396106	0.0334078	0.614163
ENSMUSG00000032733	Snx33	235406	sorting nexin 33 [Source:MGI Symbol;Acc:MGI:2443239]	0.392556	0.0351711	0.636041		ENSMUSG00000038936	Sccpdh	109232	saccharopine dehydrogenase (putative) [Source:MGI Symbol;Acc:MGI:1924486]	-0.396126	0.0333982	0.614163
ENSMUSG00000033147	Slc22a15	242126	solute carrier family 22 (organic anion/cation transporter), member 15 [Source:MGI Symbol;Acc:MGI:3607704]	0.393275	0.0348081	0.636041		ENSMUSG00000033774	Npbwr1	226304	neuropeptides B/W receptor 1 [Source:MGI Symbol;Acc:MGI:891989]	-0.395665	0.0336229	0.614163
ENSMUSG00000035234	Fam175a	70681	BRCA1 A complex subunit [Source:MGI Symbol;Acc:MGI:1917931]	-0.391877	0.0355169	0.636041		ENSMUSG00000032058	Ppp2r1b	73699	protein phosphatase 2, regulatory subunit A, beta [Source:MGI Symbol;Acc:MGI:1920949]	0.395612	0.0336487	0.614163
ENSMUSG00000036196	Slc26a8	224661	solute carrier family 26, member 8 [Source:MGI Symbol;Acc:MGI:2385046]	-0.392098	0.0354043	0.636041		ENSMUSG00000017802	Fam134c	67998	reticulophagy regulator family member 3 [Source:MGI Symbol;Acc:MGI:1915248]	0.394836	0.0340302	0.614762
ENSMUSG00000037364	Srrt	83701	serrate RNA effector molecule homolog (Arabidopsis) [Source:MGI Symbol;Acc:MGI:1933527]	-0.392087	0.0354095	0.636041		ENSMUSG00000029169	Dhx15	13204	DEAH (Asp-Glu-Ala-His) box polypeptide 15 [Source:MGI Symbol;Acc:MGI:1099786]	0.394929	0.0339843	0.614762
ENSMUSG00000037784	Dzip1l	72507	DAZ interacting protein 1-like [Source:MGI Symbol;Acc:MGI:1919757]	0.393404	0.0347435	0.636041		ENSMUSG00000032519	Slc25a38	208638	solute carrier family 25, member 38 [Source:MGI Symbol;Acc:MGI:2384782]	0.394905	0.0339963	0.614762
ENSMUSG00000038181	Chpf2	100910	chondroitin polymerizing factor 2 [Source:MGI Symbol;Acc:MGI:1917522]	0.392261	0.035321	0.636041		ENSMUSG00000048078	Odz4	23966	teneurin transmembrane protein 4 [Source:MGI Symbol;Acc:MGI:2447063]	0.394853	0.034022	0.614762
ENSMUSG00000038520	Tbc1d17	233204	TBC1 domain family, member 17 [Source:MGI Symbol;Acc:MGI:2449973]	0.393852	0.034519	0.636041		ENSMUSG00000073079	Srp54c	24067	signal recognition particle 54A [Source:MGI Symbol;Acc:MGI:1346087]	0.394878	0.0340096	0.614762
ENSMUSG00000042761	Mrap2	244958	melanocortin 2 receptor accessory protein 2 [Source:MGI Symbol;Acc:MGI:3609239]	-0.391152	0.0358889	0.636041		ENSMUSG00000024907	Gal	14419	galanin [Source:MGI Symbol;Acc:MGI:95637]	0.395208	0.0338468	0.614762
ENSMUSG00000049630	C1ql3	227580	C1q-like 3 [Source:MGI Symbol;Acc:MGI:2387350]	0.392488	0.0352056	0.636041		ENSMUSG00000050144	Slc25a44	229517	solute carrier family 25, member 44 [Source:MGI Symbol;Acc:MGI:2444391]	0.394995	0.0339518	0.614762
ENSMUSG00000050288	Fzd2	57265	frizzled class receptor 2 [Source:MGI Symbol;Acc:MGI:1888513]	0.393638	0.0346262	0.636041		ENSMUSG00000023994	Nfya	18044	nuclear transcription factor-Y alpha [Source:MGI Symbol;Acc:MGI:97316]	0.394703	0.0340958	0.615145
ENSMUSG00000050295	Foxc1	17300	forkhead box C1 [Source:MGI Symbol;Acc:MGI:1347466]	0.391619	0.0356488	0.636041		ENSMUSG00000060019	Gm10073	NA	predicted pseudogene 10073 [Source:MGI Symbol;Acc:MGI:3641908]	0.394604	0.0341452	0.615235
ENSMUSG00000054408	Spcs3	76687	signal peptidase complex subunit 3 homolog (S. cerevisiae) [Source:MGI Symbol;Acc:MGI:1923937]	0.391731	0.0355913	0.636041		ENSMUSG00000020516	Rps6kb1	72508	ribosomal protein S6 kinase, polypeptide 1 [Source:MGI Symbol;Acc:MGI:1270849]	-0.394348	0.0342719	0.616716
ENSMUSG00000062393	Dgkk	331374	diacylglycerol kinase kappa [Source:MGI Symbol;Acc:MGI:3580254]	-0.391253	0.035837	0.636041		ENSMUSG00000059003	Grin2a	14811	glutamate receptor, ionotropic, NMDA2A (epsilon 1) [Source:MGI Symbol;Acc:MGI:95820]	0.39415	0.0343705	0.616888
ENSMUSG00000062980	A430107O13Rik	214642	cadherin-like and PC-esterase domain containing 1 [Source:MGI Symbol;Acc:MGI:2444814]	0.393524	0.0346832	0.636041		ENSMUSG00000060708	Cno	117197	biogenesis of lysosomal organelles complex-1, subunit 4, cappuccino [Source:MGI Symbol;Acc:MGI:1929230]	-0.394234	0.0343285	0.616888
ENSMUSG00000063626	Unc5d	210801	unc-5 netrin receptor D [Source:MGI Symbol;Acc:MGI:2389364]	-0.391463	0.0357291	0.636041		ENSMUSG00000034320	Slc26a2	13521	solute carrier family 26 (sulfate transporter), member 2 [Source:MGI Symbol;Acc:MGI:892977]	0.391069	0.0359319	0.618512
ENSMUSG00000064247	Plcxd1	403178	phosphatidylinositol-specific phospholipase C, X domain containing 1 [Source:MGI Symbol;Acc:MGI:2685422]	-0.392339	0.0352814	0.636041		ENSMUSG00000030711	Sult1a1	20887	sulfotransferase family 1A, phenol-preferring, member 1 [Source:MGI Symbol;Acc:MGI:102896]	0.391934	0.0354877	0.618512
ENSMUSG00000066621	Tecpr1	70381	tectonin beta-propeller repeat containing 1 [Source:MGI Symbol;Acc:MGI:1917631]	-0.394352	0.0342696	0.636041		ENSMUSG00000036894	Rap2b	74012	RAP2B, member of RAS oncogene family [Source:MGI Symbol;Acc:MGI:1921262]	0.39252	0.0351893	0.618512
ENSMUSG00000066643	Wdr35	74682	WD repeat domain 35 [Source:MGI Symbol;Acc:MGI:1921932]	-0.392286	0.0353084	0.636041		ENSMUSG00000070544	Top1	21969	topoisomerase (DNA) I [Source:MGI Symbol;Acc:MGI:98788]	0.392368	0.0352667	0.618512
ENSMUSG00000068580	Zfyve19	72008	zinc finger, FYVE domain containing 19 [Source:MGI Symbol;Acc:MGI:1919258]	-0.391137	0.0358967	0.636041		ENSMUSG00000025104	Hdgfrp3	29877	HDGF like 3 [Source:MGI Symbol;Acc:MGI:1352760]	-0.39301	0.0349416	0.618512
ENSMUSG00000070643	Sox13	20668	SRY (sex determining region Y)-box 13 [Source:MGI Symbol;Acc:MGI:98361]	0.391463	0.0357291	0.636041		ENSMUSG00000021025	Nfkbia	18035	nuclear factor of kappa light polypeptide gene enhancer in B cells inhibitor, alpha [Source:MGI Symbol;Acc:MGI:104741]	0.390892	0.0360233	0.618512
ENSMUSG00000073749	A330069E16Rik	NA	NA	-0.393654	0.0346181	0.636041		ENSMUSG00000045969	Ing1	26356	inhibitor of growth family, member 1 [Source:MGI Symbol;Acc:MGI:1349481]	0.39361	0.0346399	0.618512
ENSMUSG00000083899	Gm12346	NA	predicted gene 12346 [Source:MGI Symbol;Acc:MGI:3649810]	-0.394455	0.034219	0.636041		ENSMUSG00000038895	Zfp653	319601	zinc finger protein 653 [Source:MGI Symbol;Acc:MGI:2442362]	0.392581	0.0351587	0.618512
ENSMUSG00000086968	4933431E20Rik	NA	RIKEN cDNA 4933431E20 gene [Source:MGI Symbol;Acc:MGI:3584041]	-0.391997	0.0354556	0.636041		ENSMUSG00000059456	Ptk2b	19229	PTK2 protein tyrosine kinase 2 beta [Source:MGI Symbol;Acc:MGI:104908]	0.390941	0.0359978	0.618512
ENSMUSG00000089989	Flt3l	NA	predicted gene 45713 [Source:MGI Symbol;Acc:MGI:5804828]	0.393693	0.0345984	0.636041		ENSMUSG00000047037	Nipa1	233280	non imprinted in Prader-Willi/Angelman syndrome 1 homolog (human) [Source:MGI Symbol;Acc:MGI:2442058]	-0.391893	0.0355086	0.618512
ENSMUSG00000055065	Ddx17	67040	DEAD (Asp-Glu-Ala-Asp) box polypeptide 17 [Source:MGI Symbol;Acc:MGI:1914290]	0.391029	0.0359522	0.636212		ENSMUSG00000039244	E130309D02Rik	231868	RIKEN cDNA E130309D02 gene [Source:MGI Symbol;Acc:MGI:2442621]	0.392832	0.0350316	0.618512
ENSMUSG00000001349	Cnn1	12797	calponin 1 [Source:MGI Symbol;Acc:MGI:104979]	0.390719	0.0361127	0.638236		ENSMUSG00000021222	Dcaf4	73828	DDB1 and CUL4 associated factor 4 [Source:MGI Symbol;Acc:MGI:1921078]	-0.392746	0.0350751	0.618512
ENSMUSG00000049164	Zfp518a	72672	zinc finger protein 518A [Source:MGI Symbol;Acc:MGI:1919922]	-0.39062	0.0361638	0.638325		ENSMUSG00000028637	Ccdc30	73332	coiled-coil domain containing 30 [Source:MGI Symbol;Acc:MGI:1920582]	-0.391213	0.0358574	0.618512
ENSMUSG00000028013	Ppa2	74776	pyrophosphatase (inorganic) 2 [Source:MGI Symbol;Acc:MGI:1922026]	-0.390517	0.0362175	0.63846		ENSMUSG00000040652	Oaz2	18247	ornithine decarboxylase antizyme 2 [Source:MGI Symbol;Acc:MGI:109492]	-0.39129	0.0358176	0.618512
ENSMUSG00000014075	Tctex1d2	66061	Tctex1 domain containing 2 [Source:MGI Symbol;Acc:MGI:1913311]	-0.390377	0.0362903	0.638931		ENSMUSG00000020705	Ddx42	72047	DEAD (Asp-Glu-Ala-Asp) box polypeptide 42 [Source:MGI Symbol;Acc:MGI:1919297]	-0.393855	0.0345175	0.618512
ENSMUSG00000019326	Aoc3	11754	amine oxidase, copper containing 3 [Source:MGI Symbol;Acc:MGI:1306797]	0.390278	0.0363418	0.639025		ENSMUSG00000036790	Slitrk2	245450	SLIT and NTRK-like family, member 2 [Source:MGI Symbol;Acc:MGI:2679449]	-0.392514	0.0351926	0.618512
ENSMUSG00000018008	Cyth4	72318	cytohesin 4 [Source:MGI Symbol;Acc:MGI:2441702]	0.390051	0.0364598	0.640288		ENSMUSG00000031029	Eif3f	66085	eukaryotic translation initiation factor 3, subunit F [Source:MGI Symbol;Acc:MGI:1913335]	-0.392359	0.0352714	0.618512
ENSMUSG00000030787	Lyve1	114332	lymphatic vessel endothelial hyaluronan receptor 1 [Source:MGI Symbol;Acc:MGI:2136348]	0.389278	0.0368654	0.644958		ENSMUSG00000015189	Casd1	213819	CAS1 domain containing 1 [Source:MGI Symbol;Acc:MGI:2384865]	0.393416	0.0347373	0.618512
ENSMUSG00000033720	Sfxn5	94282	sideroflexin 5 [Source:MGI Symbol;Acc:MGI:2137681]	-0.389398	0.0368022	0.644958		ENSMUSG00000021820	Camk2g	12325	calcium/calmodulin-dependent protein kinase II gamma [Source:MGI Symbol;Acc:MGI:88259]	-0.391466	0.0357274	0.618512
ENSMUSG00000074896	Ifit3	15959	interferon-induced protein with tetratricopeptide repeats 3 [Source:MGI Symbol;Acc:MGI:1101055]	0.389304	0.0368518	0.644958		ENSMUSG00000025738	Fbxl16	214931	F-box and leucine-rich repeat protein 16 [Source:MGI Symbol;Acc:MGI:2448488]	0.390954	0.0359913	0.618512
ENSMUSG00000017760	Ctsa	19025	cathepsin A [Source:MGI Symbol;Acc:MGI:97748]	0.38863	0.037208	0.646236		ENSMUSG00000037851	Iars	105148	isoleucine-tRNA synthetase [Source:MGI Symbol;Acc:MGI:2145219]	0.391897	0.0355066	0.618512
ENSMUSG00000025648	Pfkfb4	270198	6-phosphofructo-2-kinase/fructose-2,6-biphosphatase 4 [Source:MGI Symbol;Acc:MGI:2687284]	-0.388888	0.0370712	0.646236		ENSMUSG00000029769	Ccdc136	232664	coiled-coil domain containing 136 [Source:MGI Symbol;Acc:MGI:1918128]	-0.393206	0.0348429	0.618512
ENSMUSG00000026915	Strbp	20744	spermatid perinuclear RNA binding protein [Source:MGI Symbol;Acc:MGI:104626]	0.388877	0.0370768	0.646236		ENSMUSG00000018566	Slc2a4	20528	solute carrier family 2 (facilitated glucose transporter), member 4 [Source:MGI Symbol;Acc:MGI:95758]	-0.390941	0.0359976	0.618512
ENSMUSG00000050240	Hic2	58180	hypermethylated in cancer 2 [Source:MGI Symbol;Acc:MGI:1929869]	-0.388347	0.0373582	0.646236		ENSMUSG00000092837	AC027184.1	NA	ribonuclease P RNA component H1 [Source:MGI Symbol;Acc:MGI:1934664]	0.391121	0.0359049	0.618512
ENSMUSG00000056820	Tsnax	53424	translin-associated factor X [Source:MGI Symbol;Acc:MGI:1855672]	-0.388352	0.0373556	0.646236		ENSMUSG00000008976	Gabpa	14390	GA repeat binding protein, alpha [Source:MGI Symbol;Acc:MGI:95610]	0.392712	0.0350919	0.618512
ENSMUSG00000063146	Clip2	269713	CAP-GLY domain containing linker protein 2 [Source:MGI Symbol;Acc:MGI:1313136]	-0.388669	0.0371873	0.646236		ENSMUSG00000005610	Eif4g2	13690	eukaryotic translation initiation factor 4, gamma 2 [Source:MGI Symbol;Acc:MGI:109207]	0.392152	0.0353767	0.618512
ENSMUSG00000067071	Hes6	55927	hairy and enhancer of split 6 [Source:MGI Symbol;Acc:MGI:1859852]	-0.388586	0.0372313	0.646236		ENSMUSG00000048949	Gm6206	NA	predicted pseudogene 6206 [Source:MGI Symbol;Acc:MGI:3644890]	0.392152	0.0353766	0.618512
ENSMUSG00000074634	Gm7120	633640	transmembrane protein 267 [Source:MGI Symbol;Acc:MGI:3648543]	-0.388444	0.0373067	0.646236		ENSMUSG00000023051	Tarbp2	21357	TARBP2, RISC loading complex RNA binding subunit [Source:MGI Symbol;Acc:MGI:103027]	-0.393169	0.0348614	0.618512
ENSMUSG00000091387	Gcnt4	218476	glucosaminyl (N-acetyl) transferase 4, core 2 (beta-1,6-N-acetylglucosaminyltransferase) [Source:MGI Symbol;Acc:MGI:2684919]	0.388379	0.0373413	0.646236		ENSMUSG00000019892	Lrriq1	74978	leucine-rich repeats and IQ motif containing 1 [Source:MGI Symbol;Acc:MGI:1922228]	-0.391282	0.035822	0.618512
ENSMUSG00000003549	Ercc1	13870	excision repair cross-complementing rodent repair deficiency, complementation group 1 [Source:MGI Symbol;Acc:MGI:95412]	0.387526	0.0377972	0.646565		ENSMUSG00000027905	Ddx20	53975	DEAD (Asp-Glu-Ala-Asp) box polypeptide 20 [Source:MGI Symbol;Acc:MGI:1858415]	0.392745	0.0350756	0.618512
ENSMUSG00000015522	Arnt	11863	aryl hydrocarbon receptor nuclear translocator [Source:MGI Symbol;Acc:MGI:88071]	0.38806	0.0375111	0.646565		ENSMUSG00000037239	Spred3	101809	sprouty-related, EVH1 domain containing 3 [Source:MGI Symbol;Acc:MGI:2142186]	0.39288	0.0350074	0.618512
ENSMUSG00000017493	Igfbp4	16010	insulin-like growth factor binding protein 4 [Source:MGI Symbol;Acc:MGI:96439]	0.387659	0.0377257	0.646565		ENSMUSG00000039031	Arhgap18	73910	Rho GTPase activating protein 18 [Source:MGI Symbol;Acc:MGI:1921160]	0.392114	0.0353958	0.618512
ENSMUSG00000017817	Jph2	59091	junctophilin 2 [Source:MGI Symbol;Acc:MGI:1891496]	0.387652	0.0377294	0.646565		ENSMUSG00000026765	Lypd6b	71897	LY6/PLAUR domain containing 6B [Source:MGI Symbol;Acc:MGI:1919147]	-0.391233	0.0358475	0.618512
ENSMUSG00000026383	Epb4.1l5	226352	erythrocyte membrane protein band 4.1 like 5 [Source:MGI Symbol;Acc:MGI:103006]	0.387671	0.0377197	0.646565		ENSMUSG00000051469	Zfp191	59057	zinc finger protein 24 [Source:MGI Symbol;Acc:MGI:1929704]	0.392086	0.0354099	0.618512
ENSMUSG00000031212	Pgr15l	245526	G protein-coupled receptor 15-like [Source:MGI Symbol;Acc:MGI:2676330]	-0.38756	0.0377793	0.646565		ENSMUSG00000047307	Pcdhb13	93884	protocadherin beta 13 [Source:MGI Symbol;Acc:MGI:2136748]	-0.391695	0.0356099	0.618512
ENSMUSG00000031540	Myst3	244349	K(lysine) acetyltransferase 6A [Source:MGI Symbol;Acc:MGI:2442415]	0.387963	0.0375633	0.646565		ENSMUSG00000040782	Rfwd2	26374	ring finger and WD repeat domain 2 [Source:MGI Symbol;Acc:MGI:1347046]	0.390804	0.0360688	0.618526
ENSMUSG00000033960	9430020K01Rik	240185	junctional cadherin 5 associated [Source:MGI Symbol;Acc:MGI:2685174]	0.387863	0.0376168	0.646565		ENSMUSG00000015656	Hspa8	15481	heat shock protein 8 [Source:MGI Symbol;Acc:MGI:105384]	0.390584	0.0361827	0.619365
ENSMUSG00000036099	Vezt	215008	vezatin, adherens junctions transmembrane protein [Source:MGI Symbol;Acc:MGI:2143698]	0.387592	0.0377621	0.646565		ENSMUSG00000029524	Sirt4	75387	sirtuin 4 [Source:MGI Symbol;Acc:MGI:1922637]	-0.390537	0.0362071	0.619365
ENSMUSG00000001127	Araf	11836	Araf proto-oncogene, serine/threonine kinase [Source:MGI Symbol;Acc:MGI:88065]	-0.38725	0.0379457	0.647988		ENSMUSG00000057103	Cml1	66116	N-acetyltransferase 8 (GCN5-related) family member 1 [Source:MGI Symbol;Acc:MGI:1913366]	-0.389926	0.0365252	0.621002
ENSMUSG00000039385	Cdh6	12563	cadherin 6 [Source:MGI Symbol;Acc:MGI:107435]	-0.387198	0.0379739	0.647988		ENSMUSG00000038497	Tmco3	234076	transmembrane and coiled-coil domains 3 [Source:MGI Symbol;Acc:MGI:2444946]	0.390129	0.0364193	0.621002
ENSMUSG00000015672	Mrpl32	NA	mitochondrial ribosomal protein L32 [Source:MGI Symbol;Acc:MGI:2137226]	-0.386674	0.0382573	0.651188		ENSMUSG00000014496	Ankrd28	105522	ankyrin repeat domain 28 [Source:MGI Symbol;Acc:MGI:2145661]	-0.389924	0.0365263	0.621002
ENSMUSG00000020973	1110034A24Rik	109065	dynein, axonemal assembly factor 2 [Source:MGI Symbol;Acc:MGI:1923566]	0.386718	0.0382336	0.651188		ENSMUSG00000037994	Nhedc2	97086	solute carrier family 9, subfamily B (NHA2, cation proton antiporter 2), member 2 [Source:MGI Symbol;Acc:MGI:2140077]	0.38996	0.0365077	0.621002
ENSMUSG00000045518	Onecut3	246086	one cut domain, family member 3 [Source:MGI Symbol;Acc:MGI:1891409]	-0.386583	0.0383069	0.651188		ENSMUSG00000028292	Rars2	109093	arginyl-tRNA synthetase 2, mitochondrial [Source:MGI Symbol;Acc:MGI:1923596]	-0.389923	0.0365269	0.621002
ENSMUSG00000058542	Gm15590	NA	predicted gene 15590 [Source:MGI Symbol;Acc:MGI:3831433]	0.386504	0.0383494	0.651188		ENSMUSG00000025203	Scd2	20250	stearoyl-Coenzyme A desaturase 2 [Source:MGI Symbol;Acc:MGI:98240]	-0.389462	0.0367687	0.621234
ENSMUSG00000052713	Zfp608	269023	zinc finger protein 608 [Source:MGI Symbol;Acc:MGI:2442338]	-0.386408	0.0384017	0.651277		ENSMUSG00000039787	Cercam	99151	cerebral endothelial cell adhesion molecule [Source:MGI Symbol;Acc:MGI:2139134]	-0.389595	0.0366985	0.621234
ENSMUSG00000008393	Carhsp1	52502	calcium regulated heat stable protein 1 [Source:MGI Symbol;Acc:MGI:1196368]	0.386156	0.038539	0.65201		ENSMUSG00000039834	Zfp335	329559	zinc finger protein 335 [Source:MGI Symbol;Acc:MGI:2682313]	0.389695	0.0366461	0.621234
ENSMUSG00000040918	Slc19a2	116914	solute carrier family 19 (thiamine transporter), member 2 [Source:MGI Symbol;Acc:MGI:1928761]	0.386158	0.0385383	0.65201		ENSMUSG00000028753	Vwa5b1	75718	von Willebrand factor A domain containing 5B1 [Source:MGI Symbol;Acc:MGI:1922968]	-0.389611	0.0366902	0.621234
ENSMUSG00000001496	Nkx2-1	21869	NK2 homeobox 1 [Source:MGI Symbol;Acc:MGI:108067]	-0.383959	0.0397529	0.653156		ENSMUSG00000020389	Cdkl3	213084	cyclin-dependent kinase-like 3 [Source:MGI Symbol;Acc:MGI:2388268]	-0.389496	0.0367504	0.621234
ENSMUSG00000001604	Tcea3	21401	transcription elongation factor A (SII), 3 [Source:MGI Symbol;Acc:MGI:1196908]	0.383688	0.039905	0.653156		ENSMUSG00000022178	Jub	16475	ajuba LIM protein [Source:MGI Symbol;Acc:MGI:1341886]	-0.389384	0.0368095	0.621234
ENSMUSG00000004285	Atp6v1f	66144	ATPase, H+ transporting, lysosomal V1 subunit F [Source:MGI Symbol;Acc:MGI:1913394]	-0.38452	0.0394403	0.653156		ENSMUSG00000053334	Ficd	231630	FIC domain containing [Source:MGI Symbol;Acc:MGI:1098550]	0.389298	0.036855	0.621244
ENSMUSG00000005148	Klf5	12224	Kruppel-like factor 5 [Source:MGI Symbol;Acc:MGI:1338056]	0.384057	0.0396986	0.653156		ENSMUSG00000076435	Acsf2	264895	acyl-CoA synthetase family member 2 [Source:MGI Symbol;Acc:MGI:2388287]	-0.38917	0.0369224	0.621624
ENSMUSG00000006412	Pfdn2	18637	prefoldin 2 [Source:MGI Symbol;Acc:MGI:1276111]	-0.38353	0.0399939	0.653156		ENSMUSG00000023984	Med20	NA	predicted gene 20517 [Source:MGI Symbol;Acc:MGI:5141982]	-0.389057	0.0369817	0.621866
ENSMUSG00000007021	Syngr3	20974	synaptogyrin 3 [Source:MGI Symbol;Acc:MGI:1341881]	-0.384236	0.0395986	0.653156		ENSMUSG00000019689	1110001J03Rik	66117	formation of mitochondrial complex V assembly factor 1 [Source:MGI Symbol;Acc:MGI:1913367]	-0.388714	0.0371632	0.62238
ENSMUSG00000017969	Ptgis	19223	prostaglandin I2 (prostacyclin) synthase [Source:MGI Symbol;Acc:MGI:1097156]	0.385302	0.0390077	0.653156		ENSMUSG00000018433	Nol11	68979	nucleolar protein 11 [Source:MGI Symbol;Acc:MGI:1916229]	0.38866	0.0371919	0.62238
ENSMUSG00000020003	Pex7	18634	peroxisomal biogenesis factor 7 [Source:MGI Symbol;Acc:MGI:1321392]	-0.385004	0.0391717	0.653156		ENSMUSG00000029817	Tra2a	101214	transformer 2 alpha homolog (Drosophila) [Source:MGI Symbol;Acc:MGI:1933972]	0.388676	0.0371836	0.62238
ENSMUSG00000020329	Polrmt	216151	polymerase (RNA) mitochondrial (DNA directed) [Source:MGI Symbol;Acc:MGI:1915843]	0.383152	0.0402068	0.653156		ENSMUSG00000014550	Zfyve20	78287	rabenosyn, RAB effector [Source:MGI Symbol;Acc:MGI:1925537]	0.388665	0.0371893	0.62238
ENSMUSG00000020608	Smc6	67241	structural maintenance of chromosomes 6 [Source:MGI Symbol;Acc:MGI:1914491]	0.383453	0.0400373	0.653156		ENSMUSG00000020305	Asb3	65257	ankyrin repeat and SOCS box-containing 3 [Source:MGI Symbol;Acc:MGI:1929749]	-0.388507	0.0372729	0.622962
ENSMUSG00000021390	Ogn	18295	osteoglycin [Source:MGI Symbol;Acc:MGI:109278]	0.382853	0.0403755	0.653156		ENSMUSG00000070342	Gm10287	NA	predicted gene 10287 [Source:MGI Symbol;Acc:MGI:3642138]	-0.388425	0.0373165	0.622962
ENSMUSG00000022270	Fam134b	66270	reticulophagy regulator 1 [Source:MGI Symbol;Acc:MGI:1913520]	-0.383643	0.0399301	0.653156		ENSMUSG00000042331	Specc1	432572	sperm antigen with calponin homology and coiled-coil domains 1 [Source:MGI Symbol;Acc:MGI:2442356]	-0.387716	0.0376955	0.623273
ENSMUSG00000023912	Slc25a27	74011	solute carrier family 25, member 27 [Source:MGI Symbol;Acc:MGI:1921261]	-0.384147	0.0396481	0.653156		ENSMUSG00000044072	Eml6	237711	echinoderm microtubule associated protein like 6 [Source:MGI Symbol;Acc:MGI:2442895]	-0.38655	0.0383248	0.623273
ENSMUSG00000024990	Rbp4	19662	retinol binding protein 4, plasma [Source:MGI Symbol;Acc:MGI:97879]	0.383918	0.0397758	0.653156		ENSMUSG00000029313	Aff1	17355	AF4/FMR2 family, member 1 [Source:MGI Symbol;Acc:MGI:1100819]	0.388091	0.0374945	0.623273
ENSMUSG00000025235	Bbs4	102774	Bardet-Biedl syndrome 4 (human) [Source:MGI Symbol;Acc:MGI:2143311]	-0.384351	0.0395344	0.653156		ENSMUSG00000087651	1500009L16Rik	69784	RIKEN cDNA 1500009L16 gene [Source:MGI Symbol;Acc:MGI:1917034]	0.387197	0.0379745	0.623273
ENSMUSG00000025287	Acot9	56360	acyl-CoA thioesterase 9 [Source:MGI Symbol;Acc:MGI:1928939]	0.384188	0.0396252	0.653156		ENSMUSG00000022253	1110020G09Rik	68646	NAD kinase 2, mitochondrial [Source:MGI Symbol;Acc:MGI:1915896]	-0.387707	0.0377001	0.623273
ENSMUSG00000026421	Csrp1	13007	cysteine and glycine-rich protein 1 [Source:MGI Symbol;Acc:MGI:88549]	0.382525	0.0405618	0.653156		ENSMUSG00000026883	Dab2ip	69601	disabled 2 interacting protein [Source:MGI Symbol;Acc:MGI:1916851]	0.387448	0.0378393	0.623273
ENSMUSG00000026471	Mr1	15064	major histocompatibility complex, class I-related [Source:MGI Symbol;Acc:MGI:1195463]	0.385039	0.0391528	0.653156		ENSMUSG00000025246	Tbl1x	21372	transducin (beta)-like 1 X-linked [Source:MGI Symbol;Acc:MGI:1336172]	0.386985	0.038089	0.623273
ENSMUSG00000029486	Mrpl1	94061	mitochondrial ribosomal protein L1 [Source:MGI Symbol;Acc:MGI:2137202]	-0.383341	0.0401002	0.653156		ENSMUSG00000053411	Cbx7	52609	chromobox 7 [Source:MGI Symbol;Acc:MGI:1196439]	-0.386619	0.0382871	0.623273
ENSMUSG00000030177	Ccdc77	67200	coiled-coil domain containing 77 [Source:MGI Symbol;Acc:MGI:1914450]	0.382841	0.0403824	0.653156		ENSMUSG00000024036	Slc37a1	224674	solute carrier family 37 (glycerol-3-phosphate transporter), member 1 [Source:MGI Symbol;Acc:MGI:2446181]	0.387163	0.0379929	0.623273
ENSMUSG00000030203	Dusp16	70686	dual specificity phosphatase 16 [Source:MGI Symbol;Acc:MGI:1917936]	-0.382692	0.0404672	0.653156		ENSMUSG00000071369	Map3k5	26408	mitogen-activated protein kinase kinase kinase 5 [Source:MGI Symbol;Acc:MGI:1346876]	0.387893	0.0376004	0.623273
ENSMUSG00000030257	Srgap3	259302	SLIT-ROBO Rho GTPase activating protein 3 [Source:MGI Symbol;Acc:MGI:2152938]	-0.383392	0.0400713	0.653156		ENSMUSG00000028197	Col24a1	71355	collagen, type XXIV, alpha 1 [Source:MGI Symbol;Acc:MGI:1918605]	0.387237	0.0379529	0.623273
ENSMUSG00000031239	Itm2a	16431	integral membrane protein 2A [Source:MGI Symbol;Acc:MGI:107706]	0.382482	0.0405866	0.653156		ENSMUSG00000066440	Zfyve26	211978	zinc finger, FYVE domain containing 26 [Source:MGI Symbol;Acc:MGI:1924767]	0.387302	0.0379179	0.623273
ENSMUSG00000032850	Rnft2	269695	ring finger protein, transmembrane 2 [Source:MGI Symbol;Acc:MGI:2442859]	-0.384204	0.0396163	0.653156		ENSMUSG00000040269	Mrps28	66230	mitochondrial ribosomal protein S28 [Source:MGI Symbol;Acc:MGI:1913480]	-0.38824	0.0374154	0.623273
ENSMUSG00000033306	Lpp	210126	LIM domain containing preferred translocation partner in lipoma [Source:MGI Symbol;Acc:MGI:2441849]	0.385714	0.0387812	0.653156		ENSMUSG00000081476	Itpa-ps1	NA	inosine triphosphatase (nucleoside triphosphate pyrophosphatase) pseudogene 1 [Source:MGI Symbol;Acc:MGI:3613363]	-0.386782	0.038199	0.623273
ENSMUSG00000034848	Ttc21b	73668	tetratricopeptide repeat domain 21B [Source:MGI Symbol;Acc:MGI:1920918]	0.382673	0.0404777	0.653156		ENSMUSG00000048388	Fam171b	241520	family with sequence similarity 171, member B [Source:MGI Symbol;Acc:MGI:2444579]	0.386885	0.038143	0.623273
ENSMUSG00000036908	Unc93b1	54445	unc-93 homolog B1 (C. elegans) [Source:MGI Symbol;Acc:MGI:1859307]	0.385479	0.0389103	0.653156		ENSMUSG00000074797	Itpa	16434	inosine triphosphatase (nucleoside triphosphate pyrophosphatase) [Source:MGI Symbol;Acc:MGI:96622]	0.38678	0.0381998	0.623273
ENSMUSG00000037493	Cib2	56506	calcium and integrin binding family member 2 [Source:MGI Symbol;Acc:MGI:1929293]	-0.384891	0.0392346	0.653156		ENSMUSG00000061544	Zfp229	381067	zinc finger protein 229 [Source:MGI Symbol;Acc:MGI:2679295]	-0.386842	0.0381662	0.623273
ENSMUSG00000039367	Sec24c	218811	Sec24 related gene family, member C (S. cerevisiae) [Source:MGI Symbol;Acc:MGI:1919746]	0.384309	0.0395578	0.653156		ENSMUSG00000039117	Taf4a	228980	TATA-box binding protein associated factor 4 [Source:MGI Symbol;Acc:MGI:2152346]	0.386711	0.0382372	0.623273
ENSMUSG00000039706	Ldb2	16826	LIM domain binding 2 [Source:MGI Symbol;Acc:MGI:894670]	-0.382623	0.0405061	0.653156		ENSMUSG00000025470	Zfp511	69752	zinc finger protein 511 [Source:MGI Symbol;Acc:MGI:1917002]	0.387893	0.0376004	0.623273
ENSMUSG00000041453	Rpl21	19933	ribosomal protein L21 [Source:MGI Symbol;Acc:MGI:1278340]	0.383874	0.0398005	0.653156		ENSMUSG00000079215	Zfp664	269704	zinc finger protein 664 [Source:MGI Symbol;Acc:MGI:2442505]	0.387335	0.0378999	0.623273
ENSMUSG00000045349	Sh2d5	230863	SH2 domain containing 5 [Source:MGI Symbol;Acc:MGI:2446215]	0.384383	0.0395165	0.653156		ENSMUSG00000027635	Dsn1	66934	DSN1 homolog, MIS12 kinetochore complex component [Source:MGI Symbol;Acc:MGI:1914184]	-0.387565	0.0377766	0.623273
ENSMUSG00000046546	Fam43a	224093	family with sequence similarity 43, member A [Source:MGI Symbol;Acc:MGI:2676309]	0.383007	0.0402887	0.653156		ENSMUSG00000024899	Papss2	23972	3'-phosphoadenosine 5'-phosphosulfate synthase 2 [Source:MGI Symbol;Acc:MGI:1330223]	-0.387495	0.0378138	0.623273
ENSMUSG00000048387	Osr1	23967	odd-skipped related 1 (Drosophila) [Source:MGI Symbol;Acc:MGI:1344424]	0.384529	0.0394354	0.653156		ENSMUSG00000001496	Nkx2-1	21869	NK2 homeobox 1 [Source:MGI Symbol;Acc:MGI:108067]	-0.386337	0.0384402	0.623784
ENSMUSG00000051950	B3galtl	381694	beta-3-glucosyltransferase [Source:MGI Symbol;Acc:MGI:2685903]	0.384677	0.039353	0.653156		ENSMUSG00000037428	Vgf	381677	VGF nerve growth factor inducible [Source:MGI Symbol;Acc:MGI:1343180]	0.38613	0.0385535	0.623784
ENSMUSG00000056214	Pard6g	93737	par-6 family cell polarity regulator gamma [Source:MGI Symbol;Acc:MGI:2135606]	0.384174	0.0396332	0.653156		ENSMUSG00000060969	Irx1	16371	Iroquois related homeobox 1 (Drosophila) [Source:MGI Symbol;Acc:MGI:1197515]	-0.386079	0.0385813	0.623784
ENSMUSG00000060862	Zbtb40	230848	zinc finger and BTB domain containing 40 [Source:MGI Symbol;Acc:MGI:2682254]	0.3828	0.0404059	0.653156		ENSMUSG00000055430	Nap1l5	58243	nucleosome assembly protein 1-like 5 [Source:MGI Symbol;Acc:MGI:1923555]	-0.386122	0.0385575	0.623784
ENSMUSG00000062758	Gm16477	NA	predicted pseudogene 16477 [Source:MGI Symbol;Acc:MGI:3646779]	-0.382943	0.0403245	0.653156		ENSMUSG00000019731	Slc35e1	270066	solute carrier family 35, member E1 [Source:MGI Symbol;Acc:MGI:2142403]	0.386125	0.0385562	0.623784
ENSMUSG00000069874	Irgm2	54396	immunity-related GTPase family M member 2 [Source:MGI Symbol;Acc:MGI:1926262]	0.385456	0.0389225	0.653156		ENSMUSG00000022139	Mbnl2	105559	muscleblind like splicing factor 2 [Source:MGI Symbol;Acc:MGI:2145597]	0.385523	0.0388859	0.624555
ENSMUSG00000072972	Adam4	11498	a disintegrin and metallopeptidase domain 4 [Source:MGI Symbol;Acc:MGI:104731]	-0.383335	0.0401036	0.653156		ENSMUSG00000038143	Stox2	71069	storkhead box 2 [Source:MGI Symbol;Acc:MGI:1918319]	0.385498	0.0388994	0.624555
ENSMUSG00000078670	Fam174b	100038347	family with sequence similarity 174, member B [Source:MGI Symbol;Acc:MGI:3698178]	0.384611	0.0393896	0.653156		ENSMUSG00000029651	Mtus2	77521	microtubule associated tumor suppressor candidate 2 [Source:MGI Symbol;Acc:MGI:1915388]	0.385616	0.0388345	0.624555
ENSMUSG00000078851	Hist3h2a	319162	histone cluster 3, H2a [Source:MGI Symbol;Acc:MGI:2448458]	-0.382669	0.04048	0.653156		ENSMUSG00000050989	Sepn1	74777	selenoprotein N [Source:MGI Symbol;Acc:MGI:2151208]	0.385775	0.0387474	0.624555
ENSMUSG00000021338	Lrrc16a	68732	capping protein regulator and myosin 1 linker 1 [Source:MGI Symbol;Acc:MGI:1915982]	-0.381807	0.0409715	0.654034		ENSMUSG00000038128	Camk4	12326	calcium/calmodulin-dependent protein kinase IV [Source:MGI Symbol;Acc:MGI:88258]	0.385686	0.0387965	0.624555
ENSMUSG00000025498	Irf7	54123	interferon regulatory factor 7 [Source:MGI Symbol;Acc:MGI:1859212]	0.381892	0.0409229	0.654034		ENSMUSG00000048747	E130114P18Rik	NA	RIKEN cDNA E130114P18 gene [Source:MGI Symbol;Acc:MGI:2442873]	-0.385567	0.0388617	0.624555
ENSMUSG00000030077	Chl1	12661	cell adhesion molecule L1-like [Source:MGI Symbol;Acc:MGI:1098266]	-0.381823	0.0409627	0.654034		ENSMUSG00000032109	Nlrx1	270151	NLR family member X1 [Source:MGI Symbol;Acc:MGI:2429611]	0.385371	0.0389695	0.624956
ENSMUSG00000036918	Ttc7	225049	tetratricopeptide repeat domain 7 [Source:MGI Symbol;Acc:MGI:1920999]	0.381969	0.040879	0.654034		ENSMUSG00000056708	Ier5	15939	immediate early response 5 [Source:MGI Symbol;Acc:MGI:1337072]	-0.384868	0.0392474	0.628684
ENSMUSG00000054013	Tmem179	104885	transmembrane protein 179 [Source:MGI Symbol;Acc:MGI:2144891]	-0.382109	0.0407988	0.654034		ENSMUSG00000028657	Ppt1	19063	palmitoyl-protein thioesterase 1 [Source:MGI Symbol;Acc:MGI:1298204]	-0.384699	0.0393408	0.628767
ENSMUSG00000056493	Foxk1	17425	forkhead box K1 [Source:MGI Symbol;Acc:MGI:1347488]	0.382082	0.0408142	0.654034		ENSMUSG00000039349	C130074G19Rik	226777	RIKEN cDNA C130074G19 gene [Source:MGI Symbol;Acc:MGI:2444831]	-0.384695	0.0393433	0.628767
ENSMUSG00000066721	Zfp575	101544	zinc finger protein 575 [Source:MGI Symbol;Acc:MGI:2141921]	-0.381961	0.0408837	0.654034		ENSMUSG00000025232	Hexa	15211	hexosaminidase A [Source:MGI Symbol;Acc:MGI:96073]	0.384264	0.0395828	0.631865
ENSMUSG00000017176	Nt5c3l	68106	5'-nucleotidase, cytosolic IIIB [Source:MGI Symbol;Acc:MGI:1915356]	-0.380304	0.0418406	0.657637		ENSMUSG00000011154	1700026D08Rik	75556	cilia and flagella associated protein 161 [Source:MGI Symbol;Acc:MGI:1922806]	-0.384167	0.0396367	0.631998
ENSMUSG00000024087	Cyp1b1	13078	cytochrome P450, family 1, subfamily b, polypeptide 1 [Source:MGI Symbol;Acc:MGI:88590]	0.38096	0.0414595	0.657637		ENSMUSG00000020444	Guk1	14923	guanylate kinase 1 [Source:MGI Symbol;Acc:MGI:95871]	-0.384059	0.0396972	0.632235
ENSMUSG00000025784	Clec3b	21922	C-type lectin domain family 3, member b [Source:MGI Symbol;Acc:MGI:104540]	0.3804	0.0417846	0.657637		ENSMUSG00000038535	Zfp280d	235469	zinc finger protein 280D [Source:MGI Symbol;Acc:MGI:2384583]	0.383676	0.0399115	0.634344
ENSMUSG00000027895	Kcnc4	99738	potassium voltage gated channel, Shaw-related subfamily, member 4 [Source:MGI Symbol;Acc:MGI:96670]	-0.380446	0.0417575	0.657637		ENSMUSG00000042426	Dhx29	218629	DEAH (Asp-Glu-Ala-His) box polypeptide 29 [Source:MGI Symbol;Acc:MGI:2145374]	0.383659	0.0399212	0.634344
ENSMUSG00000029647	Pan3	72587	PAN3 poly(A) specific ribonuclease subunit [Source:MGI Symbol;Acc:MGI:1919837]	0.380313	0.041835	0.657637		ENSMUSG00000050953	Gja1	14609	gap junction protein, alpha 1 [Source:MGI Symbol;Acc:MGI:95713]	-0.383514	0.0400026	0.63491
ENSMUSG00000031661	Nkd1	93960	naked cuticle 1 homolog (Drosophila) [Source:MGI Symbol;Acc:MGI:2135954]	0.380977	0.0414496	0.657637		ENSMUSG00000034799	Unc13a	382018	unc-13 homolog A (C. elegans) [Source:MGI Symbol;Acc:MGI:3051532]	0.383391	0.0400717	0.635278
ENSMUSG00000035325	Sec31a	69162	Sec31 homolog A (S. cerevisiae) [Source:MGI Symbol;Acc:MGI:1916412]	0.38028	0.0418543	0.657637		ENSMUSG00000041733	Coq5	52064	coenzyme Q5 methyltransferase [Source:MGI Symbol;Acc:MGI:1098643]	-0.382461	0.0405985	0.63635
ENSMUSG00000036167	Pphln1	223828	periphilin 1 [Source:MGI Symbol;Acc:MGI:1917029]	-0.380213	0.0418938	0.657637		ENSMUSG00000040618	Pck2	74551	phosphoenolpyruvate carboxykinase 2 (mitochondrial) [Source:MGI Symbol;Acc:MGI:1860456]	0.383161	0.0402014	0.63635
ENSMUSG00000038604	Fam65a	75687	RHO family interacting cell polarization regulator 1 [Source:MGI Symbol;Acc:MGI:1922937]	0.380976	0.0414505	0.657637		ENSMUSG00000022416	Cacna1i	239556	calcium channel, voltage-dependent, alpha 1I subunit [Source:MGI Symbol;Acc:MGI:2178051]	0.382697	0.0404642	0.63635
ENSMUSG00000039294	BC017643	217370	cDNA sequence BC017643 [Source:MGI Symbol;Acc:MGI:2384959]	0.381063	0.0414	0.657637		ENSMUSG00000050222	Il17d	239114	interleukin 17D [Source:MGI Symbol;Acc:MGI:2446510]	0.382565	0.0405392	0.63635
ENSMUSG00000040146	Rgl3	71746	ral guanine nucleotide dissociation stimulator-like 3 [Source:MGI Symbol;Acc:MGI:1918996]	0.380243	0.0418761	0.657637		ENSMUSG00000055963	Gm11818	208820	triple QxxK/R motif containing [Source:MGI Symbol;Acc:MGI:3650048]	-0.38289	0.0403546	0.63635
ENSMUSG00000041779	Tram2	170829	translocating chain-associating membrane protein 2 [Source:MGI Symbol;Acc:MGI:1924817]	0.380548	0.0416982	0.657637		ENSMUSG00000034684	Sema3f	20350	sema domain, immunoglobulin domain (Ig), short basic domain, secreted, (semaphorin) 3F [Source:MGI Symbol;Acc:MGI:1096347]	-0.38263	0.0405021	0.63635
ENSMUSG00000044345	Marveld1	277010	MARVEL (membrane-associating) domain containing 1 [Source:MGI Symbol;Acc:MGI:2147570]	0.38078	0.0415639	0.657637		ENSMUSG00000001924	Uba1	22201	ubiquitin-like modifier activating enzyme 1 [Source:MGI Symbol;Acc:MGI:98890]	0.383027	0.0402776	0.63635
ENSMUSG00000046922	Gpr6	140741	G protein-coupled receptor 6 [Source:MGI Symbol;Acc:MGI:2155249]	0.380577	0.0416818	0.657637		ENSMUSG00000026697	Myoc	17926	myocilin [Source:MGI Symbol;Acc:MGI:1202864]	-0.382739	0.0404403	0.63635
ENSMUSG00000079481	Nhsl2	100042480	NHS-like 2 [Source:MGI Symbol;Acc:MGI:3645090]	0.380186	0.0419092	0.657637		ENSMUSG00000020255	D10Wsu102e	28109	DNA segment, Chr 10, Wayne State University 102, expressed [Source:MGI Symbol;Acc:MGI:106381]	0.382744	0.0404373	0.63635
ENSMUSG00000000184	Ccnd2	12444	cyclin D2 [Source:MGI Symbol;Acc:MGI:88314]	0.378653	0.0428116	0.658408		ENSMUSG00000046441	Ftsjd1	234728	cap methyltransferase 2 [Source:MGI Symbol;Acc:MGI:2384580]	-0.382472	0.0405919	0.63635
ENSMUSG00000000560	Gabra2	14395	gamma-aminobutyric acid (GABA) A receptor, subunit alpha 2 [Source:MGI Symbol;Acc:MGI:95614]	-0.377805	0.0433174	0.658408		ENSMUSG00000024782	Ak3	56248	adenylate kinase 3 [Source:MGI Symbol;Acc:MGI:1860835]	0.382265	0.0407101	0.636878
ENSMUSG00000001025	S100a6	20200	S100 calcium binding protein A6 (calcyclin) [Source:MGI Symbol;Acc:MGI:1339467]	0.374183	0.0455307	0.658408		ENSMUSG00000020267	Hint1	15254	histidine triad nucleotide binding protein 1 [Source:MGI Symbol;Acc:MGI:1321133]	-0.38224	0.0407242	0.636878
ENSMUSG00000001082	Mfsd10	68294	major facilitator superfamily domain containing 10 [Source:MGI Symbol;Acc:MGI:1915544]	0.372928	0.0463184	0.658408		ENSMUSG00000038664	Herc1	235439	HECT and RLD domain containing E3 ubiquitin protein ligase family member 1 [Source:MGI Symbol;Acc:MGI:2384589]	0.381745	0.0410074	0.638275
ENSMUSG00000002068	Ccne1	12447	cyclin E1 [Source:MGI Symbol;Acc:MGI:88316]	-0.377961	0.0432238	0.658408		ENSMUSG00000010057	Nprl2	56032	nitrogen permease regulator-like 2 [Source:MGI Symbol;Acc:MGI:1914482]	0.381601	0.0410899	0.638275
ENSMUSG00000002908	Kcnn1	84036	potassium intermediate/small conductance calcium-activated channel, subfamily N, member 1 [Source:MGI Symbol;Acc:MGI:1933993]	0.372482	0.0466011	0.658408		ENSMUSG00000033430	Terf2ip	57321	telomeric repeat binding factor 2, interacting protein [Source:MGI Symbol;Acc:MGI:1929871]	-0.381688	0.0410401	0.638275
ENSMUSG00000003360	Ddx23	74351	DEAD (Asp-Glu-Ala-Asp) box polypeptide 23 [Source:MGI Symbol;Acc:MGI:1921601]	-0.373548	0.0459283	0.658408		ENSMUSG00000063021	Hist1h2ak	319169	histone cluster 1, H2ak [Source:MGI Symbol;Acc:MGI:2448297]	-0.381618	0.0410802	0.638275
ENSMUSG00000004473	Clec11a	20256	C-type lectin domain family 11, member a [Source:MGI Symbol;Acc:MGI:1298219]	-0.373324	0.0460687	0.658408		ENSMUSG00000036334	Igsf10	242050	immunoglobulin superfamily, member 10 [Source:MGI Symbol;Acc:MGI:1923481]	-0.381982	0.0408718	0.638275
ENSMUSG00000004961	Syt5	53420	synaptotagmin V [Source:MGI Symbol;Acc:MGI:1926368]	-0.372606	0.0465225	0.658408		ENSMUSG00000040721	Zfhx2	239102	zinc finger homeobox 2 [Source:MGI Symbol;Acc:MGI:2686934]	0.38181	0.04097	0.638275
ENSMUSG00000014329	Bicc1	83675	BicC family RNA binding protein 1 [Source:MGI Symbol;Acc:MGI:1933388]	0.375446	0.0447489	0.658408		ENSMUSG00000040430	Pitpnc1	71795	phosphatidylinositol transfer protein, cytoplasmic 1 [Source:MGI Symbol;Acc:MGI:1919045]	-0.381161	0.0413433	0.63848
ENSMUSG00000015501	Hivep2	15273	human immunodeficiency virus type I enhancer binding protein 2 [Source:MGI Symbol;Acc:MGI:1338076]	0.373019	0.0462612	0.658408		ENSMUSG00000051111	Sv2c	75209	synaptic vesicle glycoprotein 2c [Source:MGI Symbol;Acc:MGI:1922459]	0.381098	0.0413796	0.63848
ENSMUSG00000015850	Adamtsl4	229595	ADAMTS-like 4 [Source:MGI Symbol;Acc:MGI:2389008]	0.377726	0.0433648	0.658408		ENSMUSG00000030029	Lrig1	16206	leucine-rich repeats and immunoglobulin-like domains 1 [Source:MGI Symbol;Acc:MGI:107935]	-0.381473	0.0411636	0.63848
ENSMUSG00000017861	Mybl2	17865	myeloblastosis oncogene-like 2 [Source:MGI Symbol;Acc:MGI:101785]	-0.378255	0.0430485	0.658408		ENSMUSG00000023999	Kif6	319991	kinesin family member 6 [Source:MGI Symbol;Acc:MGI:1098238]	-0.381102	0.0413772	0.63848
ENSMUSG00000018923	Med11	66172	mediator complex subunit 11 [Source:MGI Symbol;Acc:MGI:1913422]	0.374731	0.0451901	0.658408		ENSMUSG00000020019	Ntn4	57764	netrin 4 [Source:MGI Symbol;Acc:MGI:1888978]	-0.381379	0.0412176	0.63848
ENSMUSG00000020170	Frs2	327826	fibroblast growth factor receptor substrate 2 [Source:MGI Symbol;Acc:MGI:1100860]	0.379492	0.042316	0.658408		ENSMUSG00000060257	Scrt2	545474	scratch family zinc finger 2 [Source:MGI Symbol;Acc:MGI:2139287]	0.381214	0.0413128	0.63848
ENSMUSG00000020467	Efemp1	216616	epidermal growth factor-containing fibulin-like extracellular matrix protein 1 [Source:MGI Symbol;Acc:MGI:1339998]	0.376036	0.0443877	0.658408		ENSMUSG00000039543	Ttc18	76670	cilia and flagella associated protein 70 [Source:MGI Symbol;Acc:MGI:1923920]	-0.380839	0.0415298	0.639447
ENSMUSG00000020598	Nrcam	319504	neuronal cell adhesion molecule [Source:MGI Symbol;Acc:MGI:104750]	-0.374951	0.0450542	0.658408		ENSMUSG00000020108	Ddit4	74747	DNA-damage-inducible transcript 4 [Source:MGI Symbol;Acc:MGI:1921997]	0.38083	0.0415345	0.639447
ENSMUSG00000020787	P2rx1	18436	purinergic receptor P2X, ligand-gated ion channel, 1 [Source:MGI Symbol;Acc:MGI:1098235]	0.377016	0.0437917	0.658408		ENSMUSG00000028669	1110049F12Rik	66193	PITH (C-terminal proteasome-interacting domain of thioredoxin-like) domain containing 1 [Source:MGI Symbol;Acc:MGI:1913443]	-0.380683	0.0416199	0.640051
ENSMUSG00000020869	Lrrc59	98238	leucine rich repeat containing 59 [Source:MGI Symbol;Acc:MGI:2138133]	-0.37323	0.0461285	0.658408		ENSMUSG00000090330	9130221H12Rik	NA	RIKEN cDNA 9130221H12 gene [Source:MGI Symbol;Acc:MGI:1924374]	0.380546	0.0416994	0.640562
ENSMUSG00000021047	Nova1	664883	neuro-oncological ventral antigen 1 [Source:MGI Symbol;Acc:MGI:104297]	-0.373583	0.0459065	0.658408		ENSMUSG00000033972	Zfp944	319615	zinc finger protein 944 [Source:MGI Symbol;Acc:MGI:2442394]	-0.379171	0.0425051	0.643363
ENSMUSG00000021670	Hmgcr	15357	3-hydroxy-3-methylglutaryl-Coenzyme A reductase [Source:MGI Symbol;Acc:MGI:96159]	-0.372747	0.0464329	0.658408		ENSMUSG00000007617	Homer1	26556	homer scaffolding protein 1 [Source:MGI Symbol;Acc:MGI:1347345]	0.379849	0.0421065	0.643363
ENSMUSG00000021916	Glt8d1	76485	glycosyltransferase 8 domain containing 1 [Source:MGI Symbol;Acc:MGI:1923735]	-0.37605	0.0443791	0.658408		ENSMUSG00000084111	Gm15710	NA	predicted gene 15710 [Source:MGI Symbol;Acc:MGI:3783151]	-0.379471	0.042328	0.643363
ENSMUSG00000022338	Eny2	223527	enhancer of yellow 2 homolog (Drosophila) [Source:MGI Symbol;Acc:MGI:1919286]	0.375769	0.0445508	0.658408		ENSMUSG00000032422	Snx14	244962	sorting nexin 14 [Source:MGI Symbol;Acc:MGI:2155664]	0.379128	0.0425301	0.643363
ENSMUSG00000022428	Cby1	73739	chibby family member 1, beta catenin antagonist [Source:MGI Symbol;Acc:MGI:1920989]	0.375564	0.0446767	0.658408		ENSMUSG00000026158	Ogfrl1	70155	opioid growth factor receptor-like 1 [Source:MGI Symbol;Acc:MGI:1917405]	0.379594	0.0422559	0.643363
ENSMUSG00000022791	Tnk2	51789	tyrosine kinase, non-receptor, 2 [Source:MGI Symbol;Acc:MGI:1858308]	-0.378762	0.042747	0.658408		ENSMUSG00000025582	Nptx1	18164	neuronal pentraxin 1 [Source:MGI Symbol;Acc:MGI:107811]	0.379895	0.0420792	0.643363
ENSMUSG00000023046	Igfbp6	16012	insulin-like growth factor binding protein 6 [Source:MGI Symbol;Acc:MGI:96441]	0.3749	0.0450858	0.658408		ENSMUSG00000025010	Ccnj	240665	cyclin J [Source:MGI Symbol;Acc:MGI:2443297]	0.379514	0.042303	0.643363
ENSMUSG00000023961	Enpp4	224794	ectonucleotide pyrophosphatase/phosphodiesterase 4 [Source:MGI Symbol;Acc:MGI:2682634]	0.374343	0.0454313	0.658408		ENSMUSG00000035798	Zdhhc17	320150	zinc finger, DHHC domain containing 17 [Source:MGI Symbol;Acc:MGI:2445110]	-0.379163	0.0425095	0.643363
ENSMUSG00000023984	Med20	NA	predicted gene 20517 [Source:MGI Symbol;Acc:MGI:5141982]	-0.372161	0.0468051	0.658408		ENSMUSG00000056267	Cep70	68121	centrosomal protein 70 [Source:MGI Symbol;Acc:MGI:1915371]	-0.37945	0.0423403	0.643363
ENSMUSG00000024135	Srbd1	78586	S1 RNA binding domain 1 [Source:MGI Symbol;Acc:MGI:1925836]	-0.379619	0.0422413	0.658408		ENSMUSG00000021264	Yy1	22632	YY1 transcription factor [Source:MGI Symbol;Acc:MGI:99150]	0.379184	0.0424973	0.643363
ENSMUSG00000024639	Gnaq	14682	guanine nucleotide binding protein, alpha q polypeptide [Source:MGI Symbol;Acc:MGI:95776]	-0.379003	0.042604	0.658408		ENSMUSG00000031659	Adcy7	11513	adenylate cyclase 7 [Source:MGI Symbol;Acc:MGI:102891]	-0.379842	0.0421106	0.643363
ENSMUSG00000024654	Asrgl1	66514	asparaginase like 1 [Source:MGI Symbol;Acc:MGI:1913764]	-0.375492	0.0447205	0.658408		ENSMUSG00000029186	Pi4k2b	67073	phosphatidylinositol 4-kinase type 2 beta [Source:MGI Symbol;Acc:MGI:1914323]	-0.379552	0.0422804	0.643363
ENSMUSG00000024901	Peli3	240518	pellino 3 [Source:MGI Symbol;Acc:MGI:1924963]	-0.374578	0.0452854	0.658408		ENSMUSG00000031485	Prosc	114863	proline synthetase co-transcribed [Source:MGI Symbol;Acc:MGI:1891207]	0.379868	0.0420953	0.643363
ENSMUSG00000026027	Stradb	227154	STE20-related kinase adaptor beta [Source:MGI Symbol;Acc:MGI:2144047]	0.374564	0.0452941	0.658408		ENSMUSG00000026495	Efcab2	68226	EF-hand calcium binding domain 2 [Source:MGI Symbol;Acc:MGI:1915476]	-0.379125	0.0425318	0.643363
ENSMUSG00000026043	Col3a1	12825	collagen, type III, alpha 1 [Source:MGI Symbol;Acc:MGI:88453]	0.375524	0.044701	0.658408		ENSMUSG00000003526	Prodh	19125	proline dehydrogenase [Source:MGI Symbol;Acc:MGI:97770]	0.377575	0.0434552	0.644389
ENSMUSG00000027371	Fahd2a	68126	fumarylacetoacetate hydrolase domain containing 2A [Source:MGI Symbol;Acc:MGI:1915376]	0.374463	0.0453568	0.658408		ENSMUSG00000015522	Arnt	11863	aryl hydrocarbon receptor nuclear translocator [Source:MGI Symbol;Acc:MGI:88071]	0.377517	0.04349	0.644389
ENSMUSG00000027752	Exosc8	69639	exosome component 8 [Source:MGI Symbol;Acc:MGI:1916889]	0.376108	0.0443434	0.658408		ENSMUSG00000005417	Mprip	26936	myosin phosphatase Rho interacting protein [Source:MGI Symbol;Acc:MGI:1349438]	0.377493	0.0435046	0.644389
ENSMUSG00000027907	S100a11	20195	S100 calcium binding protein A11 [Source:MGI Symbol;Acc:MGI:1338798]	0.3726	0.0465265	0.658408		ENSMUSG00000026083	Eif5b	226982	eukaryotic translation initiation factor 5B [Source:MGI Symbol;Acc:MGI:2441772]	0.378006	0.0431971	0.644389
ENSMUSG00000028445	Enho	69638	energy homeostasis associated [Source:MGI Symbol;Acc:MGI:1916888]	-0.373084	0.0462199	0.658408		ENSMUSG00000028032	Papss1	23971	3'-phosphoadenosine 5'-phosphosulfate synthase 1 [Source:MGI Symbol;Acc:MGI:1330587]	-0.377481	0.0435114	0.644389
ENSMUSG00000028757	Ddost	13200	dolichyl-di-phosphooligosaccharide-protein glycotransferase [Source:MGI Symbol;Acc:MGI:1194508]	0.377005	0.0437988	0.658408		ENSMUSG00000038299	Wdr36	225348	WD repeat domain 36 [Source:MGI Symbol;Acc:MGI:1917819]	0.378223	0.0430672	0.644389
ENSMUSG00000029029	Wdr8	59002	WD repeat containing, antisense to Trp73 [Source:MGI Symbol;Acc:MGI:1891749]	0.375022	0.0450106	0.658408		ENSMUSG00000053553	3110082I17Rik	73212	RIKEN cDNA 3110082I17 gene [Source:MGI Symbol;Acc:MGI:1920462]	-0.378911	0.0426584	0.644389
ENSMUSG00000029163	Emilin1	100952	elastin microfibril interfacer 1 [Source:MGI Symbol;Acc:MGI:1926189]	0.379711	0.0421874	0.658408		ENSMUSG00000039178	Tbc1d19	67249	TBC1 domain family, member 19 [Source:MGI Symbol;Acc:MGI:1914499]	-0.377929	0.0432431	0.644389
ENSMUSG00000029434	Vps33a	77573	VPS33A CORVET/HOPS core subunit [Source:MGI Symbol;Acc:MGI:1924823]	-0.375231	0.0448812	0.658408		ENSMUSG00000023795	Pisd-ps2	NA	phosphatidylserine decarboxylase, pseudogene 2 [Source:MGI Symbol;Acc:MGI:3612472]	0.377701	0.0433796	0.644389
ENSMUSG00000029761	Cald1	109624	caldesmon 1 [Source:MGI Symbol;Acc:MGI:88250]	0.375682	0.044604	0.658408		ENSMUSG00000016252	Atp5e	67126	ATP synthase, H+ transporting, mitochondrial F1 complex, epsilon subunit [Source:MGI Symbol;Acc:MGI:1855697]	0.37739	0.0435665	0.644389
ENSMUSG00000030306	Tmtc1	387314	transmembrane and tetratricopeptide repeat containing 1 [Source:MGI Symbol;Acc:MGI:3039590]	0.373802	0.0457688	0.658408		ENSMUSG00000028409	Smu1	74255	smu-1 suppressor of mec-8 and unc-52 homolog (C. elegans) [Source:MGI Symbol;Acc:MGI:1915546]	-0.377258	0.0436461	0.644389
ENSMUSG00000030595	Nfkbib	18036	nuclear factor of kappa light polypeptide gene enhancer in B cells inhibitor, beta [Source:MGI Symbol;Acc:MGI:104752]	-0.373538	0.0459344	0.658408		ENSMUSG00000029468	P2rx7	18439	purinergic receptor P2X, ligand-gated ion channel, 7 [Source:MGI Symbol;Acc:MGI:1339957]	-0.377204	0.0436783	0.644389
ENSMUSG00000031015	Swap70	20947	SWA-70 protein [Source:MGI Symbol;Acc:MGI:1298390]	0.374681	0.0452213	0.658408		ENSMUSG00000054414	Slc30a7	66500	solute carrier family 30 (zinc transporter), member 7 [Source:MGI Symbol;Acc:MGI:1913750]	0.377356	0.0435871	0.644389
ENSMUSG00000031216	Stard8	236920	START domain containing 8 [Source:MGI Symbol;Acc:MGI:2448556]	0.375663	0.0446157	0.658408		ENSMUSG00000047242	Taf9b	407786	TATA-box binding protein associated factor 9B [Source:MGI Symbol;Acc:MGI:3039562]	0.377632	0.0434211	0.644389
ENSMUSG00000031310	Zmym3	56364	zinc finger, MYM-type 3 [Source:MGI Symbol;Acc:MGI:1927231]	-0.375566	0.0446754	0.658408		ENSMUSG00000087373	Gm15892	NA	predicted gene 15892 [Source:MGI Symbol;Acc:MGI:3801833]	0.377838	0.0432973	0.644389
ENSMUSG00000031610	Scrg1	20284	scrapie responsive gene 1 [Source:MGI Symbol;Acc:MGI:1328308]	0.372622	0.0465125	0.658408		ENSMUSG00000020134	Peli1	67245	pellino 1 [Source:MGI Symbol;Acc:MGI:1914495]	-0.378828	0.0427076	0.644389
ENSMUSG00000031627	Irf2	16363	interferon regulatory factor 2 [Source:MGI Symbol;Acc:MGI:96591]	0.372912	0.0463288	0.658408		ENSMUSG00000069273	Hist1h3e	319151	histone cluster 1, H3e [Source:MGI Symbol;Acc:MGI:2448326]	0.377817	0.04331	0.644389
ENSMUSG00000032199	Grinl1a	28015	polymerase (RNA) II (DNA directed) polypeptide M [Source:MGI Symbol;Acc:MGI:107282]	0.372858	0.0463626	0.658408		ENSMUSG00000030804	Vkorc1	NA	predicted gene 21974 [Source:MGI Symbol;Acc:MGI:5439443]	0.378011	0.0431937	0.644389
ENSMUSG00000032374	Plod2	26432	procollagen lysine, 2-oxoglutarate 5-dioxygenase 2 [Source:MGI Symbol;Acc:MGI:1347007]	0.378014	0.0431923	0.658408		ENSMUSG00000043602	Zfp3	193043	zinc finger protein 3 [Source:MGI Symbol;Acc:MGI:99177]	0.377142	0.0437158	0.644389
ENSMUSG00000032883	Acsl3	74205	acyl-CoA synthetase long-chain family member 3 [Source:MGI Symbol;Acc:MGI:1921455]	-0.3791	0.0425471	0.658408		ENSMUSG00000039087	Rreb1	68750	ras responsive element binding protein 1 [Source:MGI Symbol;Acc:MGI:2443664]	-0.37745	0.0435302	0.644389
ENSMUSG00000034401	Spata6	67946	spermatogenesis associated 6 [Source:MGI Symbol;Acc:MGI:1915196]	0.377362	0.0435831	0.658408		ENSMUSG00000006932	Ctnnb1	12387	catenin (cadherin associated protein), beta 1 [Source:MGI Symbol;Acc:MGI:88276]	0.377829	0.0433026	0.644389
ENSMUSG00000035310	Lin54	231506	lin-54 homolog (C. elegans) [Source:MGI Symbol;Acc:MGI:2140902]	0.379875	0.0420913	0.658408		ENSMUSG00000056895	Hist3h2ba	78303	histone cluster 3, H2ba [Source:MGI Symbol;Acc:MGI:1925553]	-0.378513	0.0428944	0.644389
ENSMUSG00000035397	Klf16	118445	Kruppel-like factor 16 [Source:MGI Symbol;Acc:MGI:2153049]	0.373233	0.0461265	0.658408		ENSMUSG00000028228	Cpne3	70568	copine III [Source:MGI Symbol;Acc:MGI:1917818]	-0.377401	0.0435598	0.644389
ENSMUSG00000036160	Surf6	20935	surfeit gene 6 [Source:MGI Symbol;Acc:MGI:98447]	0.376924	0.0438478	0.658408		ENSMUSG00000026655	Fam107b	66540	family with sequence similarity 107, member B [Source:MGI Symbol;Acc:MGI:1913790]	-0.377595	0.0434433	0.644389
ENSMUSG00000036241	Ube2r2	67615	ubiquitin-conjugating enzyme E2R 2 [Source:MGI Symbol;Acc:MGI:1914865]	-0.378267	0.0430413	0.658408		ENSMUSG00000031432	Prps1	19139	phosphoribosyl pyrophosphate synthetase 1 [Source:MGI Symbol;Acc:MGI:97775]	-0.376788	0.0439298	0.646856
ENSMUSG00000036275	9530068E07Rik	213673	RIKEN cDNA 9530068E07 gene [Source:MGI Symbol;Acc:MGI:2654705]	0.376012	0.0444021	0.658408		ENSMUSG00000092242	RP24-396D16.1	NA	predicted gene 20515 [Source:MGI Symbol;Acc:MGI:5141980]	-0.376668	0.0440028	0.647242
ENSMUSG00000036437	Npy1r	18166	neuropeptide Y receptor Y1 [Source:MGI Symbol;Acc:MGI:104963]	0.377153	0.0437091	0.658408		ENSMUSG00000036270	Edc4	234699	enhancer of mRNA decapping 4 [Source:MGI Symbol;Acc:MGI:2446249]	0.374977	0.045038	0.649577
ENSMUSG00000037010	Apln	30878	apelin [Source:MGI Symbol;Acc:MGI:1353624]	-0.375052	0.0449919	0.658408		ENSMUSG00000052962	Mrpl35	66223	mitochondrial ribosomal protein L35 [Source:MGI Symbol;Acc:MGI:1913473]	-0.373201	0.0461464	0.649577
ENSMUSG00000038500	Prr3	75210	proline-rich polypeptide 3 [Source:MGI Symbol;Acc:MGI:1922460]	-0.373357	0.0460483	0.658408		ENSMUSG00000035900	Gramd4	223752	GRAM domain containing 4 [Source:MGI Symbol;Acc:MGI:2676308]	-0.373919	0.0456957	0.649577
ENSMUSG00000038836	Agbl3	76223	ATP/GTP binding protein-like 3 [Source:MGI Symbol;Acc:MGI:1923473]	-0.372169	0.0468	0.658408		ENSMUSG00000056832	Ttc26	264134	tetratricopeptide repeat domain 26 [Source:MGI Symbol;Acc:MGI:2444853]	0.374665	0.0452314	0.649577
ENSMUSG00000039182	AW209491	105351	expressed sequence AW209491 [Source:MGI Symbol;Acc:MGI:2145422]	-0.376451	0.0441344	0.658408		ENSMUSG00000024261	Syt4	20983	synaptotagmin IV [Source:MGI Symbol;Acc:MGI:101759]	0.373732	0.0458127	0.649577
ENSMUSG00000039473	Ubn1	170644	ubinuclein 1 [Source:MGI Symbol;Acc:MGI:1891307]	0.379593	0.0422562	0.658408		ENSMUSG00000027952	Pmvk	68603	phosphomevalonate kinase [Source:MGI Symbol;Acc:MGI:1915853]	-0.372945	0.0463079	0.649577
ENSMUSG00000039556	Ppp1r3f	54646	protein phosphatase 1, regulatory (inhibitor) subunit 3F [Source:MGI Symbol;Acc:MGI:1859617]	-0.375927	0.0444543	0.658408		ENSMUSG00000033326	Kdm4a	230674	lysine (K)-specific demethylase 4A [Source:MGI Symbol;Acc:MGI:2446210]	0.374467	0.0453539	0.649577
ENSMUSG00000039987	Phtf2	68770	putative homeodomain transcription factor 2 [Source:MGI Symbol;Acc:MGI:1916020]	0.373216	0.0461367	0.658408		ENSMUSG00000025159	Mms19	72199	MMS19 (MET18 S. cerevisiae) [Source:MGI Symbol;Acc:MGI:1919449]	0.374567	0.045292	0.649577
ENSMUSG00000041058	Wwp1	107568	WW domain containing E3 ubiquitin protein ligase 1 [Source:MGI Symbol;Acc:MGI:1861728]	0.379831	0.0421171	0.658408		ENSMUSG00000020102	Slc16a7	20503	solute carrier family 16 (monocarboxylic acid transporters), member 7 [Source:MGI Symbol;Acc:MGI:1330284]	0.372929	0.046318	0.649577
ENSMUSG00000041263	Rusc1	72296	RUN and SH3 domain containing 1 [Source:MGI Symbol;Acc:MGI:1919546]	-0.374857	0.0451126	0.658408		ENSMUSG00000025503	Taldo1	21351	transaldolase 1 [Source:MGI Symbol;Acc:MGI:1274789]	0.373622	0.0458819	0.649577
ENSMUSG00000041530	Eif2c1	236511	argonaute RISC catalytic subunit 1 [Source:MGI Symbol;Acc:MGI:2446630]	-0.376513	0.0440969	0.658408		ENSMUSG00000024776	Stambpl1	76630	STAM binding protein like 1 [Source:MGI Symbol;Acc:MGI:1923880]	-0.374275	0.0454738	0.649577
ENSMUSG00000041977	Arhgef11	213498	Rho guanine nucleotide exchange factor (GEF) 11 [Source:MGI Symbol;Acc:MGI:2441869]	-0.377636	0.0434188	0.658408		ENSMUSG00000006050	Sra1	24068	steroid receptor RNA activator 1 [Source:MGI Symbol;Acc:MGI:1344414]	0.373062	0.0462341	0.649577
ENSMUSG00000043639	Rbm20	73713	RNA binding motif protein 20 [Source:MGI Symbol;Acc:MGI:1920963]	-0.376226	0.0442713	0.658408		ENSMUSG00000071424	Grid2	14804	glutamate receptor, ionotropic, delta 2 [Source:MGI Symbol;Acc:MGI:95813]	-0.375239	0.0448763	0.649577
ENSMUSG00000043822	Adamtsl5	66548	ADAMTS-like 5 [Source:MGI Symbol;Acc:MGI:1913798]	0.373966	0.0456666	0.658408		ENSMUSG00000039345	Mettl22	239706	methyltransferase like 22 [Source:MGI Symbol;Acc:MGI:2384301]	-0.374755	0.0451752	0.649577
ENSMUSG00000044216	Kcnj4	16520	potassium inwardly-rectifying channel, subfamily J, member 4 [Source:MGI Symbol;Acc:MGI:104743]	0.376252	0.0442559	0.658408		ENSMUSG00000017716	Birc5	11799	baculoviral IAP repeat-containing 5 [Source:MGI Symbol;Acc:MGI:1203517]	-0.376175	0.0443029	0.649577
ENSMUSG00000046532	Ar	11835	androgen receptor [Source:MGI Symbol;Acc:MGI:88064]	-0.379287	0.0424366	0.658408		ENSMUSG00000001630	Stk38l	232533	serine/threonine kinase 38 like [Source:MGI Symbol;Acc:MGI:1922250]	0.37353	0.0459398	0.649577
ENSMUSG00000046658	Zfp316	54201	zinc finger protein 316 [Source:MGI Symbol;Acc:MGI:1860402]	0.378478	0.0429157	0.658408		ENSMUSG00000022860	Chodl	246048	chondrolectin [Source:MGI Symbol;Acc:MGI:2179069]	0.3762	0.0442877	0.649577
ENSMUSG00000046714	Foxc2	14234	forkhead box C2 [Source:MGI Symbol;Acc:MGI:1347481]	0.372833	0.0463785	0.658408		ENSMUSG00000029110	Rnf4	19822	ring finger protein 4 [Source:MGI Symbol;Acc:MGI:1201691]	0.373721	0.0458194	0.649577
ENSMUSG00000047617	BC029214	227622	non-homologous end joining factor [Source:MGI Symbol;Acc:MGI:2442831]	0.378664	0.0428051	0.658408		ENSMUSG00000059040	Gm5506	433182	enolase 1B, retrotransposed [Source:MGI Symbol;Acc:MGI:3648653]	0.375952	0.044439	0.649577
ENSMUSG00000047789	Slc38a9	268706	solute carrier family 38, member 9 [Source:MGI Symbol;Acc:MGI:1918839]	-0.372302	0.0467155	0.658408		ENSMUSG00000059540	Tcea2	21400	transcription elongation factor A (SII), 2 [Source:MGI Symbol;Acc:MGI:107368]	-0.373478	0.0459719	0.649577
ENSMUSG00000048096	Lmod1	93689	leiomodin 1 (smooth muscle) [Source:MGI Symbol;Acc:MGI:2135671]	0.377859	0.0432847	0.658408		ENSMUSG00000003402	Prkcsh	19089	protein kinase C substrate 80K-H [Source:MGI Symbol;Acc:MGI:107877]	0.37498	0.0450362	0.649577
ENSMUSG00000048878	Hexim1	192231	hexamethylene bis-acetamide inducible 1 [Source:MGI Symbol;Acc:MGI:2385923]	0.372617	0.0465157	0.658408		ENSMUSG00000069875	Frmd4a	NA	NA	-0.375726	0.0445771	0.649577
ENSMUSG00000049904	Tmem17	103765	transmembrane protein 17 [Source:MGI Symbol;Acc:MGI:2144205]	-0.374189	0.0455274	0.658408		ENSMUSG00000003518	Dusp3	72349	dual specificity phosphatase 3 (vaccinia virus phosphatase VH1-related) [Source:MGI Symbol;Acc:MGI:1919599]	0.374296	0.0454606	0.649577
ENSMUSG00000052684	Jun	16476	jun proto-oncogene [Source:MGI Symbol;Acc:MGI:96646]	0.372361	0.0466779	0.658408		ENSMUSG00000029283	Cdc7	12545	cell division cycle 7 (S. cerevisiae) [Source:MGI Symbol;Acc:MGI:1309511]	0.375359	0.0448028	0.649577
ENSMUSG00000054499	Dedd2	67379	death effector domain-containing DNA binding protein 2 [Source:MGI Symbol;Acc:MGI:1914629]	0.372366	0.0466752	0.658408		ENSMUSG00000026072	Il1r1	16177	interleukin 1 receptor, type I [Source:MGI Symbol;Acc:MGI:96545]	0.373198	0.0461486	0.649577
ENSMUSG00000054728	Phactr1	218194	phosphatase and actin regulator 1 [Source:MGI Symbol;Acc:MGI:2659021]	0.373883	0.0457186	0.658408		ENSMUSG00000027796	Smad9	55994	SMAD family member 9 [Source:MGI Symbol;Acc:MGI:1859993]	-0.373561	0.0459198	0.649577
ENSMUSG00000055733	Nap1l3	54561	nucleosome assembly protein 1-like 3 [Source:MGI Symbol;Acc:MGI:1859565]	-0.376594	0.0440477	0.658408		ENSMUSG00000025732	Fam195a	68241	MAPK regulated corepressor interacting protein 2 [Source:MGI Symbol;Acc:MGI:1915491]	0.373053	0.0462398	0.649577
ENSMUSG00000057715	A830018L16Rik	320492	RIKEN cDNA A830018L16 gene [Source:MGI Symbol;Acc:MGI:2444149]	-0.378561	0.0428661	0.658408		ENSMUSG00000031828	Klhl36	234796	kelch-like 36 [Source:MGI Symbol;Acc:MGI:2385305]	-0.37593	0.0444523	0.649577
ENSMUSG00000061080	Lsamp	268890	limbic system-associated membrane protein [Source:MGI Symbol;Acc:MGI:1261760]	-0.378529	0.0428854	0.658408		ENSMUSG00000048280	Zfp738	408068	zinc finger protein 738 [Source:MGI Symbol;Acc:MGI:3040706]	0.375841	0.0445068	0.649577
ENSMUSG00000061684	Rpl21-ps8	NA	ribosomal protein L21, pseudogene 8 [Source:MGI Symbol;Acc:MGI:3648345]	0.376454	0.0441328	0.658408		ENSMUSG00000067148	Polr1c	20016	polymerase (RNA) I polypeptide C [Source:MGI Symbol;Acc:MGI:103288]	0.373473	0.0459756	0.649577
ENSMUSG00000062944	9130023H24Rik	100043133	RIKEN cDNA 9130023H24 gene [Source:MGI Symbol;Acc:MGI:2442738]	-0.376825	0.0439077	0.658408		ENSMUSG00000044496	2510039O18Rik	77034	RIKEN cDNA 2510039O18 gene [Source:MGI Symbol;Acc:MGI:1924284]	0.374587	0.0452795	0.649577
ENSMUSG00000066324	Impad1	242291	inositol monophosphatase domain containing 1 [Source:MGI Symbol;Acc:MGI:1915720]	0.377568	0.0434596	0.658408		ENSMUSG00000040596	Pogk	71592	pogo transposable element with KRAB domain [Source:MGI Symbol;Acc:MGI:1918842]	-0.374339	0.0454337	0.649577
ENSMUSG00000068220	Lgals1	16852	lectin, galactose binding, soluble 1 [Source:MGI Symbol;Acc:MGI:96777]	0.375157	0.0449271	0.658408		ENSMUSG00000025950	Idh1	15926	isocitrate dehydrogenase 1 (NADP+), soluble [Source:MGI Symbol;Acc:MGI:96413]	-0.375653	0.0446216	0.649577
ENSMUSG00000068699	Flnc	68794	filamin C, gamma [Source:MGI Symbol;Acc:MGI:95557]	0.376809	0.0439171	0.658408		ENSMUSG00000039904	Gpr37	14763	G protein-coupled receptor 37 [Source:MGI Symbol;Acc:MGI:1313297]	-0.374028	0.0456274	0.649577
ENSMUSG00000068966	Zbtb34	241311	zinc finger and BTB domain containing 34 [Source:MGI Symbol;Acc:MGI:2685195]	0.376793	0.0439271	0.658408		ENSMUSG00000015659	Serac1	321007	serine active site containing 1 [Source:MGI Symbol;Acc:MGI:2447813]	0.375046	0.0449956	0.649577
ENSMUSG00000070282	3000002C10Rik	NA	RIKEN cDNA 3000002C10 gene [Source:MGI Symbol;Acc:MGI:3036226]	-0.378201	0.0430806	0.658408		ENSMUSG00000030994	D7Ertd443e	71007	DNA segment, Chr 7, ERATO Doi 443, expressed [Source:MGI Symbol;Acc:MGI:1196431]	-0.373242	0.0461205	0.649577
ENSMUSG00000070803	Cited4	56222	Cbp/p300-interacting transactivator, with Glu/Asp-rich carboxy-terminal domain, 4 [Source:MGI Symbol;Acc:MGI:1861694]	0.373559	0.045921	0.658408		ENSMUSG00000000399	Ndufa9	66108	NADH dehydrogenase (ubiquinone) 1 alpha subcomplex, 9 [Source:MGI Symbol;Acc:MGI:1913358]	-0.375004	0.0450214	0.649577
ENSMUSG00000074656	Eif2s2	67204	eukaryotic translation initiation factor 2, subunit 2 (beta) [Source:MGI Symbol;Acc:MGI:1914454]	0.379817	0.0421253	0.658408		ENSMUSG00000028086	Fbxw7	50754	F-box and WD-40 domain protein 7 [Source:MGI Symbol;Acc:MGI:1354695]	-0.373388	0.0460285	0.649577
ENSMUSG00000079334	Nat6	56441	N-acetyltransferase 6 [Source:MGI Symbol;Acc:MGI:1888902]	0.374715	0.0452002	0.658408		ENSMUSG00000028456	Unc13b	22249	unc-13 homolog B (C. elegans) [Source:MGI Symbol;Acc:MGI:1342278]	0.375934	0.04445	0.649577
ENSMUSG00000079557	2020-03-02	224703	membrane-associated ring finger (C3HC4) 2 [Source:MGI Symbol;Acc:MGI:1925915]	-0.37472	0.045197	0.658408		ENSMUSG00000045114	Prrt2	69017	proline-rich transmembrane protein 2 [Source:MGI Symbol;Acc:MGI:1916267]	-0.374453	0.0453631	0.649577
ENSMUSG00000083674	Zfp133-ps	NA	zinc finger protein 133, pseudogene [Source:MGI Symbol;Acc:MGI:2176612]	0.372304	0.0467144	0.658408		ENSMUSG00000031928	Mre11a	17535	MRE11A homolog A, double strand break repair nuclease [Source:MGI Symbol;Acc:MGI:1100512]	0.374133	0.0455621	0.649577
ENSMUSG00000085282	Gm15663	NA	predicted gene 15663 [Source:MGI Symbol;Acc:MGI:3783105]	-0.37529	0.0448451	0.658408		ENSMUSG00000069171	Nr2f1	13865	nuclear receptor subfamily 2, group F, member 1 [Source:MGI Symbol;Acc:MGI:1352451]	-0.373537	0.0459351	0.649577
ENSMUSG00000087598	Zfp111	56707	zinc finger protein 111 [Source:MGI Symbol;Acc:MGI:1929114]	0.375952	0.0444388	0.658408		ENSMUSG00000022066	Entpd4	100862375	ectonucleoside triphosphate diphosphohydrolase 4B [Source:MGI Symbol;Acc:MGI:5435040]	0.374185	0.0455296	0.649577
ENSMUSG00000085527	Gm15535	NA	predicted gene 15535 [Source:MGI Symbol;Acc:MGI:3782983]	0.371952	0.0469386	0.659616		ENSMUSG00000081078	Gm12568	NA	predicted gene 12568 [Source:MGI Symbol;Acc:MGI:3652153]	-0.375602	0.0446534	0.649577
ENSMUSG00000092274	Neat1	NA	nuclear paraspeckle assembly transcript 1 (non-protein coding) [Source:MGI Symbol;Acc:MGI:1914211]	0.371805	0.0470324	0.660265		ENSMUSG00000022008	1200011I18Rik	67467	GPALPP motifs containing 1 [Source:MGI Symbol;Acc:MGI:1914717]	-0.373355	0.0460492	0.649577
ENSMUSG00000003476	Crhr2	12922	corticotropin releasing hormone receptor 2 [Source:MGI Symbol;Acc:MGI:894312]	0.371342	0.0473298	0.66151		ENSMUSG00000087497	2810001G20Rik	NA	RIKEN cDNA 2810001G20 gene [Source:MGI Symbol;Acc:MGI:1913706]	-0.375715	0.0445841	0.649577
ENSMUSG00000018042	Cyb5r3	109754	cytochrome b5 reductase 3 [Source:MGI Symbol;Acc:MGI:94893]	0.371295	0.0473598	0.66151		ENSMUSG00000033849	B3galt2	26878	UDP-Gal:betaGlcNAc beta 1,3-galactosyltransferase, polypeptide 2 [Source:MGI Symbol;Acc:MGI:1349461]	-0.372723	0.0464482	0.650744
ENSMUSG00000022747	St3gal6	54613	ST3 beta-galactoside alpha-2,3-sialyltransferase 6 [Source:MGI Symbol;Acc:MGI:1888707]	0.371299	0.0473573	0.66151		ENSMUSG00000032245	Cln6	76524	ceroid-lipofuscinosis, neuronal 6 [Source:MGI Symbol;Acc:MGI:2159324]	0.372587	0.0465345	0.651295
ENSMUSG00000027006	Dnajc10	66861	DnaJ heat shock protein family (Hsp40) member C10 [Source:MGI Symbol;Acc:MGI:1914111]	0.371387	0.0473004	0.66151		ENSMUSG00000046093	Hpcal4	170638	hippocalcin-like 4 [Source:MGI Symbol;Acc:MGI:2157521]	0.372374	0.0466696	0.651648
ENSMUSG00000091931	Moap1	100233175	GON7, KEOPS complex subunit homolog [Source:MGI Symbol;Acc:MGI:4845848]	0.371348	0.0473256	0.66151		ENSMUSG00000046280	She	214547	src homology 2 domain-containing transforming protein E [Source:MGI Symbol;Acc:MGI:1099462]	-0.372443	0.0466258	0.651648
ENSMUSG00000022843	Clcn2	12724	chloride channel, voltage-sensitive 2 [Source:MGI Symbol;Acc:MGI:105061]	0.371122	0.0474709	0.661782		ENSMUSG00000041650	Pcca	110821	propionyl-Coenzyme A carboxylase, alpha polypeptide [Source:MGI Symbol;Acc:MGI:97499]	-0.372325	0.0467008	0.651648
ENSMUSG00000024414	Mrpl27	94064	mitochondrial ribosomal protein L27 [Source:MGI Symbol;Acc:MGI:2137224]	-0.370876	0.04763	0.661782		ENSMUSG00000030660	Pik3c2a	18704	phosphatidylinositol-4-phosphate 3-kinase catalytic subunit type 2 alpha [Source:MGI Symbol;Acc:MGI:1203729]	0.372246	0.046751	0.651692
ENSMUSG00000049922	Slc35c1	228368	solute carrier family 35, member C1 [Source:MGI Symbol;Acc:MGI:2443301]	0.371049	0.0475182	0.661782		ENSMUSG00000086842	Gm15681	NA	predicted gene 15681 [Source:MGI Symbol;Acc:MGI:3783123]	-0.372157	0.046808	0.651831
ENSMUSG00000056073	Grik2	14806	glutamate receptor, ionotropic, kainate 2 (beta 2) [Source:MGI Symbol;Acc:MGI:95815]	-0.370908	0.0476092	0.661782		ENSMUSG00000033222	Ttf2	74044	transcription termination factor, RNA polymerase II [Source:MGI Symbol;Acc:MGI:1921294]	0.372021	0.0468944	0.652378
ENSMUSG00000087313	Dleu2	NA	NA	0.371006	0.0475457	0.661782		ENSMUSG00000043496	Tril	66873	TLR4 interactor with leucine-rich repeats [Source:MGI Symbol;Acc:MGI:1914123]	-0.371489	0.047235	0.652416
ENSMUSG00000090523	Gypc	71683	glycophorin C [Source:MGI Symbol;Acc:MGI:1098566]	0.37082	0.0476659	0.661782		ENSMUSG00000038335	Tsr1	104662	TSR1 20S rRNA accumulation [Source:MGI Symbol;Acc:MGI:2144566]	-0.371418	0.0472805	0.652416
ENSMUSG00000037820	Tgm2	21817	transglutaminase 2, C polypeptide [Source:MGI Symbol;Acc:MGI:98731]	0.370579	0.047822	0.663285		ENSMUSG00000041144	Dnahc7b	227058	dynein, axonemal, heavy chain 7B [Source:MGI Symbol;Acc:MGI:2684953]	-0.371726	0.0470831	0.652416
ENSMUSG00000024231	Cul2	71745	cullin 2 [Source:MGI Symbol;Acc:MGI:1918995]	-0.370428	0.0479203	0.663983		ENSMUSG00000052214	Opa3	403187	optic atrophy 3 [Source:MGI Symbol;Acc:MGI:2686271]	0.371879	0.0469852	0.652416
ENSMUSG00000000355	Mcts1	68995	malignant T cell amplified sequence 1 [Source:MGI Symbol;Acc:MGI:1916245]	-0.36906	0.0488144	0.66447		ENSMUSG00000026021	Sumo1	22218	small ubiquitin-like modifier 1 [Source:MGI Symbol;Acc:MGI:1197010]	-0.371654	0.0471293	0.652416
ENSMUSG00000000632	Sez6	20370	seizure related gene 6 [Source:MGI Symbol;Acc:MGI:104745]	0.368857	0.0489488	0.66447		ENSMUSG00000038094	Atp13a4	224079	ATPase type 13A4 [Source:MGI Symbol;Acc:MGI:1924456]	-0.371359	0.0473185	0.652416
ENSMUSG00000001036	Epn2	13855	epsin 2 [Source:MGI Symbol;Acc:MGI:1333766]	-0.367709	0.0497108	0.66447		ENSMUSG00000039488	Cntn5	244682	contactin 5 [Source:MGI Symbol;Acc:MGI:3042287]	-0.371302	0.0473555	0.652416
ENSMUSG00000002981	Clptm1	56457	cleft lip and palate associated transmembrane protein 1 [Source:MGI Symbol;Acc:MGI:1927155]	0.369704	0.048392	0.66447		ENSMUSG00000022387	Brd1	223770	bromodomain containing 1 [Source:MGI Symbol;Acc:MGI:1924161]	0.371282	0.0473679	0.652416
ENSMUSG00000005397	Nid1	18073	nidogen 1 [Source:MGI Symbol;Acc:MGI:97342]	0.36889	0.0489268	0.66447		ENSMUSG00000079738	Rundc2a	NA	NA	-0.37143	0.0472731	0.652416
ENSMUSG00000013089	Etv5	104156	ets variant 5 [Source:MGI Symbol;Acc:MGI:1096867]	0.367609	0.0497777	0.66447		ENSMUSG00000073411	H2-D1	14964	histocompatibility 2, D region locus 1 [Source:MGI Symbol;Acc:MGI:95896]	-0.371432	0.0472717	0.652416
ENSMUSG00000015222	Mtap2	17756	microtubule-associated protein 2 [Source:MGI Symbol;Acc:MGI:97175]	-0.367984	0.0495277	0.66447		ENSMUSG00000024393	Prrc2a	53761	proline-rich coiled-coil 2A [Source:MGI Symbol;Acc:MGI:1915467]	0.371036	0.0475265	0.652758
ENSMUSG00000018189	Uchl5	56207	ubiquitin carboxyl-terminal esterase L5 [Source:MGI Symbol;Acc:MGI:1914848]	-0.370114	0.0481244	0.66447		ENSMUSG00000022370	Mrpl13	68537	mitochondrial ribosomal protein L13 [Source:MGI Symbol;Acc:MGI:2137218]	-0.371076	0.0475006	0.652758
ENSMUSG00000020592	Sdc1	20969	syndecan 1 [Source:MGI Symbol;Acc:MGI:1349162]	0.367742	0.0496887	0.66447		ENSMUSG00000002983	Relb	19698	avian reticuloendotheliosis viral (v-rel) oncogene related B [Source:MGI Symbol;Acc:MGI:103289]	-0.371024	0.0475341	0.652758
ENSMUSG00000024601	Isoc1	66307	isochorismatase domain containing 1 [Source:MGI Symbol;Acc:MGI:1913557]	-0.368355	0.0492808	0.66447		ENSMUSG00000004980	Hnrnpa2b1	53379	heterogeneous nuclear ribonucleoprotein A2/B1 [Source:MGI Symbol;Acc:MGI:104819]	0.370877	0.0476295	0.653301
ENSMUSG00000025278	Flnb	286940	filamin, beta [Source:MGI Symbol;Acc:MGI:2446089]	0.368678	0.0490667	0.66447		ENSMUSG00000073889	Il11ra1	16157	interleukin 11 receptor, alpha chain 1 [Source:MGI Symbol;Acc:MGI:107426]	0.370817	0.047668	0.653301
ENSMUSG00000025645	Ccdc51	66658	coiled-coil domain containing 51 [Source:MGI Symbol;Acc:MGI:1913908]	0.368209	0.0493778	0.66447		ENSMUSG00000040225	Prrc2c	226562	proline-rich coiled-coil 2C [Source:MGI Symbol;Acc:MGI:1913754]	0.370744	0.0477152	0.653303
ENSMUSG00000026575	Nme7	171567	NME/NM23 family member 7 [Source:MGI Symbol;Acc:MGI:2449121]	-0.369594	0.048464	0.66447		ENSMUSG00000029755	Dlx5	13395	distal-less homeobox 5 [Source:MGI Symbol;Acc:MGI:101926]	0.36897	0.0488739	0.653389
ENSMUSG00000026683	Nuf2	66977	NUF2, NDC80 kinetochore complex component [Source:MGI Symbol;Acc:MGI:1914227]	0.369919	0.0482512	0.66447		ENSMUSG00000070570	Slc17a7	72961	solute carrier family 17 (sodium-dependent inorganic phosphate cotransporter), member 7 [Source:MGI Symbol;Acc:MGI:1920211]	0.36893	0.0489004	0.653389
ENSMUSG00000028669	1110049F12Rik	66193	PITH (C-terminal proteasome-interacting domain of thioredoxin-like) domain containing 1 [Source:MGI Symbol;Acc:MGI:1913443]	-0.36816	0.0494101	0.66447		ENSMUSG00000022311	Csmd3	239420	CUB and Sushi multiple domains 3 [Source:MGI Symbol;Acc:MGI:2386403]	-0.369829	0.0483102	0.653389
ENSMUSG00000030979	Uros	22276	uroporphyrinogen III synthase [Source:MGI Symbol;Acc:MGI:98917]	-0.369129	0.0487694	0.66447		ENSMUSG00000072972	Adam4	11498	a disintegrin and metallopeptidase domain 4 [Source:MGI Symbol;Acc:MGI:104731]	-0.369604	0.0484572	0.653389
ENSMUSG00000031328	Flna	192176	filamin, alpha [Source:MGI Symbol;Acc:MGI:95556]	0.369415	0.048581	0.66447		ENSMUSG00000039473	Ubn1	170644	ubinuclein 1 [Source:MGI Symbol;Acc:MGI:1891307]	0.369726	0.0483773	0.653389
ENSMUSG00000031429	Psmd10	53380	proteasome (prosome, macropain) 26S subunit, non-ATPase, 10 [Source:MGI Symbol;Acc:MGI:1858898]	-0.36856	0.0491447	0.66447		ENSMUSG00000017776	Crk	12928	v-crk avian sarcoma virus CT10 oncogene homolog [Source:MGI Symbol;Acc:MGI:88508]	0.370499	0.0478737	0.653389
ENSMUSG00000032041	Tirap	117149	toll-interleukin 1 receptor (TIR) domain-containing adaptor protein [Source:MGI Symbol;Acc:MGI:2152213]	0.367704	0.0497147	0.66447		ENSMUSG00000003746	Man1a	17155	mannosidase 1, alpha [Source:MGI Symbol;Acc:MGI:104677]	0.369404	0.0485884	0.653389
ENSMUSG00000032299	Commd4	66199	COMM domain containing 4 [Source:MGI Symbol;Acc:MGI:1913449]	-0.368388	0.0492587	0.66447		ENSMUSG00000043614	Vps37d	194309	vacuolar protein sorting 37D [Source:MGI Symbol;Acc:MGI:2159402]	-0.369502	0.0485239	0.653389
ENSMUSG00000032316	Clk3	102414	CDC-like kinase 3 [Source:MGI Symbol;Acc:MGI:1098670]	0.367936	0.0495597	0.66447		ENSMUSG00000042487	Leo1	235497	Leo1, Paf1/RNA polymerase II complex component [Source:MGI Symbol;Acc:MGI:2685031]	-0.370434	0.0479163	0.653389
ENSMUSG00000033159	1810031K17Rik	69171	cyclin Pas1/PHO80 domain containing 1 [Source:MGI Symbol;Acc:MGI:1916421]	0.367998	0.0495181	0.66447		ENSMUSG00000027220	Syt13	80976	synaptotagmin XIII [Source:MGI Symbol;Acc:MGI:1933945]	0.369143	0.04876	0.653389
ENSMUSG00000034994	Eef2	13629	eukaryotic translation elongation factor 2 [Source:MGI Symbol;Acc:MGI:95288]	-0.36982	0.0483159	0.66447		ENSMUSG00000009995	Taz	66826	tafazzin [Source:MGI Symbol;Acc:MGI:109626]	-0.369965	0.0482211	0.653389
ENSMUSG00000038023	Atp6v0a2	21871	ATPase, H+ transporting, lysosomal V0 subunit A2 [Source:MGI Symbol;Acc:MGI:104855]	0.367914	0.049574	0.66447		ENSMUSG00000036825	Ssx2ip	99167	synovial sarcoma, X 2 interacting protein [Source:MGI Symbol;Acc:MGI:2139150]	-0.370535	0.0478505	0.653389
ENSMUSG00000038375	Trp53inp2	68728	transformation related protein 53 inducible nuclear protein 2 [Source:MGI Symbol;Acc:MGI:1915978]	0.369596	0.0484623	0.66447		ENSMUSG00000028128	F3	14066	coagulation factor III [Source:MGI Symbol;Acc:MGI:88381]	0.369283	0.0486676	0.653389
ENSMUSG00000040724	Kcna2	16490	potassium voltage-gated channel, shaker-related subfamily, member 2 [Source:MGI Symbol;Acc:MGI:96659]	-0.369627	0.0484422	0.66447		ENSMUSG00000026135	Zfp142	77264	zinc finger protein 142 [Source:MGI Symbol;Acc:MGI:1924514]	0.369409	0.0485852	0.653389
ENSMUSG00000041319	Thoc6	386612	THO complex 6 [Source:MGI Symbol;Acc:MGI:2677480]	0.368415	0.0492409	0.66447		ENSMUSG00000042622	Maff	17133	v-maf musculoaponeurotic fibrosarcoma oncogene family, protein F (avian) [Source:MGI Symbol;Acc:MGI:96910]	0.370082	0.0481451	0.653389
ENSMUSG00000047238	Mageh1	75625	melanoma antigen, family H, 1 [Source:MGI Symbol;Acc:MGI:1922875]	-0.36853	0.0491648	0.66447		ENSMUSG00000013662	Atad1	67979	ATPase family, AAA domain containing 1 [Source:MGI Symbol;Acc:MGI:1915229]	-0.36928	0.0486702	0.653389
ENSMUSG00000048040	Arxes2	76976	adipocyte-related X-chromosome expressed sequence 2 [Source:MGI Symbol;Acc:MGI:1924226]	-0.369182	0.0487342	0.66447		ENSMUSG00000024411	Aqp4	11829	aquaporin 4 [Source:MGI Symbol;Acc:MGI:107387]	-0.370029	0.0481796	0.653389
ENSMUSG00000051048	P4ha3	320452	procollagen-proline, 2-oxoglutarate 4-dioxygenase (proline 4-hydroxylase), alpha polypeptide III [Source:MGI Symbol;Acc:MGI:2444049]	-0.367997	0.0495191	0.66447		ENSMUSG00000049858	Suox	211389	sulfite oxidase [Source:MGI Symbol;Acc:MGI:2446117]	-0.369233	0.048701	0.653389
ENSMUSG00000053286	1190005F20Rik	98685	tRNA methyltransferase 1 like [Source:MGI Symbol;Acc:MGI:1916185]	0.36766	0.0497438	0.66447		ENSMUSG00000030779	Rbbp6	19647	retinoblastoma binding protein 6, ubiquitin ligase [Source:MGI Symbol;Acc:MGI:894835]	-0.370359	0.047965	0.653389
ENSMUSG00000054226	Tprkb	69786	Tp53rk binding protein [Source:MGI Symbol;Acc:MGI:1917036]	-0.368976	0.04887	0.66447		ENSMUSG00000079317	Trappc2	66226	trafficking protein particle complex 2 [Source:MGI Symbol;Acc:MGI:1913476]	-0.369369	0.0486117	0.653389
ENSMUSG00000061410	Zcchc14	142682	zinc finger, CCHC domain containing 14 [Source:MGI Symbol;Acc:MGI:2159407]	0.369928	0.0482454	0.66447		ENSMUSG00000074264	Amy1	11722	amylase 1, salivary [Source:MGI Symbol;Acc:MGI:88019]	-0.369371	0.04861	0.653389
ENSMUSG00000063334	Krr1	52705	KRR1, small subunit (SSU) processome component, homolog (yeast) [Source:MGI Symbol;Acc:MGI:1289274]	0.367864	0.0496078	0.66447		ENSMUSG00000017677	Wsb1	78889	WD repeat and SOCS box-containing 1 [Source:MGI Symbol;Acc:MGI:1926139]	-0.368954	0.0488846	0.653389
ENSMUSG00000069372	Ctxn3	629147	cortexin 3 [Source:MGI Symbol;Acc:MGI:3642816]	0.369807	0.0483246	0.66447		ENSMUSG00000030032	Wdr54	75659	WD repeat domain 54 [Source:MGI Symbol;Acc:MGI:1922909]	-0.369098	0.0487893	0.653389
ENSMUSG00000074637	Sox2	20674	SRY (sex determining region Y)-box 2 [Source:MGI Symbol;Acc:MGI:98364]	-0.369142	0.0487604	0.66447		ENSMUSG00000029135	Fosl2	14284	fos-like antigen 2 [Source:MGI Symbol;Acc:MGI:102858]	0.370218	0.0480567	0.653389
ENSMUSG00000080440	SNORA79	NA	predicted gene, 25848 [Source:MGI Symbol;Acc:MGI:5455625]	0.369877	0.0482788	0.66447		ENSMUSG00000028167	Bdh2	69772	3-hydroxybutyrate dehydrogenase, type 2 [Source:MGI Symbol;Acc:MGI:1917022]	-0.369628	0.0484415	0.653389
ENSMUSG00000084289	Gm6977	NA	predicted gene 6977 [Source:MGI Symbol;Acc:MGI:3647597]	0.369365	0.0486139	0.66447		ENSMUSG00000071653	1810009A15Rik	66276	RIKEN cDNA 1810009A15 gene [Source:MGI Symbol;Acc:MGI:1913526]	-0.368785	0.0489958	0.654033
ENSMUSG00000022191	Drosha	14000	drosha, ribonuclease type III [Source:MGI Symbol;Acc:MGI:1261425]	-0.366596	0.050459	0.665544		ENSMUSG00000052337	Immt	76614	inner membrane protein, mitochondrial [Source:MGI Symbol;Acc:MGI:1923864]	0.368665	0.0490754	0.654465
ENSMUSG00000022521	Crebbp	12914	CREB binding protein [Source:MGI Symbol;Acc:MGI:1098280]	0.366634	0.0504333	0.665544		ENSMUSG00000055629	B4galnt4	330671	beta-1,4-N-acetyl-galactosaminyl transferase 4 [Source:MGI Symbol;Acc:MGI:2652891]	-0.368576	0.0491341	0.654618
ENSMUSG00000022562	Oplah	75475	5-oxoprolinase (ATP-hydrolysing) [Source:MGI Symbol;Acc:MGI:1922725]	0.366573	0.0504748	0.665544		ENSMUSG00000063704	Mapk15	332110	mitogen-activated protein kinase 15 [Source:MGI Symbol;Acc:MGI:2652894]	-0.368232	0.0493625	0.656529
ENSMUSG00000024370	Cdc23	52563	CDC23 cell division cycle 23 [Source:MGI Symbol;Acc:MGI:1098815]	-0.366694	0.050393	0.665544		ENSMUSG00000036949	Slc39a12	277468	solute carrier family 39 (zinc transporter), member 12 [Source:MGI Symbol;Acc:MGI:2139274]	-0.368217	0.0493723	0.656529
ENSMUSG00000029287	Tgfbr3	21814	transforming growth factor, beta receptor III [Source:MGI Symbol;Acc:MGI:104637]	0.367108	0.0501137	0.665544		ENSMUSG00000001520	Nrip2	60345	nuclear receptor interacting protein 2 [Source:MGI Symbol;Acc:MGI:1891884]	-0.367872	0.0496025	0.658326
ENSMUSG00000034390	4933407C03Rik	74440	c-Maf inducing protein [Source:MGI Symbol;Acc:MGI:1921690]	-0.366945	0.050224	0.665544		ENSMUSG00000001995	Sipa1l2	244668	signal-induced proliferation-associated 1 like 2 [Source:MGI Symbol;Acc:MGI:2676970]	0.367934	0.0495611	0.658326
ENSMUSG00000039828	Wdr70	545085	WD repeat domain 70 [Source:MGI Symbol;Acc:MGI:1921020]	-0.367139	0.0500932	0.665544		ENSMUSG00000044060	A830010M20Rik	NA	NA	0.367652	0.0497493	0.659012
ENSMUSG00000045875	Adra1a	11549	adrenergic receptor, alpha 1a [Source:MGI Symbol;Acc:MGI:104773]	-0.366457	0.0505534	0.665544		ENSMUSG00000024902	Mrpl11	66419	mitochondrial ribosomal protein L11 [Source:MGI Symbol;Acc:MGI:2137215]	-0.367667	0.0497392	0.659012
ENSMUSG00000046618	Olfml2a	241327	olfactomedin-like 2A [Source:MGI Symbol;Acc:MGI:2444741]	0.36653	0.0505038	0.665544		ENSMUSG00000052144	Ppp4r2	232314	protein phosphatase 4, regulatory subunit 2 [Source:MGI Symbol;Acc:MGI:3027896]	0.367551	0.0498169	0.659278
ENSMUSG00000052135	Foxo6	329934	forkhead box O6 [Source:MGI Symbol;Acc:MGI:2676586]	-0.367303	0.0499829	0.665544		ENSMUSG00000021263	Degs2	70059	delta(4)-desaturase, sphingolipid 2 [Source:MGI Symbol;Acc:MGI:1917309]	0.36709	0.0501259	0.659311
ENSMUSG00000054364	Rhob	11852	ras homolog family member B [Source:MGI Symbol;Acc:MGI:107949]	0.36706	0.0501461	0.665544		ENSMUSG00000032437	Stt3b	68292	STT3, subunit of the oligosaccharyltransferase complex, homolog B (S. cerevisiae) [Source:MGI Symbol;Acc:MGI:1915542]	0.367224	0.050036	0.659311
ENSMUSG00000062353	Gm15772	NA	predicted gene 15772 [Source:MGI Symbol;Acc:MGI:3805541]	-0.36716	0.0500791	0.665544		ENSMUSG00000024598	Fbn2	14119	fibrillin 2 [Source:MGI Symbol;Acc:MGI:95490]	-0.367228	0.0500331	0.659311
ENSMUSG00000073684	2610002J02Rik	67513	Fanconi anemia core complex associated protein 20 [Source:MGI Symbol;Acc:MGI:1914763]	-0.366727	0.050371	0.665544		ENSMUSG00000027238	Frmd5	228564	FERM domain containing 5 [Source:MGI Symbol;Acc:MGI:2442557]	0.367117	0.0501078	0.659311
ENSMUSG00000074215	Gm10643	NA	predicted gene 10643 [Source:MGI Symbol;Acc:MGI:3642507]	-0.36642	0.0505787	0.665544		ENSMUSG00000051977	Prdm9	213389	PR domain containing 9 [Source:MGI Symbol;Acc:MGI:2384854]	-0.367325	0.0499682	0.659311
ENSMUSG00000085811	Gm11669	NA	centrosomal protein 112, intronic transcript [Source:MGI Symbol;Acc:MGI:3649867]	-0.36672	0.0503755	0.665544		ENSMUSG00000030726	Pold3	67967	polymerase (DNA-directed), delta 3, accessory subunit [Source:MGI Symbol;Acc:MGI:1915217]	0.367019	0.0501742	0.659311
ENSMUSG00000027200	Sema6d	214968	sema domain, transmembrane domain (TM), and cytoplasmic domain, (semaphorin) 6D [Source:MGI Symbol;Acc:MGI:2387661]	-0.366065	0.0508193	0.666785		ENSMUSG00000030615	Tmem126a	66271	transmembrane protein 126A [Source:MGI Symbol;Acc:MGI:1913521]	0.36698	0.0502001	0.659311
ENSMUSG00000034379	Wdr5b	69544	WD repeat domain 5B [Source:MGI Symbol;Acc:MGI:1916794]	-0.366031	0.0508428	0.666785		ENSMUSG00000028034	Fubp1	51886	far upstream element (FUSE) binding protein 1 [Source:MGI Symbol;Acc:MGI:1196294]	0.367165	0.0500758	0.659311
ENSMUSG00000036712	Cyld	74256	CYLD lysine 63 deubiquitinase [Source:MGI Symbol;Acc:MGI:1921506]	-0.365997	0.0508655	0.666785		ENSMUSG00000022840	Adcy5	224129	adenylate cyclase 5 [Source:MGI Symbol;Acc:MGI:99673]	0.365933	0.0509092	0.660712
ENSMUSG00000037373	Ctbp1	13016	C-terminal binding protein 1 [Source:MGI Symbol;Acc:MGI:1201685]	0.366167	0.0507499	0.666785		ENSMUSG00000018209	Stk4	58231	serine/threonine kinase 4 [Source:MGI Symbol;Acc:MGI:1929004]	0.366532	0.0505028	0.660712
ENSMUSG00000038095	Sbno1	243272	strawberry notch homolog 1 (Drosophila) [Source:MGI Symbol;Acc:MGI:2384298]	-0.365918	0.0509193	0.66686		ENSMUSG00000031980	Agt	11606	angiotensinogen (serpin peptidase inhibitor, clade A, member 8) [Source:MGI Symbol;Acc:MGI:87963]	-0.36567	0.0510889	0.660712
ENSMUSG00000002329	Mdp1	67881	magnesium-dependent phosphatase 1 [Source:MGI Symbol;Acc:MGI:1915131]	-0.36506	0.0515066	0.668611		ENSMUSG00000022855	Senp2	75826	SUMO/sentrin specific peptidase 2 [Source:MGI Symbol;Acc:MGI:1923076]	0.366312	0.0506514	0.660712
ENSMUSG00000025350	Rdh5	19682	retinol dehydrogenase 5 [Source:MGI Symbol;Acc:MGI:1201412]	0.364956	0.0515783	0.668611		ENSMUSG00000058396	Gpr182	11536	G protein-coupled receptor 182 [Source:MGI Symbol;Acc:MGI:109545]	0.365617	0.0511249	0.660712
ENSMUSG00000029613	Eif2ak1	15467	eukaryotic translation initiation factor 2 alpha kinase 1 [Source:MGI Symbol;Acc:MGI:1353448]	-0.365643	0.0511069	0.668611		ENSMUSG00000042873	Lhfpl4	269788	lipoma HMGIC fusion partner-like protein 4 [Source:MGI Symbol;Acc:MGI:3057108]	-0.365528	0.0511855	0.660712
ENSMUSG00000030256	Bhlhe41	79362	basic helix-loop-helix family, member e41 [Source:MGI Symbol;Acc:MGI:1930704]	0.365188	0.0514185	0.668611		ENSMUSG00000053907	Mat2a	232087	methionine adenosyltransferase II, alpha [Source:MGI Symbol;Acc:MGI:2443731]	0.365849	0.0509662	0.660712
ENSMUSG00000036197	Gxylt1	223827	glucoside xylosyltransferase 1 [Source:MGI Symbol;Acc:MGI:2684933]	0.365404	0.0512709	0.668611		ENSMUSG00000037408	Cnnm4	94220	cyclin M4 [Source:MGI Symbol;Acc:MGI:2151060]	0.365454	0.0512363	0.660712
ENSMUSG00000039197	Adk	11534	adenosine kinase [Source:MGI Symbol;Acc:MGI:87930]	0.36555	0.0511705	0.668611		ENSMUSG00000054659	Pm20d2	242377	peptidase M20 domain containing 2 [Source:MGI Symbol;Acc:MGI:2685270]	-0.366066	0.0508185	0.660712
ENSMUSG00000043079	Synpo	104027	synaptopodin [Source:MGI Symbol;Acc:MGI:1099446]	0.365447	0.0512412	0.668611		ENSMUSG00000085554	AI854517	NA	NA	-0.365692	0.0510734	0.660712
ENSMUSG00000044477	Zfand3	21769	zinc finger, AN1-type domain 3 [Source:MGI Symbol;Acc:MGI:1096572]	0.365194	0.0514147	0.668611		ENSMUSG00000035314	Gdpd5	233552	glycerophosphodiester phosphodiesterase domain containing 5 [Source:MGI Symbol;Acc:MGI:2686926]	0.365433	0.0512506	0.660712
ENSMUSG00000056458	Stk30	26448	MOK protein kinase [Source:MGI Symbol;Acc:MGI:1336881]	0.364878	0.051632	0.668611		ENSMUSG00000039081	Zfp503	218820	zinc finger protein 503 [Source:MGI Symbol;Acc:MGI:1353644]	0.36644	0.0505648	0.660712
ENSMUSG00000058975	Kcnc1	16502	potassium voltage gated channel, Shaw-related subfamily, member 1 [Source:MGI Symbol;Acc:MGI:96667]	-0.365334	0.0513186	0.668611		ENSMUSG00000037415	Ranbp10	74334	RAN binding protein 10 [Source:MGI Symbol;Acc:MGI:1921584]	0.366054	0.050827	0.660712
ENSMUSG00000059173	Pde1a	18573	phosphodiesterase 1A, calmodulin-dependent [Source:MGI Symbol;Acc:MGI:1201792]	0.364889	0.0516241	0.668611		ENSMUSG00000026698	Pigc	67292	phosphatidylinositol glycan anchor biosynthesis, class C [Source:MGI Symbol;Acc:MGI:1914542]	0.365578	0.0511514	0.660712
ENSMUSG00000061911	Myt1l	17933	myelin transcription factor 1-like [Source:MGI Symbol;Acc:MGI:1100511]	-0.364943	0.0515869	0.668611		ENSMUSG00000021701	Plk2	20620	polo-like kinase 2 [Source:MGI Symbol;Acc:MGI:1099790]	0.365609	0.0511302	0.660712
ENSMUSG00000004665	Cnn2	12798	calponin 2 [Source:MGI Symbol;Acc:MGI:105093]	0.364245	0.052069	0.669265		ENSMUSG00000016637	Ift27	67042	intraflagellar transport 27 [Source:MGI Symbol;Acc:MGI:1914292]	-0.366628	0.0504375	0.660712
ENSMUSG00000021102	Glrx5	73046	glutaredoxin 5 [Source:MGI Symbol;Acc:MGI:1920296]	0.364639	0.0517963	0.669265		ENSMUSG00000005683	Cs	12974	citrate synthase [Source:MGI Symbol;Acc:MGI:88529]	-0.365419	0.0512605	0.660712
ENSMUSG00000030717	Nupr1	56312	nuclear protein transcription regulator 1 [Source:MGI Symbol;Acc:MGI:1891834]	0.364377	0.0519776	0.669265		ENSMUSG00000035840	Lysmd3	80289	LysM, putative peptidoglycan-binding, domain containing 3 [Source:MGI Symbol;Acc:MGI:1915906]	0.366039	0.0508372	0.660712
ENSMUSG00000031605	Klhl2	77113	kelch-like 2, Mayven [Source:MGI Symbol;Acc:MGI:1924363]	0.364289	0.0520387	0.669265		ENSMUSG00000056763	Cspp1	211660	centrosome and spindle pole associated protein 1 [Source:MGI Symbol;Acc:MGI:2681832]	-0.366523	0.0505085	0.660712
ENSMUSG00000038244	Mical2	320878	microtubule associated monooxygenase, calponin and LIM domain containing 2 [Source:MGI Symbol;Acc:MGI:2444947]	0.36443	0.0519409	0.669265		ENSMUSG00000047342	Zfp286	192651	zinc finger protein 286 [Source:MGI Symbol;Acc:MGI:2384758]	-0.366552	0.050489	0.660712
ENSMUSG00000044043	Pcdhb14	93885	protocadherin beta 14 [Source:MGI Symbol;Acc:MGI:2136749]	-0.364254	0.0520627	0.669265		ENSMUSG00000029920	Smarcad1	13990	SWI/SNF-related, matrix-associated actin-dependent regulator of chromatin, subfamily a, containing DEAD/H box 1 [Source:MGI Symbol;Acc:MGI:95453]	0.365343	0.0513127	0.66077
ENSMUSG00000054823	Whsc1l1	234135	nuclear receptor binding SET domain protein 3 [Source:MGI Symbol;Acc:MGI:2142581]	-0.36434	0.0520031	0.669265		ENSMUSG00000087221	BC037032	NA	cDNA Sequence BC037032 [Source:MGI Symbol;Acc:MGI:3040924]	0.365231	0.0513892	0.661141
ENSMUSG00000063884	Ptcd3	69956	pentatricopeptide repeat domain 3 [Source:MGI Symbol;Acc:MGI:1917206]	-0.36429	0.0520383	0.669265		ENSMUSG00000051022	Hs3st1	15476	heparan sulfate (glucosamine) 3-O-sulfotransferase 1 [Source:MGI Symbol;Acc:MGI:1201606]	0.364778	0.0517003	0.66279
ENSMUSG00000040621	Gemin8	237221	gem nuclear organelle associated protein 8 [Source:MGI Symbol;Acc:MGI:2384300]	-0.364158	0.0521297	0.669425		ENSMUSG00000057177	Gsk3a	606496	glycogen synthase kinase 3 alpha [Source:MGI Symbol;Acc:MGI:2152453]	0.364693	0.0517596	0.66279
ENSMUSG00000002147	Stat6	20852	signal transducer and activator of transcription 6 [Source:MGI Symbol;Acc:MGI:103034]	0.364085	0.0521801	0.669451		ENSMUSG00000062234	Gak	231580	cyclin G associated kinase [Source:MGI Symbol;Acc:MGI:2442153]	0.364628	0.0518044	0.66279
ENSMUSG00000027603	Ggt7	207182	gamma-glutamyltransferase 7 [Source:MGI Symbol;Acc:MGI:1913385]	-0.363851	0.0523426	0.670268		ENSMUSG00000029003	Mad2l2	71890	MAD2 mitotic arrest deficient-like 2 [Source:MGI Symbol;Acc:MGI:1919140]	0.3648	0.0516858	0.66279
ENSMUSG00000028849	Mtap7d1	245877	MAP7 domain containing 1 [Source:MGI Symbol;Acc:MGI:2384297]	0.363892	0.0523142	0.670268		ENSMUSG00000018322	Tomm34	67145	translocase of outer mitochondrial membrane 34 [Source:MGI Symbol;Acc:MGI:1914395]	0.364765	0.0517098	0.66279
ENSMUSG00000043336	Filip1l	78749	filamin A interacting protein 1-like [Source:MGI Symbol;Acc:MGI:1925999]	0.363785	0.0523889	0.670268		ENSMUSG00000031403	Dkc1	245474	dyskeratosis congenita 1, dyskerin [Source:MGI Symbol;Acc:MGI:1861727]	0.364735	0.0517305	0.66279
ENSMUSG00000002395	Use1	67023	unconventional SNARE in the ER 1 homolog (S. cerevisiae) [Source:MGI Symbol;Acc:MGI:1914273]	0.363326	0.0527093	0.672785		ENSMUSG00000001632	Brpf1	78783	bromodomain and PHD finger containing, 1 [Source:MGI Symbol;Acc:MGI:1926033]	0.363985	0.0522495	0.663111
ENSMUSG00000021638	Ocln	18260	occludin [Source:MGI Symbol;Acc:MGI:106183]	0.363225	0.0527798	0.672785		ENSMUSG00000020823	Sec14l1	74136	SEC14-like lipid binding 1 [Source:MGI Symbol;Acc:MGI:1921386]	0.363698	0.0524494	0.663111
ENSMUSG00000044794	9330133O14Rik	NA	NA	-0.363259	0.0527564	0.672785		ENSMUSG00000062825	Actg1	11465	actin, gamma, cytoplasmic 1 [Source:MGI Symbol;Acc:MGI:87906]	-0.363899	0.0523096	0.663111
ENSMUSG00000049225	Pdp1	381511	pyruvate dehyrogenase phosphatase catalytic subunit 1 [Source:MGI Symbol;Acc:MGI:2685870]	0.363381	0.052671	0.672785		ENSMUSG00000085849	A730020E08Rik	NA	NA	-0.364251	0.052065	0.663111
ENSMUSG00000004455	Ppp1cc	19047	protein phosphatase 1, catalytic subunit, gamma isoform [Source:MGI Symbol;Acc:MGI:104872]	0.362989	0.0529455	0.673968		ENSMUSG00000004771	Rab11a	53869	RAB11A, member RAS oncogene family [Source:MGI Symbol;Acc:MGI:1858202]	-0.363695	0.0524516	0.663111
ENSMUSG00000018171	Vmp1	75909	vacuole membrane protein 1 [Source:MGI Symbol;Acc:MGI:1923159]	0.362895	0.0530116	0.673968		ENSMUSG00000026921	Egfl7	353156	EGF-like domain 7 [Source:MGI Symbol;Acc:MGI:2449923]	-0.363977	0.0522553	0.663111
ENSMUSG00000033326	Kdm4a	230674	lysine (K)-specific demethylase 4A [Source:MGI Symbol;Acc:MGI:2446210]	0.362885	0.0530186	0.673968		ENSMUSG00000031755	Bbs2	67378	Bardet-Biedl syndrome 2 (human) [Source:MGI Symbol;Acc:MGI:2135267]	0.363759	0.0524072	0.663111
ENSMUSG00000035357	Pdzrn3	55983	PDZ domain containing RING finger 3 [Source:MGI Symbol;Acc:MGI:1933157]	0.362709	0.0531422	0.674921		ENSMUSG00000021993	Mipep	70478	mitochondrial intermediate peptidase [Source:MGI Symbol;Acc:MGI:1917728]	0.364318	0.0520184	0.663111
ENSMUSG00000001472	Tcf25	66855	transcription factor 25 (basic helix-loop-helix) [Source:MGI Symbol;Acc:MGI:1914105]	-0.362218	0.0534892	0.675258		ENSMUSG00000013858	ORF61	216157	transmembrane protein 259 [Source:MGI Symbol;Acc:MGI:2177957]	0.364235	0.052076	0.663111
ENSMUSG00000002980	Bcam	57278	basal cell adhesion molecule [Source:MGI Symbol;Acc:MGI:1929940]	0.362189	0.0535099	0.675258		ENSMUSG00000034263	2010321M09Rik	69882	integrator complex subunit 14 [Source:MGI Symbol;Acc:MGI:1917132]	0.363905	0.0523054	0.663111
ENSMUSG00000021311	Mtr	238505	5-methyltetrahydrofolate-homocysteine methyltransferase [Source:MGI Symbol;Acc:MGI:894292]	0.362324	0.053414	0.675258		ENSMUSG00000037119	D15Ertd621e	210998	family with sequence similarity 91, member A1 [Source:MGI Symbol;Acc:MGI:1277178]	0.364199	0.0521012	0.663111
ENSMUSG00000035376	Ptplb	70757	3-hydroxyacyl-CoA dehydratase 2 [Source:MGI Symbol;Acc:MGI:1918007]	-0.362596	0.0532222	0.675258		ENSMUSG00000020661	Dnmt3a	13435	DNA methyltransferase 3A [Source:MGI Symbol;Acc:MGI:1261827]	0.364341	0.0520029	0.663111
ENSMUSG00000049281	Scn3b	235281	sodium channel, voltage-gated, type III, beta [Source:MGI Symbol;Acc:MGI:1918882]	-0.362526	0.0532715	0.675258		ENSMUSG00000027447	Cst3	13010	cystatin C [Source:MGI Symbol;Acc:MGI:102519]	-0.363914	0.0522992	0.663111
ENSMUSG00000049792	Bag5	70369	BCL2-associated athanogene 5 [Source:MGI Symbol;Acc:MGI:1917619]	-0.362294	0.0534353	0.675258		ENSMUSG00000036198	Arhgap36	75404	Rho GTPase activating protein 36 [Source:MGI Symbol;Acc:MGI:1922654]	-0.363532	0.0525655	0.663879
ENSMUSG00000089715	Cbx6	494448	chromobox 6 [Source:MGI Symbol;Acc:MGI:3512628]	0.362221	0.0534871	0.675258		ENSMUSG00000037031	Tspan15	70423	tetraspanin 15 [Source:MGI Symbol;Acc:MGI:1917673]	-0.363471	0.0526082	0.663879
ENSMUSG00000021903	Galntl2	78754	UDP-N-acetyl-alpha-D-galactosamine:polypeptide N-acetylgalactosaminyltransferase 15 [Source:MGI Symbol;Acc:MGI:1926004]	0.361729	0.0538365	0.676348		ENSMUSG00000030083	Abtb1	80283	ankyrin repeat and BTB (POZ) domain containing 1 [Source:MGI Symbol;Acc:MGI:1933148]	-0.362544	0.0532586	0.664175
ENSMUSG00000026889	Rbm18	67889	RNA binding motif protein 18 [Source:MGI Symbol;Acc:MGI:1915139]	-0.36185	0.0537506	0.676348		ENSMUSG00000037579	Kcnh3	16512	potassium voltage-gated channel, subfamily H (eag-related), member 3 [Source:MGI Symbol;Acc:MGI:1341723]	0.362227	0.0534828	0.664175
ENSMUSG00000027827	Kcnab1	16497	potassium voltage-gated channel, shaker-related subfamily, beta member 1 [Source:MGI Symbol;Acc:MGI:109155]	0.361613	0.0539192	0.676348		ENSMUSG00000029617	Ccz1	231874	CCZ1 vacuolar protein trafficking and biogenesis associated [Source:MGI Symbol;Acc:MGI:2141070]	0.362863	0.0530341	0.664175
ENSMUSG00000028763	Hspg2	15530	perlecan (heparan sulfate proteoglycan 2) [Source:MGI Symbol;Acc:MGI:96257]	0.361664	0.0538829	0.676348		ENSMUSG00000042700	Sipa1l1	217692	signal-induced proliferation-associated 1 like 1 [Source:MGI Symbol;Acc:MGI:2443679]	0.362869	0.05303	0.664175
ENSMUSG00000040322	Slc25a24	229731	solute carrier family 25 (mitochondrial carrier, phosphate carrier), member 24 [Source:MGI Symbol;Acc:MGI:1917160]	0.361651	0.053892	0.676348		ENSMUSG00000014846	Tppp3	67971	tubulin polymerization-promoting protein family member 3 [Source:MGI Symbol;Acc:MGI:1915221]	-0.36193	0.0536935	0.664175
ENSMUSG00000040521	Tsfm	66399	Ts translation elongation factor, mitochondrial [Source:MGI Symbol;Acc:MGI:1913649]	0.361752	0.0538201	0.676348		ENSMUSG00000003948	Mmd	67468	monocyte to macrophage differentiation-associated [Source:MGI Symbol;Acc:MGI:1914718]	0.362416	0.0533492	0.664175
ENSMUSG00000053080	2700081O15Rik	108899	RIKEN cDNA 2700081O15 gene [Source:MGI Symbol;Acc:MGI:1919667]	0.361586	0.053938	0.676348		ENSMUSG00000027270	6330527O06Rik	76161	lysosomal-associated membrane protein family, member 5 [Source:MGI Symbol;Acc:MGI:1923411]	0.361805	0.0537821	0.664175
ENSMUSG00000015889	Lta4h	16993	leukotriene A4 hydrolase [Source:MGI Symbol;Acc:MGI:96836]	-0.361078	0.0543015	0.679998		ENSMUSG00000042410	Agps	228061	alkylglycerone phosphate synthase [Source:MGI Symbol;Acc:MGI:2443065]	0.362338	0.0534045	0.664175
ENSMUSG00000026749	Nek6	59126	NIMA (never in mitosis gene a)-related expressed kinase 6 [Source:MGI Symbol;Acc:MGI:1891638]	0.360973	0.0543763	0.679998		ENSMUSG00000028614	Tmem48	72787	NDC1 transmembrane nucleoporin [Source:MGI Symbol;Acc:MGI:1920037]	0.361967	0.0536671	0.664175
ENSMUSG00000068748	Ptprz1	19283	protein tyrosine phosphatase, receptor type Z, polypeptide 1 [Source:MGI Symbol;Acc:MGI:97816]	-0.361019	0.0543438	0.679998		ENSMUSG00000060961	Slc4a4	54403	solute carrier family 4 (anion exchanger), member 4 [Source:MGI Symbol;Acc:MGI:1927555]	-0.362422	0.0533449	0.664175
ENSMUSG00000034780	B3galt1	26877	UDP-Gal:betaGlcNAc beta 1,3-galactosyltransferase, polypeptide 1 [Source:MGI Symbol;Acc:MGI:1349403]	0.360904	0.0544259	0.680004		ENSMUSG00000028698	Pik3r3	18710	phosphoinositide-3-kinase regulatory subunit 3 [Source:MGI Symbol;Acc:MGI:109277]	-0.362844	0.0530477	0.664175
ENSMUSG00000000194	Gpr107	277463	G protein-coupled receptor 107 [Source:MGI Symbol;Acc:MGI:2139054]	0.357975	0.0565606	0.680476		ENSMUSG00000019795	Pcmt1	18537	protein-L-isoaspartate (D-aspartate) O-methyltransferase 1 [Source:MGI Symbol;Acc:MGI:97502]	-0.362352	0.0533944	0.664175
ENSMUSG00000002058	Unc119	22248	unc-119 lipid binding chaperone [Source:MGI Symbol;Acc:MGI:1328357]	-0.358925	0.0558616	0.680476		ENSMUSG00000021374	Nup153	218210	nucleoporin 153 [Source:MGI Symbol;Acc:MGI:2385621]	0.36215	0.0535372	0.664175
ENSMUSG00000002265	Peg3	18616	paternally expressed 3 [Source:MGI Symbol;Acc:MGI:104748]	-0.355582	0.0583533	0.680476		ENSMUSG00000023965	Fbxl17	50758	F-box and leucine-rich repeat protein 17 [Source:MGI Symbol;Acc:MGI:1354704]	-0.363197	0.0527995	0.664175
ENSMUSG00000003033	Ap1m1	11767	adaptor-related protein complex AP-1, mu subunit 1 [Source:MGI Symbol;Acc:MGI:102776]	-0.353886	0.0596499	0.680476		ENSMUSG00000015377	Fam116b	69440	DENN/MADD domain containing 6B [Source:MGI Symbol;Acc:MGI:1916690]	-0.362132	0.0535502	0.664175
ENSMUSG00000003617	Cp	12870	ceruloplasmin [Source:MGI Symbol;Acc:MGI:88476]	0.355692	0.05827	0.680476		ENSMUSG00000000792	Slc5a5	114479	solute carrier family 5 (sodium iodide symporter), member 5 [Source:MGI Symbol;Acc:MGI:2149330]	0.362397	0.0533624	0.664175
ENSMUSG00000004415	Emid2	140709	collagen, type XXVI, alpha 1 [Source:MGI Symbol;Acc:MGI:2155345]	-0.358111	0.05646	0.680476		ENSMUSG00000029861	Fam131b	76156	family with sequence similarity 131, member B [Source:MGI Symbol;Acc:MGI:1923406]	0.363216	0.0527865	0.664175
ENSMUSG00000004865	Srpk1	20815	serine/arginine-rich protein specific kinase 1 [Source:MGI Symbol;Acc:MGI:106908]	-0.349739	0.0629167	0.680476		ENSMUSG00000028514	Usp24	329908	ubiquitin specific peptidase 24 [Source:MGI Symbol;Acc:MGI:1919936]	-0.363339	0.0526999	0.664175
ENSMUSG00000005374	Tbl2	27368	transducin (beta)-like 2 [Source:MGI Symbol;Acc:MGI:1351652]	0.355645	0.0583056	0.680476		ENSMUSG00000024429	Gnl1	14670	guanine nucleotide binding protein-like 1 [Source:MGI Symbol;Acc:MGI:95764]	-0.362423	0.0533442	0.664175
ENSMUSG00000005417	Mprip	26936	myosin phosphatase Rho interacting protein [Source:MGI Symbol;Acc:MGI:1349438]	-0.354623	0.0590836	0.680476		ENSMUSG00000024293	Esco1	77805	establishment of sister chromatid cohesion N-acetyltransferase 1 [Source:MGI Symbol;Acc:MGI:1925055]	0.362265	0.0534559	0.664175
ENSMUSG00000005640	Insrr	23920	insulin receptor-related receptor [Source:MGI Symbol;Acc:MGI:1346037]	0.354919	0.0588579	0.680476		ENSMUSG00000091828	5033417F24Rik	NA	NA	-0.361995	0.0536471	0.664175
ENSMUSG00000006390	Elovl1	54325	elongation of very long chain fatty acids (FEN1/Elo2, SUR4/Elo3, yeast)-like 1 [Source:MGI Symbol;Acc:MGI:1858959]	0.351766	0.0613027	0.680476		ENSMUSG00000014959	Gorasp2	70231	golgi reassembly stacking protein 2 [Source:MGI Symbol;Acc:MGI:2135962]	0.362901	0.0530072	0.664175
ENSMUSG00000006575	Rundc3a	51799	RUN domain containing 3A [Source:MGI Symbol;Acc:MGI:1858752]	-0.357847	0.0566556	0.680476		ENSMUSG00000036112	Metap2	56307	methionine aminopeptidase 2 [Source:MGI Symbol;Acc:MGI:1929701]	-0.36183	0.0537643	0.664175
ENSMUSG00000007589	Tinf2	28113	Terf1 (TRF1)-interacting nuclear factor 2 [Source:MGI Symbol;Acc:MGI:107246]	-0.350071	0.0626504	0.680476		ENSMUSG00000028743	Akr7a5	110198	aldo-keto reductase family 7, member A5 (aflatoxin aldehyde reductase) [Source:MGI Symbol;Acc:MGI:107796]	0.362148	0.0535392	0.664175
ENSMUSG00000008999	Bmp7	12162	bone morphogenetic protein 7 [Source:MGI Symbol;Acc:MGI:103302]	0.355707	0.0582584	0.680476		ENSMUSG00000089809	A930011G23Rik	320292	RasGEF domain family, member 1B [Source:MGI Symbol;Acc:MGI:2443755]	-0.361431	0.0540489	0.664195
ENSMUSG00000009621	Vav2	22325	vav 2 oncogene [Source:MGI Symbol;Acc:MGI:102718]	0.355581	0.0583539	0.680476		ENSMUSG00000014303	Glis2	83396	GLIS family zinc finger 2 [Source:MGI Symbol;Acc:MGI:1932535]	-0.3614	0.0540713	0.664195
ENSMUSG00000009687	Fxyd5	18301	FXYD domain-containing ion transport regulator 5 [Source:MGI Symbol;Acc:MGI:1201785]	0.35234	0.0608518	0.680476		ENSMUSG00000006403	Adamts4	240913	a disintegrin-like and metallopeptidase (reprolysin type) with thrombospondin type 1 motif, 4 [Source:MGI Symbol;Acc:MGI:1339949]	-0.361489	0.0540077	0.664195
ENSMUSG00000010057	Nprl2	56032	nitrogen permease regulator-like 2 [Source:MGI Symbol;Acc:MGI:1914482]	0.353866	0.0596658	0.680476		ENSMUSG00000040524	Zfp609	214812	zinc finger protein 609 [Source:MGI Symbol;Acc:MGI:2674092]	-0.361558	0.0539583	0.664195
ENSMUSG00000013629	Cad	69719	carbamoyl-phosphate synthetase 2, aspartate transcarbamylase, and dihydroorotase [Source:MGI Symbol;Acc:MGI:1916969]	0.356999	0.0572863	0.680476		ENSMUSG00000061589	Dot1l	208266	DOT1-like, histone H3 methyltransferase (S. cerevisiae) [Source:MGI Symbol;Acc:MGI:2143886]	0.361538	0.0539724	0.664195
ENSMUSG00000014226	Cacybp	12301	calcyclin binding protein [Source:MGI Symbol;Acc:MGI:1270839]	-0.359822	0.055207	0.680476		ENSMUSG00000035125	AW146020	330361	GC-rich sequence DNA binding factor 2 [Source:MGI Symbol;Acc:MGI:2141656]	0.361409	0.0540644	0.664195
ENSMUSG00000014245	Pigl	327942	phosphatidylinositol glycan anchor biosynthesis, class L [Source:MGI Symbol;Acc:MGI:2681271]	-0.358329	0.0562996	0.680476		ENSMUSG00000005686	Ampd3	11717	adenosine monophosphate deaminase 3 [Source:MGI Symbol;Acc:MGI:1096344]	0.358658	0.0560573	0.664837
ENSMUSG00000015461	Atf6b	12915	activating transcription factor 6 beta [Source:MGI Symbol;Acc:MGI:105121]	0.349441	0.0631561	0.680476		ENSMUSG00000053297	AI854703	NA	expressed sequence AI854703 [Source:MGI Symbol;Acc:MGI:2141510]	-0.359046	0.055773	0.664837
ENSMUSG00000016541	Atxn10	54138	ataxin 10 [Source:MGI Symbol;Acc:MGI:1859293]	-0.351078	0.0618467	0.680476		ENSMUSG00000086228	Gm514	208080	ubiquitin-associated protein 1-like [Source:MGI Symbol;Acc:MGI:2685360]	-0.358565	0.0561253	0.664837
ENSMUSG00000018417	Myo1b	17912	myosin IB [Source:MGI Symbol;Acc:MGI:107752]	0.356277	0.0578278	0.680476		ENSMUSG00000028779	Pef1	67898	penta-EF hand domain containing 1 [Source:MGI Symbol;Acc:MGI:1915148]	-0.36083	0.0544791	0.664837
ENSMUSG00000020123	Avpr1a	54140	arginine vasopressin receptor 1A [Source:MGI Symbol;Acc:MGI:1859216]	-0.351636	0.0614054	0.680476		ENSMUSG00000066621	Tecpr1	70381	tectonin beta-propeller repeat containing 1 [Source:MGI Symbol;Acc:MGI:1917631]	-0.360648	0.0546105	0.664837
ENSMUSG00000020153	Ndufs7	75406	NADH dehydrogenase (ubiquinone) Fe-S protein 7 [Source:MGI Symbol;Acc:MGI:1922656]	-0.352557	0.0606818	0.680476		ENSMUSG00000030922	Lyrm1	73919	LYR motif containing 1 [Source:MGI Symbol;Acc:MGI:1921169]	0.360958	0.0543877	0.664837
ENSMUSG00000020183	Cpm	70574	carboxypeptidase M [Source:MGI Symbol;Acc:MGI:1917824]	0.359402	0.0555128	0.680476		ENSMUSG00000027959	Sass6	72776	SAS-6 centriolar assembly protein [Source:MGI Symbol;Acc:MGI:1920026]	0.359794	0.0552273	0.664837
ENSMUSG00000020256	Aldh1l2	216188	aldehyde dehydrogenase 1 family, member L2 [Source:MGI Symbol;Acc:MGI:2444680]	0.350356	0.0624216	0.680476		ENSMUSG00000038301	Snx10	71982	sorting nexin 10 [Source:MGI Symbol;Acc:MGI:1919232]	-0.358828	0.0559328	0.664837
ENSMUSG00000020483	Dynll2	68097	dynein light chain LC8-type 2 [Source:MGI Symbol;Acc:MGI:1915347]	-0.351944	0.0611625	0.680476		ENSMUSG00000013989	D430018E03Rik	NA	NA	0.35997	0.0550999	0.664837
ENSMUSG00000020484	Xbp1	22433	X-box binding protein 1 [Source:MGI Symbol;Acc:MGI:98970]	-0.357095	0.0572151	0.680476		ENSMUSG00000034520	Gjc1	14615	gap junction protein, gamma 1 [Source:MGI Symbol;Acc:MGI:95718]	0.358738	0.0559983	0.664837
ENSMUSG00000020549	Elac2	68626	elaC ribonuclease Z 2 [Source:MGI Symbol;Acc:MGI:1890496]	-0.354412	0.0592455	0.680476		ENSMUSG00000041483	Zfp281	226442	zinc finger protein 281 [Source:MGI Symbol;Acc:MGI:3029290]	0.360233	0.0549097	0.664837
ENSMUSG00000020594	Pum2	80913	pumilio RNA-binding family member 2 [Source:MGI Symbol;Acc:MGI:1931751]	-0.350349	0.0624272	0.680476		ENSMUSG00000038679	Trps1	83925	transcriptional repressor GATA binding 1 [Source:MGI Symbol;Acc:MGI:1927616]	-0.359078	0.0557492	0.664837
ENSMUSG00000020599	Rgs9	19739	regulator of G-protein signaling 9 [Source:MGI Symbol;Acc:MGI:1338824]	0.351235	0.0617226	0.680476		ENSMUSG00000026614	Slc30a10	226781	solute carrier family 30, member 10 [Source:MGI Symbol;Acc:MGI:2685058]	-0.360199	0.0549341	0.664837
ENSMUSG00000021263	Degs2	70059	delta(4)-desaturase, sphingolipid 2 [Source:MGI Symbol;Acc:MGI:1917309]	0.355809	0.0581815	0.680476		ENSMUSG00000046985	Tapt1	231225	transmembrane anterior posterior transformation 1 [Source:MGI Symbol;Acc:MGI:2683537]	-0.360091	0.0550124	0.664837
ENSMUSG00000021375	Kif13a	16553	kinesin family member 13A [Source:MGI Symbol;Acc:MGI:1098264]	0.350662	0.0621781	0.680476		ENSMUSG00000026090	2010300C02Rik	72097	RIKEN cDNA 2010300C02 gene [Source:MGI Symbol;Acc:MGI:1919347]	0.359453	0.0554753	0.664837
ENSMUSG00000021534	1700001L19Rik	69315	RIKEN cDNA 1700001L19 gene [Source:MGI Symbol;Acc:MGI:1916565]	-0.351265	0.0616984	0.680476		ENSMUSG00000026817	Ak1	11636	adenylate kinase 1 [Source:MGI Symbol;Acc:MGI:87977]	-0.360383	0.054801	0.664837
ENSMUSG00000021645	Smn1	20595	survival motor neuron 1 [Source:MGI Symbol;Acc:MGI:109257]	-0.355867	0.0581377	0.680476		ENSMUSG00000026127	Imp4	27993	IMP4, U3 small nucleolar ribonucleoprotein [Source:MGI Symbol;Acc:MGI:106572]	0.36029	0.054868	0.664837
ENSMUSG00000021699	Pde4d	238871	phosphodiesterase 4D, cAMP specific [Source:MGI Symbol;Acc:MGI:99555]	-0.352456	0.0607615	0.680476		ENSMUSG00000031367	Ap1s2	108012	adaptor-related protein complex 1, sigma 2 subunit [Source:MGI Symbol;Acc:MGI:1889383]	-0.359688	0.0553048	0.664837
ENSMUSG00000021707	Dhfr	13361	dihydrofolate reductase [Source:MGI Symbol;Acc:MGI:94890]	0.349833	0.0628408	0.680476		ENSMUSG00000027804	Ppid	67738	peptidylprolyl isomerase D (cyclophilin D) [Source:MGI Symbol;Acc:MGI:1914988]	0.358868	0.0559033	0.664837
ENSMUSG00000021719	Rgs7bp	52882	regulator of G-protein signalling 7 binding protein [Source:MGI Symbol;Acc:MGI:106334]	0.352026	0.0610984	0.680476		ENSMUSG00000056076	Eif3b	27979	eukaryotic translation initiation factor 3, subunit B [Source:MGI Symbol;Acc:MGI:106478]	0.359599	0.0553689	0.664837
ENSMUSG00000021835	Bmp4	12159	bone morphogenetic protein 4 [Source:MGI Symbol;Acc:MGI:88180]	0.353111	0.0602504	0.680476		ENSMUSG00000029363	Rfc5	72151	replication factor C (activator 1) 5 [Source:MGI Symbol;Acc:MGI:1919401]	-0.360655	0.0546054	0.664837
ENSMUSG00000021866	Anxa11	11744	annexin A11 [Source:MGI Symbol;Acc:MGI:108481]	0.359523	0.0554244	0.680476		ENSMUSG00000060860	Ube2s	77891	ubiquitin-conjugating enzyme E2S [Source:MGI Symbol;Acc:MGI:1925141]	0.359086	0.0557435	0.664837
ENSMUSG00000022024	Sugt1	67955	SGT1, suppressor of G2 allele of SKP1 (S. cerevisiae) [Source:MGI Symbol;Acc:MGI:1915205]	0.353583	0.0598845	0.680476		ENSMUSG00000029036	Atad3a	108888	ATPase family, AAA domain containing 3A [Source:MGI Symbol;Acc:MGI:1919214]	0.360185	0.0549442	0.664837
ENSMUSG00000022240	Ctnnd2	18163	catenin (cadherin associated protein), delta 2 [Source:MGI Symbol;Acc:MGI:1195966]	-0.350275	0.0624866	0.680476		ENSMUSG00000028354	Fmn2	54418	formin 2 [Source:MGI Symbol;Acc:MGI:1859252]	-0.359836	0.0551971	0.664837
ENSMUSG00000022329	Stk3	56274	serine/threonine kinase 3 [Source:MGI Symbol;Acc:MGI:1928487]	-0.354066	0.0595116	0.680476		ENSMUSG00000057110	Cep110	26920	centriolin [Source:MGI Symbol;Acc:MGI:1889576]	-0.358624	0.0560825	0.664837
ENSMUSG00000022571	Pycrl	66194	pyrroline-5-carboxylate reductase-like [Source:MGI Symbol;Acc:MGI:1913444]	-0.3582	0.0563946	0.680476		ENSMUSG00000044628	Rnf208	68846	ring finger protein 208 [Source:MGI Symbol;Acc:MGI:1916096]	0.359002	0.0558053	0.664837
ENSMUSG00000022629	Kif21a	16564	kinesin family member 21A [Source:MGI Symbol;Acc:MGI:109188]	-0.353841	0.0596848	0.680476		ENSMUSG00000027243	Harbi1	241547	harbinger transposase derived 1 [Source:MGI Symbol;Acc:MGI:2443194]	0.360673	0.0545922	0.664837
ENSMUSG00000022748	2610528E23Rik	66497	cms small ribosomal subunit 1 [Source:MGI Symbol;Acc:MGI:1913747]	0.35589	0.0581198	0.680476		ENSMUSG00000047090	1110012D08Rik	73827	transmembrane protein 198b [Source:MGI Symbol;Acc:MGI:1921077]	-0.360372	0.0548088	0.664837
ENSMUSG00000022817	Itgb5	16419	integrin beta 5 [Source:MGI Symbol;Acc:MGI:96614]	0.360473	0.0547364	0.680476		ENSMUSG00000004994	Ccdc130	67736	coiled-coil domain containing 130 [Source:MGI Symbol;Acc:MGI:1914986]	0.359518	0.0554281	0.664837
ENSMUSG00000022855	Senp2	75826	SUMO/sentrin specific peptidase 2 [Source:MGI Symbol;Acc:MGI:1923076]	0.358235	0.0563688	0.680476		ENSMUSG00000029687	Ezh2	14056	enhancer of zeste 2 polycomb repressive complex 2 subunit [Source:MGI Symbol;Acc:MGI:107940]	0.358547	0.0561388	0.664837
ENSMUSG00000023932	Cdc5l	71702	cell division cycle 5-like (S. pombe) [Source:MGI Symbol;Acc:MGI:1918952]	0.357965	0.0565681	0.680476		ENSMUSG00000028690	Mmachc	67096	methylmalonic aciduria cblC type, with homocystinuria [Source:MGI Symbol;Acc:MGI:1914346]	0.35984	0.0551939	0.664837
ENSMUSG00000023944	Hsp90ab1	15516	heat shock protein 90 alpha (cytosolic), class B member 1 [Source:MGI Symbol;Acc:MGI:96247]	-0.35584	0.058158	0.680476		ENSMUSG00000052299	Ltn1	78913	listerin E3 ubiquitin protein ligase 1 [Source:MGI Symbol;Acc:MGI:1926163]	0.3607	0.0545725	0.664837
ENSMUSG00000024082	2410091C18Rik	73694	NADH dehydrogenase (ubiquinone) 1 alpha subcomplex assembly factor 7 [Source:MGI Symbol;Acc:MGI:1920944]	-0.35918	0.0556751	0.680476		ENSMUSG00000018040	Rrp7a	74778	ribosomal RNA processing 7 homolog A (S. cerevisiae) [Source:MGI Symbol;Acc:MGI:1922028]	0.360722	0.054557	0.664837
ENSMUSG00000024097	Srsf7	225027	serine/arginine-rich splicing factor 7 [Source:MGI Symbol;Acc:MGI:1926232]	-0.352709	0.0605634	0.680476		ENSMUSG00000092805	CT025673.1	NA	predicted gene, 26461 [Source:MGI Symbol;Acc:MGI:5456238]	0.359143	0.0557018	0.664837
ENSMUSG00000024193	Phf1	21652	PHD finger protein 1 [Source:MGI Symbol;Acc:MGI:98647]	0.352525	0.0607069	0.680476		ENSMUSG00000032288	Imp3	102462	IMP3, U3 small nucleolar ribonucleoprotein [Source:MGI Symbol;Acc:MGI:1916119]	0.359507	0.0554363	0.664837
ENSMUSG00000024260	Sap130	269003	Sin3A associated protein [Source:MGI Symbol;Acc:MGI:1919782]	-0.356384	0.0577473	0.680476		ENSMUSG00000004609	Cd33	12489	CD33 antigen [Source:MGI Symbol;Acc:MGI:99440]	-0.36081	0.0544934	0.664837
ENSMUSG00000024299	Adamts10	224697	a disintegrin-like and metallopeptidase (reprolysin type) with thrombospondin type 1 motif, 10 [Source:MGI Symbol;Acc:MGI:2449112]	0.357224	0.0571186	0.680476		ENSMUSG00000021555	Naa35	78689	N(alpha)-acetyltransferase 35, NatC auxiliary subunit [Source:MGI Symbol;Acc:MGI:1925939]	0.359197	0.0556623	0.664837
ENSMUSG00000024376	Epb4.1l4a	13824	erythrocyte membrane protein band 4.1 like 4a [Source:MGI Symbol;Acc:MGI:103007]	-0.356565	0.0576119	0.680476		ENSMUSG00000027163	Commd9	76501	COMM domain containing 9 [Source:MGI Symbol;Acc:MGI:1923751]	-0.359448	0.0554794	0.664837
ENSMUSG00000024487	Yipf5	67180	Yip1 domain family, member 5 [Source:MGI Symbol;Acc:MGI:1914430]	0.357888	0.056625	0.680476		ENSMUSG00000026586	Prrx1	18933	paired related homeobox 1 [Source:MGI Symbol;Acc:MGI:97712]	-0.359719	0.0552823	0.664837
ENSMUSG00000024581	Napg	108123	N-ethylmaleimide sensitive fusion protein attachment protein gamma [Source:MGI Symbol;Acc:MGI:104561]	-0.35085	0.0620284	0.680476		ENSMUSG00000061143	Maml3	433586	mastermind like 3 (Drosophila) [Source:MGI Symbol;Acc:MGI:2389461]	0.359069	0.0557559	0.664837
ENSMUSG00000024610	Cd74	16149	CD74 antigen (invariant polypeptide of major histocompatibility complex, class II antigen-associated) [Source:MGI Symbol;Acc:MGI:96534]	0.357856	0.0566491	0.680476		ENSMUSG00000040717	Il17rd	171463	interleukin 17 receptor D [Source:MGI Symbol;Acc:MGI:2159727]	-0.359355	0.0555471	0.664837
ENSMUSG00000024978	Gpam	14732	glycerol-3-phosphate acyltransferase, mitochondrial [Source:MGI Symbol;Acc:MGI:109162]	-0.35537	0.058514	0.680476		ENSMUSG00000028150	Rorc	19885	RAR-related orphan receptor gamma [Source:MGI Symbol;Acc:MGI:104856]	-0.361232	0.0541908	0.664837
ENSMUSG00000025409	Mbd6	110962	methyl-CpG binding domain protein 6 [Source:MGI Symbol;Acc:MGI:106378]	0.35184	0.0612448	0.680476		ENSMUSG00000063564	Col23a1	237759	collagen, type XXIII, alpha 1 [Source:MGI Symbol;Acc:MGI:2653243]	-0.35848	0.056188	0.664851
ENSMUSG00000025509	Pnpla2	66853	patatin-like phospholipase domain containing 2 [Source:MGI Symbol;Acc:MGI:1914103]	0.351715	0.0613433	0.680476		ENSMUSG00000017943	Gdap1l1	228858	ganglioside-induced differentiation-associated protein 1-like 1 [Source:MGI Symbol;Acc:MGI:2385163]	0.357963	0.0565696	0.666648
ENSMUSG00000025665	Rps6ka6	67071	ribosomal protein S6 kinase polypeptide 6 [Source:MGI Symbol;Acc:MGI:1914321]	-0.352278	0.0609003	0.680476		ENSMUSG00000027018	Hat1	107435	histone aminotransferase 1 [Source:MGI Symbol;Acc:MGI:96013]	0.358079	0.0564836	0.666648
ENSMUSG00000025878	Uimc1	20184	ubiquitin interaction motif containing 1 [Source:MGI Symbol;Acc:MGI:103185]	-0.353924	0.0596205	0.680476		ENSMUSG00000041132	N4bp2l1	100637	NEDD4 binding protein 2-like 1 [Source:MGI Symbol;Acc:MGI:2140872]	0.357949	0.0565804	0.666648
ENSMUSG00000025927	Tcfap2b	21419	transcription factor AP-2 beta [Source:MGI Symbol;Acc:MGI:104672]	0.358779	0.0559685	0.680476		ENSMUSG00000022090	Pdlim2	213019	PDZ and LIM domain 2 [Source:MGI Symbol;Acc:MGI:2384850]	-0.357999	0.0565428	0.666648
ENSMUSG00000026028	Trak2	70827	trafficking protein, kinesin binding 2 [Source:MGI Symbol;Acc:MGI:1918077]	0.35285	0.0604532	0.680476		ENSMUSG00000029088	Kcnip4	80334	Kv channel interacting protein 4 [Source:MGI Symbol;Acc:MGI:1933131]	-0.35801	0.0565346	0.666648
ENSMUSG00000026347	Tmem163	72160	transmembrane protein 163 [Source:MGI Symbol;Acc:MGI:1919410]	-0.351725	0.0613353	0.680476		ENSMUSG00000045534	Kcna5	16493	potassium voltage-gated channel, shaker-related subfamily, member 5 [Source:MGI Symbol;Acc:MGI:96662]	0.3575	0.0569128	0.668202
ENSMUSG00000026478	Lamc1	226519	laminin, gamma 1 [Source:MGI Symbol;Acc:MGI:99914]	0.358739	0.0559977	0.680476		ENSMUSG00000033960	9430020K01Rik	240185	junctional cadherin 5 associated [Source:MGI Symbol;Acc:MGI:2685174]	0.356996	0.0572889	0.668202
ENSMUSG00000026839	Upp2	76654	uridine phosphorylase 2 [Source:MGI Symbol;Acc:MGI:1923904]	-0.353734	0.0597676	0.680476		ENSMUSG00000078670	Fam174b	100038347	family with sequence similarity 174, member B [Source:MGI Symbol;Acc:MGI:3698178]	0.357485	0.0569245	0.668202
ENSMUSG00000026843	Fubp3	320267	far upstream element (FUSE) binding protein 3 [Source:MGI Symbol;Acc:MGI:2443699]	0.351479	0.0615291	0.680476		ENSMUSG00000036257	Pnpla8	67452	patatin-like phospholipase domain containing 8 [Source:MGI Symbol;Acc:MGI:1914702]	-0.356658	0.0575416	0.668202
ENSMUSG00000027312	Atrn	11990	attractin [Source:MGI Symbol;Acc:MGI:1341628]	-0.358693	0.0560314	0.680476		ENSMUSG00000020107	Anapc16	52717	anaphase promoting complex subunit 16 [Source:MGI Symbol;Acc:MGI:1289325]	0.35677	0.0574581	0.668202
ENSMUSG00000027404	Snrpb	20638	small nuclear ribonucleoprotein B [Source:MGI Symbol;Acc:MGI:98342]	0.35519	0.0586507	0.680476		ENSMUSG00000014301	Pam16	66449	presequence translocase-asssociated motor 16 homolog (S. cerevisiae) [Source:MGI Symbol;Acc:MGI:1913699]	-0.356374	0.0577548	0.668202
ENSMUSG00000028028	Alpk1	71481	alpha-kinase 1 [Source:MGI Symbol;Acc:MGI:1918731]	0.349506	0.0631038	0.680476		ENSMUSG00000024947	Men1	17283	multiple endocrine neoplasia 1 [Source:MGI Symbol;Acc:MGI:1316736]	0.357042	0.0572546	0.668202
ENSMUSG00000028073	Pear1	73182	platelet endothelial aggregation receptor 1 [Source:MGI Symbol;Acc:MGI:1920432]	0.360241	0.0549034	0.680476		ENSMUSG00000029334	Prkg2	19092	protein kinase, cGMP-dependent, type II [Source:MGI Symbol;Acc:MGI:108173]	-0.357208	0.0571308	0.668202
ENSMUSG00000028785	Hpca	15444	hippocalcin [Source:MGI Symbol;Acc:MGI:1336200]	0.357852	0.0566517	0.680476		ENSMUSG00000033031	C330027C09Rik	224171	RIKEN cDNA C330027C09 gene [Source:MGI Symbol;Acc:MGI:2146335]	0.356389	0.0577436	0.668202
ENSMUSG00000028995	Fam126a	84652	family with sequence similarity 126, member A [Source:MGI Symbol;Acc:MGI:2149839]	0.353357	0.0600592	0.680476		ENSMUSG00000029456	Acad10	71985	acyl-Coenzyme A dehydrogenase family, member 10 [Source:MGI Symbol;Acc:MGI:1919235]	0.35739	0.0569951	0.668202
ENSMUSG00000029066	Mrpl20	66448	mitochondrial ribosomal protein L20 [Source:MGI Symbol;Acc:MGI:2137221]	0.35763	0.0568169	0.680476		ENSMUSG00000032203	Pigb	NA	NA	-0.357071	0.0572331	0.668202
ENSMUSG00000029111	Whsc2	24116	negative elongation factor complex member A, Whsc2 [Source:MGI Symbol;Acc:MGI:1346098]	0.358393	0.0562519	0.680476		ENSMUSG00000032280	Tle3	21887	transducin-like enhancer of split 3 [Source:MGI Symbol;Acc:MGI:104634]	0.356421	0.0577196	0.668202
ENSMUSG00000029754	Dlx6	13396	distal-less homeobox 6 [Source:MGI Symbol;Acc:MGI:101927]	0.360248	0.0548985	0.680476		ENSMUSG00000029026	Trp73	22062	transformation related protein 73 [Source:MGI Symbol;Acc:MGI:1336991]	-0.357577	0.056856	0.668202
ENSMUSG00000030922	Lyrm1	73919	LYR motif containing 1 [Source:MGI Symbol;Acc:MGI:1921169]	0.350504	0.0623041	0.680476		ENSMUSG00000022500	Litaf	56722	LPS-induced TN factor [Source:MGI Symbol;Acc:MGI:1929512]	-0.356849	0.0573985	0.668202
ENSMUSG00000031189	Aff2	14266	AF4/FMR2 family, member 2 [Source:MGI Symbol;Acc:MGI:1202294]	-0.354508	0.0591716	0.680476		ENSMUSG00000036905	C1qb	12260	complement component 1, q subcomponent, beta polypeptide [Source:MGI Symbol;Acc:MGI:88224]	0.356193	0.0578912	0.668202
ENSMUSG00000031536	Polb	18970	polymerase (DNA directed), beta [Source:MGI Symbol;Acc:MGI:97740]	-0.351066	0.0618562	0.680476		ENSMUSG00000026811	St6galnac6	50935	ST6 (alpha-N-acetyl-neuraminyl-2,3-beta-galactosyl-1,3)-N-acetylgalactosaminide alpha-2,6-sialyltransferase 6 [Source:MGI Symbol;Acc:MGI:1355316]	-0.356866	0.0573863	0.668202
ENSMUSG00000031667	Aktip	14339	thymoma viral proto-oncogene 1 interacting protein [Source:MGI Symbol;Acc:MGI:3693832]	-0.359704	0.0552933	0.680476		ENSMUSG00000030539	Sema4b	20352	sema domain, immunoglobulin domain (Ig), transmembrane domain (TM) and short cytoplasmic domain, (semaphorin) 4B [Source:MGI Symbol;Acc:MGI:107559]	0.357081	0.0572256	0.668202
ENSMUSG00000031937	2200002K05Rik	69137	V-set and transmembrane domain containing 5 [Source:MGI Symbol;Acc:MGI:1916387]	0.349554	0.0630652	0.680476		ENSMUSG00000038022	Fam188b	330323	MINDY lysine 48 deubiquitinase 4 [Source:MGI Symbol;Acc:MGI:3583959]	-0.356158	0.0579179	0.668202
ENSMUSG00000032187	Smarca4	20586	SWI/SNF related, matrix associated, actin dependent regulator of chromatin, subfamily a, member 4 [Source:MGI Symbol;Acc:MGI:88192]	-0.35244	0.060774	0.680476		ENSMUSG00000041649	Klf8	245671	Kruppel-like factor 8 [Source:MGI Symbol;Acc:MGI:2442430]	-0.356241	0.0578555	0.668202
ENSMUSG00000032349	Elovl5	68801	ELOVL family member 5, elongation of long chain fatty acids (yeast) [Source:MGI Symbol;Acc:MGI:1916051]	0.353303	0.0601015	0.680476		ENSMUSG00000030691	Fchsd2	207278	FCH and double SH3 domains 2 [Source:MGI Symbol;Acc:MGI:2448475]	-0.356972	0.0573064	0.668202
ENSMUSG00000032419	Tbx18	76365	T-box18 [Source:MGI Symbol;Acc:MGI:1923615]	0.35961	0.0553611	0.680476		ENSMUSG00000032492	Pth1r	19228	parathyroid hormone 1 receptor [Source:MGI Symbol;Acc:MGI:97801]	-0.356184	0.0578985	0.668202
ENSMUSG00000032449	Slc25a36	192287	solute carrier family 25, member 36 [Source:MGI Symbol;Acc:MGI:1924909]	0.355739	0.0582345	0.680476		ENSMUSG00000086985	Gm16973	NA	NA	-0.356194	0.0578907	0.668202
ENSMUSG00000032557	Uba5	66663	ubiquitin-like modifier activating enzyme 5 [Source:MGI Symbol;Acc:MGI:1913913]	0.351249	0.0617118	0.680476		ENSMUSG00000022112	Gpc5	103978	glypican 5 [Source:MGI Symbol;Acc:MGI:1194894]	-0.357351	0.0570239	0.668202
ENSMUSG00000032737	Inppl1	16332	inositol polyphosphate phosphatase-like 1 [Source:MGI Symbol;Acc:MGI:1333787]	0.351232	0.0617252	0.680476		ENSMUSG00000046442	Ppm1e	320472	protein phosphatase 1E (PP2C domain containing) [Source:MGI Symbol;Acc:MGI:2444096]	0.356191	0.0578931	0.668202
ENSMUSG00000032870	Smap2	69780	small ArfGAP 2 [Source:MGI Symbol;Acc:MGI:1917030]	-0.349443	0.0631552	0.680476		ENSMUSG00000053166	Cdh22	104010	cadherin 22 [Source:MGI Symbol;Acc:MGI:1341843]	0.357425	0.056969	0.668202
ENSMUSG00000032902	Slc16a1	20501	solute carrier family 16 (monocarboxylic acid transporters), member 1 [Source:MGI Symbol;Acc:MGI:106013]	-0.35875	0.0559897	0.680476		ENSMUSG00000001227	Sema6b	20359	sema domain, transmembrane domain (TM), and cytoplasmic domain, (semaphorin) 6B [Source:MGI Symbol;Acc:MGI:1202889]	-0.355146	0.0586846	0.668221
ENSMUSG00000033249	Hsf4	26386	heat shock transcription factor 4 [Source:MGI Symbol;Acc:MGI:1347058]	-0.360197	0.0549354	0.680476		ENSMUSG00000041126	H2afv	77605	H2A histone family, member V [Source:MGI Symbol;Acc:MGI:1924855]	0.3545	0.0591783	0.668221
ENSMUSG00000033444	Specc1l	74392	sperm antigen with calponin homology and coiled-coil domains 1-like [Source:MGI Symbol;Acc:MGI:1921642]	0.358751	0.0559893	0.680476		ENSMUSG00000046598	Bdh1	71911	3-hydroxybutyrate dehydrogenase, type 1 [Source:MGI Symbol;Acc:MGI:1919161]	0.354089	0.0594937	0.668221
ENSMUSG00000033966	Cdkl4	381113	cyclin-dependent kinase-like 4 [Source:MGI Symbol;Acc:MGI:3587025]	0.35565	0.0583018	0.680476		ENSMUSG00000039917	Rhbdd2	215160	rhomboid domain containing 2 [Source:MGI Symbol;Acc:MGI:1915612]	-0.354199	0.0594093	0.668221
ENSMUSG00000034310	Tmem132d	243274	transmembrane protein 132D [Source:MGI Symbol;Acc:MGI:3044963]	-0.353625	0.0598521	0.680476		ENSMUSG00000019966	Kitl	17311	kit ligand [Source:MGI Symbol;Acc:MGI:96974]	0.354004	0.0595593	0.668221
ENSMUSG00000034751	Mast4	328329	microtubule associated serine/threonine kinase family member 4 [Source:MGI Symbol;Acc:MGI:1918885]	0.356337	0.0577826	0.680476		ENSMUSG00000035198	Tubg1	103733	tubulin, gamma 1 [Source:MGI Symbol;Acc:MGI:101834]	-0.355677	0.058281	0.668221
ENSMUSG00000034818	Celf5	319586	CUGBP, Elav-like family member 5 [Source:MGI Symbol;Acc:MGI:2442333]	-0.356067	0.0579864	0.680476		ENSMUSG00000085644	2310015A10Rik	NA	NA	-0.355086	0.0587301	0.668221
ENSMUSG00000034940	Synrg	217030	synergin, gamma [Source:MGI Symbol;Acc:MGI:1354742]	-0.359561	0.0553969	0.680476		ENSMUSG00000020085	Aifm2	71361	apoptosis-inducing factor, mitochondrion-associated 2 [Source:MGI Symbol;Acc:MGI:1918611]	-0.354242	0.0593762	0.668221
ENSMUSG00000035112	Wnk4	69847	WNK lysine deficient protein kinase 4 [Source:MGI Symbol;Acc:MGI:1917097]	0.354983	0.0588089	0.680476		ENSMUSG00000087233	4930594C11Rik	NA	predicted gene 43213 [Source:MGI Symbol;Acc:MGI:5663350]	-0.356022	0.0580201	0.668221
ENSMUSG00000035152	Ap2b1	71770	adaptor-related protein complex 2, beta 1 subunit [Source:MGI Symbol;Acc:MGI:1919020]	-0.354951	0.058833	0.680476		ENSMUSG00000030816	Rnf40	233900	ring finger protein 40 [Source:MGI Symbol;Acc:MGI:2142048]	0.354324	0.0593131	0.668221
ENSMUSG00000035566	Pcdh17	219228	protocadherin 17 [Source:MGI Symbol;Acc:MGI:2684924]	-0.355018	0.0587816	0.680476		ENSMUSG00000025486	Sirt3	64384	sirtuin 3 [Source:MGI Symbol;Acc:MGI:1927665]	-0.35591	0.0581051	0.668221
ENSMUSG00000035783	Acta2	11475	actin, alpha 2, smooth muscle, aorta [Source:MGI Symbol;Acc:MGI:87909]	0.356127	0.0579413	0.680476		ENSMUSG00000035547	Capn5	12337	calpain 5 [Source:MGI Symbol;Acc:MGI:1100859]	-0.35462	0.0590862	0.668221
ENSMUSG00000036599	Chst12	59031	carbohydrate sulfotransferase 12 [Source:MGI Symbol;Acc:MGI:1929064]	-0.35016	0.0625789	0.680476		ENSMUSG00000032777	Gtf3c1	233863	general transcription factor III C 1 [Source:MGI Symbol;Acc:MGI:107887]	0.354253	0.0593679	0.668221
ENSMUSG00000036751	Cox6b1	110323	cytochrome c oxidase, subunit VIb polypeptide 1 [Source:MGI Symbol;Acc:MGI:107460]	-0.359327	0.0555677	0.680476		ENSMUSG00000027297	Ltk	17005	leukocyte tyrosine kinase [Source:MGI Symbol;Acc:MGI:96840]	-0.354145	0.0594506	0.668221
ENSMUSG00000037017	Zscan21	22697	zinc finger and SCAN domain containing 21 [Source:MGI Symbol;Acc:MGI:99182]	-0.358306	0.0563166	0.680476		ENSMUSG00000031505	Carkd	69225	NAD(P)HX dehydratase [Source:MGI Symbol;Acc:MGI:1913353]	0.355	0.0587953	0.668221
ENSMUSG00000037235	Mxd4	17122	Max dimerization protein 4 [Source:MGI Symbol;Acc:MGI:104991]	0.353666	0.0598199	0.680476		ENSMUSG00000025086	Trub1	72133	TruB pseudouridine (psi) synthase family member 1 [Source:MGI Symbol;Acc:MGI:1919383]	-0.3543	0.0593318	0.668221
ENSMUSG00000037579	Kcnh3	16512	potassium voltage-gated channel, subfamily H (eag-related), member 3 [Source:MGI Symbol;Acc:MGI:1341723]	0.354873	0.0588929	0.680476		ENSMUSG00000044364	5430405G05Rik	108832	transmembrane protein 74B [Source:MGI Symbol;Acc:MGI:1918629]	-0.355002	0.0587944	0.668221
ENSMUSG00000037876	Jmjd1c	108829	jumonji domain containing 1C [Source:MGI Symbol;Acc:MGI:1918614]	0.350505	0.0623032	0.680476		ENSMUSG00000017747	Ghdc	80860	GH3 domain containing [Source:MGI Symbol;Acc:MGI:1931556]	0.354074	0.0595052	0.668221
ENSMUSG00000038914	Dido1	23856	death inducer-obliterator 1 [Source:MGI Symbol;Acc:MGI:1344352]	-0.355984	0.0580487	0.680476		ENSMUSG00000091900	Gm4353	NA	predicted gene 4353 [Source:MGI Symbol;Acc:MGI:3782538]	-0.355965	0.0580634	0.668221
ENSMUSG00000039167	Eltd1	170757	adhesion G protein-coupled receptor L4 [Source:MGI Symbol;Acc:MGI:2655562]	0.354001	0.0595614	0.680476		ENSMUSG00000015536	Mocs2	17434	molybdenum cofactor synthesis 2 [Source:MGI Symbol;Acc:MGI:1336894]	-0.355459	0.0584468	0.668221
ENSMUSG00000039278	Pcsk1n	30052	proprotein convertase subtilisin/kexin type 1 inhibitor [Source:MGI Symbol;Acc:MGI:1353431]	-0.354516	0.0591661	0.680476		ENSMUSG00000063659	Zfp238	30928	zinc finger and BTB domain containing 18 [Source:MGI Symbol;Acc:MGI:1353609]	-0.355184	0.0586557	0.668221
ENSMUSG00000039323	Igfbp2	16008	insulin-like growth factor binding protein 2 [Source:MGI Symbol;Acc:MGI:96437]	0.350746	0.0621107	0.680476		ENSMUSG00000020635	Fkbp1b	14226	FK506 binding protein 1b [Source:MGI Symbol;Acc:MGI:1336205]	-0.354593	0.0591064	0.668221
ENSMUSG00000039457	Ppl	19041	periplakin [Source:MGI Symbol;Acc:MGI:1194898]	0.358342	0.0562899	0.680476		ENSMUSG00000041119	Pde9a	18585	phosphodiesterase 9A [Source:MGI Symbol;Acc:MGI:1277179]	-0.354322	0.0593143	0.668221
ENSMUSG00000039765	Cc2d2a	231214	coiled-coil and C2 domain containing 2A [Source:MGI Symbol;Acc:MGI:1924487]	0.350003	0.0627042	0.680476		ENSMUSG00000021709	Erbb2ip	59079	Erbb2 interacting protein [Source:MGI Symbol;Acc:MGI:1890169]	-0.355822	0.0581711	0.668221
ENSMUSG00000040003	Magi2	50791	membrane associated guanylate kinase, WW and PDZ domain containing 2 [Source:MGI Symbol;Acc:MGI:1354953]	-0.357498	0.0569148	0.680476		ENSMUSG00000057969	Sema3b	20347	sema domain, immunoglobulin domain (Ig), short basic domain, secreted, (semaphorin) 3B [Source:MGI Symbol;Acc:MGI:107561]	-0.354041	0.0595306	0.668221
ENSMUSG00000040055	Gjb6	14623	gap junction protein, beta 6 [Source:MGI Symbol;Acc:MGI:107588]	0.356616	0.057573	0.680476		ENSMUSG00000046062	Ppp1r15b	108954	protein phosphatase 1, regulatory (inhibitor) subunit 15b [Source:MGI Symbol;Acc:MGI:2444211]	0.355767	0.0582129	0.668221
ENSMUSG00000040140	Tdrd6	210510	tudor domain containing 6 [Source:MGI Symbol;Acc:MGI:2679727]	-0.350545	0.0622713	0.680476		ENSMUSG00000035910	Dcdc2a	195208	doublecortin domain containing 2a [Source:MGI Symbol;Acc:MGI:2652818]	-0.354798	0.0589501	0.668221
ENSMUSG00000040312	Cchcr1	240084	coiled-coil alpha-helical rod protein 1 [Source:MGI Symbol;Acc:MGI:2385321]	0.3499	0.0627875	0.680476		ENSMUSG00000040738	Ints8	72656	integrator complex subunit 8 [Source:MGI Symbol;Acc:MGI:1919906]	0.35521	0.0586358	0.668221
ENSMUSG00000040785	Ttc3	22129	tetratricopeptide repeat domain 3 [Source:MGI Symbol;Acc:MGI:1276539]	-0.359051	0.0557691	0.680476		ENSMUSG00000032586	Traip	22036	TRAF-interacting protein [Source:MGI Symbol;Acc:MGI:1096377]	-0.354391	0.0592615	0.668221
ENSMUSG00000041341	Atg2b	76559	autophagy related 2B [Source:MGI Symbol;Acc:MGI:1923809]	0.350568	0.0622529	0.680476		ENSMUSG00000064264	Zfp428	232969	zinc finger protein 428 [Source:MGI Symbol;Acc:MGI:1916463]	-0.354515	0.0591664	0.668221
ENSMUSG00000041415	Dicer1	192119	dicer 1, ribonuclease type III [Source:MGI Symbol;Acc:MGI:2177178]	-0.354946	0.0588369	0.680476		ENSMUSG00000065947	mt-Nd4l	17720	mitochondrially encoded NADH dehydrogenase 4L [Source:MGI Symbol;Acc:MGI:102497]	0.355651	0.0583009	0.668221
ENSMUSG00000041438	Cirh1a	21771	UTP4 small subunit processome component [Source:MGI Symbol;Acc:MGI:1096573]	-0.356648	0.0575497	0.680476		ENSMUSG00000041323	Ak7	78801	adenylate kinase 7 [Source:MGI Symbol;Acc:MGI:1926051]	-0.354034	0.0595362	0.668221
ENSMUSG00000041733	Coq5	52064	coenzyme Q5 methyltransferase [Source:MGI Symbol;Acc:MGI:1098643]	-0.350171	0.0625699	0.680476		ENSMUSG00000021238	Aldh6a1	104776	aldehyde dehydrogenase family 6, subfamily A1 [Source:MGI Symbol;Acc:MGI:1915077]	-0.354487	0.0591879	0.668221
ENSMUSG00000042644	Itpr3	16440	inositol 1,4,5-triphosphate receptor 3 [Source:MGI Symbol;Acc:MGI:96624]	0.351376	0.0616111	0.680476		ENSMUSG00000022805	4932425I24Rik	320214	MYCBP-associated, testis expressed 1 [Source:MGI Symbol;Acc:MGI:2443598]	-0.354227	0.0593877	0.668221
ENSMUSG00000043463	Rab9b	319642	RAB9B, member RAS oncogene family [Source:MGI Symbol;Acc:MGI:2442454]	-0.353658	0.0598262	0.680476		ENSMUSG00000034998	Foxn2	14236	forkhead box N2 [Source:MGI Symbol;Acc:MGI:1347478]	-0.353941	0.0596076	0.668223
ENSMUSG00000044502	Bod1	69556	biorientation of chromosomes in cell division 1 [Source:MGI Symbol;Acc:MGI:1916806]	0.356964	0.0573131	0.680476		ENSMUSG00000038612	Mcl1	17210	myeloid cell leukemia sequence 1 [Source:MGI Symbol;Acc:MGI:101769]	0.353105	0.0602547	0.669567
ENSMUSG00000045333	Zfp423	94187	zinc finger protein 423 [Source:MGI Symbol;Acc:MGI:1891217]	-0.354065	0.0595121	0.680476		ENSMUSG00000023800	Tiam2	24001	T cell lymphoma invasion and metastasis 2 [Source:MGI Symbol;Acc:MGI:1344338]	-0.353617	0.0598578	0.669567
ENSMUSG00000045503	Sys1	66460	SYS1 Golgi-localized integral membrane protein homolog (S. cerevisiae) [Source:MGI Symbol;Acc:MGI:1913710]	0.349609	0.063021	0.680476		ENSMUSG00000085811	Gm11669	NA	centrosomal protein 112, intronic transcript [Source:MGI Symbol;Acc:MGI:3649867]	-0.353205	0.0601769	0.669567
ENSMUSG00000045969	Ing1	26356	inhibitor of growth family, member 1 [Source:MGI Symbol;Acc:MGI:1349481]	0.359195	0.0556639	0.680476		ENSMUSG00000040022	Rab11fip2	74998	RAB11 family interacting protein 2 (class I) [Source:MGI Symbol;Acc:MGI:1922248]	-0.353186	0.0601918	0.669567
ENSMUSG00000046364	Rpl27a	26451	ribosomal protein L27A [Source:MGI Symbol;Acc:MGI:1347076]	0.355184	0.0586558	0.680476		ENSMUSG00000035620	Ric8b	237422	RIC8 guanine nucleotide exchange factor B [Source:MGI Symbol;Acc:MGI:2682307]	0.353544	0.0599146	0.669567
ENSMUSG00000046573	Lyrm4	380840	LYR motif containing 4 [Source:MGI Symbol;Acc:MGI:2683538]	-0.359496	0.0554444	0.680476		ENSMUSG00000026491	Ahctf1	226747	AT hook containing transcription factor 1 [Source:MGI Symbol;Acc:MGI:1915033]	0.353481	0.0599635	0.669567
ENSMUSG00000047259	Mc4r	17202	melanocortin 4 receptor [Source:MGI Symbol;Acc:MGI:99457]	0.357626	0.0568193	0.680476		ENSMUSG00000021061	Spnb1	20741	spectrin beta, erythrocytic [Source:MGI Symbol;Acc:MGI:98387]	-0.353416	0.0600137	0.669567
ENSMUSG00000048058	Ldlrad3	241576	low density lipoprotein receptor class A domain containing 3 [Source:MGI Symbol;Acc:MGI:2138856]	-0.358356	0.0562793	0.680476		ENSMUSG00000030307	Slc6a11	243616	solute carrier family 6 (neurotransmitter transporter, GABA), member 11 [Source:MGI Symbol;Acc:MGI:95630]	-0.353405	0.0600217	0.669567
ENSMUSG00000048450	Msx1	17701	msh homeobox 1 [Source:MGI Symbol;Acc:MGI:97168]	0.351873	0.0612185	0.680476		ENSMUSG00000034574	Daam1	208846	dishevelled associated activator of morphogenesis 1 [Source:MGI Symbol;Acc:MGI:1914596]	-0.353502	0.0599468	0.669567
ENSMUSG00000048546	Tob2	57259	transducer of ERBB2, 2 [Source:MGI Symbol;Acc:MGI:1888525]	0.350353	0.0624243	0.680476		ENSMUSG00000025571	Tnrc6c	217351	trinucleotide repeat containing 6C [Source:MGI Symbol;Acc:MGI:2443265]	-0.353276	0.0601217	0.669567
ENSMUSG00000048826	Dact2	240025	dishevelled-binding antagonist of beta-catenin 2 [Source:MGI Symbol;Acc:MGI:1920347]	-0.355271	0.0585892	0.680476		ENSMUSG00000052534	Pbx1	18514	pre B cell leukemia homeobox 1 [Source:MGI Symbol;Acc:MGI:97495]	-0.3531	0.0602591	0.669567
ENSMUSG00000049659	Aftph	216549	aftiphilin [Source:MGI Symbol;Acc:MGI:1923012]	-0.355653	0.0582993	0.680476		ENSMUSG00000049907	Rasl11b	68939	RAS-like, family 11, member B [Source:MGI Symbol;Acc:MGI:1916189]	0.353002	0.0603353	0.669779
ENSMUSG00000050071	Bex1	19716	brain expressed X-linked 1 [Source:MGI Symbol;Acc:MGI:1328321]	-0.354508	0.0591717	0.680476		ENSMUSG00000049323	Smcr8	237782	Smith-Magenis syndrome chromosome region, candidate 8 homolog (human) [Source:MGI Symbol;Acc:MGI:2444720]	0.352951	0.0603749	0.669779
ENSMUSG00000051627	Hist1h1e	50709	histone cluster 1, H1e [Source:MGI Symbol;Acc:MGI:1931527]	-0.355906	0.0581076	0.680476		ENSMUSG00000066357	Wdr6	83669	WD repeat domain 6 [Source:MGI Symbol;Acc:MGI:1930140]	-0.35275	0.0605311	0.670438
ENSMUSG00000052031	Tagap1	380608	T cell activation GTPase activating protein 1 [Source:MGI Symbol;Acc:MGI:1919786]	0.356948	0.057325	0.680476		ENSMUSG00000038957	Edc3	353190	enhancer of mRNA decapping 3 [Source:MGI Symbol;Acc:MGI:2142951]	0.352758	0.0605251	0.670438
ENSMUSG00000052783	Grk4	14772	G protein-coupled receptor kinase 4 [Source:MGI Symbol;Acc:MGI:95801]	-0.352847	0.0604558	0.680476		ENSMUSG00000017009	Sdc4	20971	syndecan 4 [Source:MGI Symbol;Acc:MGI:1349164]	0.352336	0.0608548	0.671875
ENSMUSG00000052949	Rnf157	217340	ring finger protein 157 [Source:MGI Symbol;Acc:MGI:2442484]	-0.358802	0.0559516	0.680476		ENSMUSG00000016921	Srsf6	67996	serine/arginine-rich splicing factor 6 [Source:MGI Symbol;Acc:MGI:1915246]	0.352429	0.0607824	0.671875
ENSMUSG00000054057	A930004D18Rik	NA	RIKEN cDNA A930004D18 gene [Source:MGI Symbol;Acc:MGI:1925190]	-0.349491	0.0631159	0.680476		ENSMUSG00000030411	Nova2	384569	neuro-oncological ventral antigen 2 [Source:MGI Symbol;Acc:MGI:104296]	-0.352363	0.0608336	0.671875
ENSMUSG00000055760	Gemin6	67242	gem nuclear organelle associated protein 6 [Source:MGI Symbol;Acc:MGI:1914492]	-0.350854	0.0620251	0.680476		ENSMUSG00000078974	Sec61g	20335	SEC61, gamma subunit [Source:MGI Symbol;Acc:MGI:1202066]	-0.35252	0.0607114	0.671875
ENSMUSG00000058396	Gpr182	11536	G protein-coupled receptor 182 [Source:MGI Symbol;Acc:MGI:109545]	0.356556	0.0576183	0.680476		ENSMUSG00000037235	Mxd4	17122	Max dimerization protein 4 [Source:MGI Symbol;Acc:MGI:104991]	0.352208	0.0609553	0.672039
ENSMUSG00000060038	Dhps	330817	deoxyhypusine synthase [Source:MGI Symbol;Acc:MGI:2683592]	0.349632	0.0630027	0.680476		ENSMUSG00000032565	Nudt16	75686	nudix (nucleoside diphosphate linked moiety X)-type motif 16 [Source:MGI Symbol;Acc:MGI:1922936]	-0.35207	0.0610636	0.672039
ENSMUSG00000060843	Ctnna3	216033	catenin (cadherin associated protein), alpha 3 [Source:MGI Symbol;Acc:MGI:2661445]	0.358322	0.0563043	0.680476		ENSMUSG00000031802	Phxr4	NA	per-hexamer repeat gene 4 [Source:MGI Symbol;Acc:MGI:104522]	-0.352082	0.0610546	0.672039
ENSMUSG00000062753	AI413582	106672	expressed sequence AI413582 [Source:MGI Symbol;Acc:MGI:2146839]	-0.350808	0.0620613	0.680476		ENSMUSG00000057098	Ebf1	13591	early B cell factor 1 [Source:MGI Symbol;Acc:MGI:95275]	-0.352111	0.0610318	0.672039
ENSMUSG00000064125	BC068157	73072	proline rich 36 [Source:MGI Symbol;Acc:MGI:3605626]	-0.35252	0.0607108	0.680476		ENSMUSG00000024085	Man2a1	17158	mannosidase 2, alpha 1 [Source:MGI Symbol;Acc:MGI:104669]	0.351739	0.0613243	0.672125
ENSMUSG00000064179	Tnnt1	21955	troponin T1, skeletal, slow [Source:MGI Symbol;Acc:MGI:1333868]	-0.353542	0.0599158	0.680476		ENSMUSG00000090000	Ier3ip1	66191	immediate early response 3 interacting protein 1 [Source:MGI Symbol;Acc:MGI:1913441]	-0.351647	0.0613967	0.672125
ENSMUSG00000066438	3830431G21Rik	217682	pleckstrin homology domain containing, family D (with coiled-coil domains) member 1 [Source:MGI Symbol;Acc:MGI:3036228]	-0.352795	0.0604964	0.680476		ENSMUSG00000035868	3110052M02Rik	73229	zinc finger protein 983 [Source:MGI Symbol;Acc:MGI:1920479]	0.351782	0.0612902	0.672125
ENSMUSG00000066640	Fbxl18	231863	F-box and leucine-rich repeat protein 18 [Source:MGI Symbol;Acc:MGI:2444450]	0.353807	0.059711	0.680476		ENSMUSG00000023927	Satb1	20230	special AT-rich sequence binding protein 1 [Source:MGI Symbol;Acc:MGI:105084]	0.351718	0.0613408	0.672125
ENSMUSG00000067356	B430203G13Rik	NA	RIKEN cDNA B430203G13 gene [Source:MGI Symbol;Acc:MGI:3642832]	-0.355353	0.0585273	0.680476		ENSMUSG00000035045	Zc3h12b	547176	zinc finger CCCH-type containing 12B [Source:MGI Symbol;Acc:MGI:2442133]	-0.351629	0.061411	0.672125
ENSMUSG00000067586	S1pr3	13610	sphingosine-1-phosphate receptor 3 [Source:MGI Symbol;Acc:MGI:1339365]	-0.350049	0.0626678	0.680476		ENSMUSG00000026810	Dpm2	13481	dolichol-phosphate (beta-D) mannosyltransferase 2 [Source:MGI Symbol;Acc:MGI:1330238]	0.351647	0.061397	0.672125
ENSMUSG00000067653	Ankrd23	78321	ankyrin repeat domain 23 [Source:MGI Symbol;Acc:MGI:1925571]	-0.351778	0.0612934	0.680476		ENSMUSG00000020728	Ccdc46	76380	centrosomal protein 112 [Source:MGI Symbol;Acc:MGI:1923673]	-0.351676	0.0613743	0.672125
ENSMUSG00000067818	Myl9	98932	myosin, light polypeptide 9, regulatory [Source:MGI Symbol;Acc:MGI:2138915]	0.357782	0.056704	0.680476		ENSMUSG00000025103	Btbd1	83962	BTB (POZ) domain containing 1 [Source:MGI Symbol;Acc:MGI:1933765]	-0.35155	0.0614735	0.672278
ENSMUSG00000069662	Marcks	17118	myristoylated alanine rich protein kinase C substrate [Source:MGI Symbol;Acc:MGI:96907]	-0.353338	0.0600739	0.680476		ENSMUSG00000071324	Armc2	213402	armadillo repeat containing 2 [Source:MGI Symbol;Acc:MGI:1916449]	-0.351454	0.0615492	0.672575
ENSMUSG00000069744	Psmb3	26446	proteasome (prosome, macropain) subunit, beta type 3 [Source:MGI Symbol;Acc:MGI:1347014]	0.350143	0.0625921	0.680476		ENSMUSG00000001441	Npepps	19155	aminopeptidase puromycin sensitive [Source:MGI Symbol;Acc:MGI:1101358]	0.351307	0.0616656	0.672786
ENSMUSG00000070407	Hs3st3b1	54710	heparan sulfate (glucosamine) 3-O-sulfotransferase 3B1 [Source:MGI Symbol;Acc:MGI:1333853]	0.357548	0.0568772	0.680476		ENSMUSG00000068748	Ptprz1	19283	protein tyrosine phosphatase, receptor type Z, polypeptide 1 [Source:MGI Symbol;Acc:MGI:97816]	-0.351338	0.0616412	0.672786
ENSMUSG00000070871	Ccnyl1	227210	cyclin Y-like 1 [Source:MGI Symbol;Acc:MGI:2138614]	0.3572	0.0571363	0.680476		ENSMUSG00000029705	Cux1	13047	cut-like homeobox 1 [Source:MGI Symbol;Acc:MGI:88568]	0.350783	0.062081	0.673183
ENSMUSG00000071757	Zhx2	387609	zinc fingers and homeoboxes 2 [Source:MGI Symbol;Acc:MGI:2683087]	0.354698	0.0590265	0.680476		ENSMUSG00000031016	Wee1	22390	WEE 1 homolog 1 (S. pombe) [Source:MGI Symbol;Acc:MGI:103075]	0.350995	0.0619133	0.673183
ENSMUSG00000072704	2700089E24Rik	381820	small integral membrane protein 10 like 1 [Source:MGI Symbol;Acc:MGI:1914379]	-0.352551	0.060687	0.680476		ENSMUSG00000060681	Slc9a6	236794	solute carrier family 9 (sodium/hydrogen exchanger), member 6 [Source:MGI Symbol;Acc:MGI:2443511]	-0.35103	0.0618854	0.673183
ENSMUSG00000072889	Nfxl1	100978	nuclear transcription factor, X-box binding-like 1 [Source:MGI Symbol;Acc:MGI:1923646]	0.355455	0.0584495	0.680476		ENSMUSG00000020810	Cygb	114886	cytoglobin [Source:MGI Symbol;Acc:MGI:2149481]	-0.35089	0.0619966	0.673183
ENSMUSG00000073096	Lrrc61	243371	leucine rich repeat containing 61 [Source:MGI Symbol;Acc:MGI:2652848]	-0.350054	0.0626637	0.680476		ENSMUSG00000053931	Cnn3	71994	calponin 3, acidic [Source:MGI Symbol;Acc:MGI:1919244]	-0.350923	0.0619697	0.673183
ENSMUSG00000073471	Rsph3a	66832	radial spoke 3A homolog (Chlamydomonas) [Source:MGI Symbol;Acc:MGI:1914082]	-0.350931	0.0619637	0.680476		ENSMUSG00000009828	Ick	56542	intestinal cell kinase [Source:MGI Symbol;Acc:MGI:1934157]	0.350988	0.0619181	0.673183
ENSMUSG00000074884	Serf2	378702	small EDRK-rich factor 2 [Source:MGI Symbol;Acc:MGI:1337041]	0.358436	0.0562202	0.680476		ENSMUSG00000078794	Dact3	629378	dishevelled-binding antagonist of beta-catenin 3 [Source:MGI Symbol;Acc:MGI:3654828]	-0.350771	0.0620907	0.673183
ENSMUSG00000078619	Smarcd2	83796	SWI/SNF related, matrix associated, actin dependent regulator of chromatin, subfamily d, member 2 [Source:MGI Symbol;Acc:MGI:1933621]	0.357813	0.0566808	0.680476		ENSMUSG00000028923	Necap2	66147	NECAP endocytosis associated 2 [Source:MGI Symbol;Acc:MGI:1913397]	-0.351115	0.0618173	0.673183
ENSMUSG00000079260	Glb1	100504715	transmembrane protein with metallophosphoesterase domain [Source:MGI Symbol;Acc:MGI:5317335]	-0.354056	0.059519	0.680476		ENSMUSG00000017376	Nlk	18099	nemo like kinase [Source:MGI Symbol;Acc:MGI:1201387]	0.350666	0.0621743	0.673563
ENSMUSG00000079658	Tceb1	67923	elongin C [Source:MGI Symbol;Acc:MGI:1915173]	-0.350364	0.0624156	0.680476		ENSMUSG00000031358	Msl3	17692	male-specific lethal 3 homolog (Drosophila) [Source:MGI Symbol;Acc:MGI:1341851]	0.350493	0.0623122	0.673759
ENSMUSG00000083380	Gm3244	NA	predicted pseudogene 3244 [Source:MGI Symbol;Acc:MGI:3781422]	-0.358478	0.0561894	0.680476		ENSMUSG00000000531	Grasp	56149	GRP1 (general receptor for phosphoinositides 1)-associated scaffold protein [Source:MGI Symbol;Acc:MGI:1860303]	0.350535	0.062279	0.673759
ENSMUSG00000085164	Gm16704	NA	NA	0.35482	0.0589327	0.680476		ENSMUSG00000039804	Ncoa5	228869	nuclear receptor coactivator 5 [Source:MGI Symbol;Acc:MGI:2385165]	0.350461	0.0623383	0.673759
ENSMUSG00000090769	Gm2824	NA	NA	-0.360357	0.0548202	0.680476		ENSMUSG00000064380	SNORA73	NA	predicted gene, 26448 [Source:MGI Symbol;Acc:MGI:5456225]	-0.350306	0.0624618	0.673763
ENSMUSG00000091188	2700016F22Rik	NA	NA	0.35984	0.0551941	0.680476		ENSMUSG00000038872	Zfhx3	11906	zinc finger homeobox 3 [Source:MGI Symbol;Acc:MGI:99948]	0.350278	0.0624845	0.673763
ENSMUSG00000091969	Pcdha3	NA	NA	-0.353341	0.0600716	0.680476		ENSMUSG00000025962	Fastkd2	75619	FAST kinase domains 2 [Source:MGI Symbol;Acc:MGI:1922869]	0.350333	0.0624404	0.673763
ENSMUSG00000093333	AC120136.3	NA	NA	-0.350751	0.0621067	0.680476		ENSMUSG00000020696	Rffl	67338	ring finger and FYVE like domain containing protein [Source:MGI Symbol;Acc:MGI:1914588]	-0.349956	0.0627426	0.674203
ENSMUSG00000000148	Baat1	231841	BRCA1-associated ATM activator 1 [Source:MGI Symbol;Acc:MGI:1891679]	-0.348933	0.0635672	0.681319		ENSMUSG00000056673	Kdm5d	20592	lysine (K)-specific demethylase 5D [Source:MGI Symbol;Acc:MGI:99780]	0.349863	0.0628172	0.674203
ENSMUSG00000013663	Pten	19211	phosphatase and tensin homolog [Source:MGI Symbol;Acc:MGI:109583]	0.348821	0.0636585	0.681319		ENSMUSG00000002010	Idh3g	15929	isocitrate dehydrogenase 3 (NAD+), gamma [Source:MGI Symbol;Acc:MGI:1099463]	0.350117	0.0626131	0.674203
ENSMUSG00000020473	Aebp1	11568	AE binding protein 1 [Source:MGI Symbol;Acc:MGI:1197012]	0.349144	0.0633963	0.681319		ENSMUSG00000071649	B3gat3	72727	beta-1,3-glucuronyltransferase 3 (glucuronosyltransferase I) [Source:MGI Symbol;Acc:MGI:1919977]	0.350058	0.0626604	0.674203
ENSMUSG00000024735	Prpf19	28000	pre-mRNA processing factor 19 [Source:MGI Symbol;Acc:MGI:106247]	0.348737	0.0637261	0.681319		ENSMUSG00000063060	Sox7	20680	SRY (sex determining region Y)-box 7 [Source:MGI Symbol;Acc:MGI:98369]	-0.349931	0.062762	0.674203
ENSMUSG00000027829	Ccnl1	56706	cyclin L1 [Source:MGI Symbol;Acc:MGI:1922664]	0.349042	0.0634792	0.681319		ENSMUSG00000040841	Six5	20475	sine oculis-related homeobox 5 [Source:MGI Symbol;Acc:MGI:106220]	-0.34991	0.0627789	0.674203
ENSMUSG00000030718	Ppme1	72590	protein phosphatase methylesterase 1 [Source:MGI Symbol;Acc:MGI:1919840]	-0.349004	0.0635094	0.681319		ENSMUSG00000083674	Zfp133-ps	NA	zinc finger protein 133, pseudogene [Source:MGI Symbol;Acc:MGI:2176612]	0.349725	0.0629279	0.674867
ENSMUSG00000032997	Chpf	74241	chondroitin polymerizing factor [Source:MGI Symbol;Acc:MGI:106576]	0.349096	0.0634349	0.681319		ENSMUSG00000079435	Rpl36a	19982	ribosomal protein L36A [Source:MGI Symbol;Acc:MGI:1201789]	-0.349584	0.0630415	0.675564
ENSMUSG00000033486	Catsper2	212670	cation channel, sperm associated 2 [Source:MGI Symbol;Acc:MGI:2387404]	0.348739	0.0637243	0.681319		ENSMUSG00000022792	Yars2	70120	tyrosyl-tRNA synthetase 2 (mitochondrial) [Source:MGI Symbol;Acc:MGI:1917370]	0.349397	0.0631921	0.676654
ENSMUSG00000038233	Fam198a	245050	family with sequence similarity 198, member A [Source:MGI Symbol;Acc:MGI:3041196]	-0.349141	0.0633989	0.681319		ENSMUSG00000033904	6330503K22Rik	101565	centriolar coiled coil protein 110 [Source:MGI Symbol;Acc:MGI:2141942]	-0.349333	0.0632435	0.676681
ENSMUSG00000044393	Dsg2	13511	desmoglein 2 [Source:MGI Symbol;Acc:MGI:1196466]	0.348846	0.0636381	0.681319		ENSMUSG00000078435	AU041133	216177	expressed sequence AU041133 [Source:MGI Symbol;Acc:MGI:2143755]	-0.349146	0.0633949	0.676701
ENSMUSG00000037148	Arhgap10	78514	Rho GTPase activating protein 10 [Source:MGI Symbol;Acc:MGI:1925764]	0.348607	0.063832	0.681924		ENSMUSG00000050288	Fzd2	57265	frizzled class receptor 2 [Source:MGI Symbol;Acc:MGI:1888513]	0.348998	0.0635146	0.676701
ENSMUSG00000015126	0610007P22Rik	68327	TSR3 20S rRNA accumulation [Source:MGI Symbol;Acc:MGI:1915577]	0.348482	0.0639334	0.68213		ENSMUSG00000049739	Zfp646	233905	zinc finger protein 646 [Source:MGI Symbol;Acc:MGI:3665412]	0.348786	0.0636864	0.676701
ENSMUSG00000062896	Gm9154	NA	ribosomal protein L31, pseudogene 11 [Source:MGI Symbol;Acc:MGI:3646595]	0.348462	0.0639497	0.68213		ENSMUSG00000058756	Thra	21833	thyroid hormone receptor alpha [Source:MGI Symbol;Acc:MGI:98742]	-0.349068	0.0634577	0.676701
ENSMUSG00000026131	Dst	13518	dystonin [Source:MGI Symbol;Acc:MGI:104627]	-0.348305	0.0640783	0.682451		ENSMUSG00000028530	Jak1	16451	Janus kinase 1 [Source:MGI Symbol;Acc:MGI:96628]	0.348853	0.0636322	0.676701
ENSMUSG00000026674	Ddr2	18214	discoidin domain receptor family, member 2 [Source:MGI Symbol;Acc:MGI:1345277]	0.34836	0.0640333	0.682451		ENSMUSG00000063889	Crem	12916	cAMP responsive element modulator [Source:MGI Symbol;Acc:MGI:88495]	0.348728	0.0637337	0.676701
ENSMUSG00000004319	Clcn3	12725	chloride channel, voltage-sensitive 3 [Source:MGI Symbol;Acc:MGI:103555]	-0.347821	0.0644736	0.682937		ENSMUSG00000022022	Mtrf1	211253	mitochondrial translational release factor 1 [Source:MGI Symbol;Acc:MGI:2384815]	-0.348791	0.0636828	0.676701
ENSMUSG00000013275	Slc41a1	98396	solute carrier family 41, member 1 [Source:MGI Symbol;Acc:MGI:2444823]	0.347297	0.0649046	0.682937		ENSMUSG00000020708	Psmc5	19184	protease (prosome, macropain) 26S subunit, ATPase 5 [Source:MGI Symbol;Acc:MGI:105047]	0.348847	0.063637	0.676701
ENSMUSG00000018474	Chd3	216848	chromodomain helicase DNA binding protein 3 [Source:MGI Symbol;Acc:MGI:1344395]	-0.347746	0.0645354	0.682937		ENSMUSG00000008604	Ubqln4	94232	ubiquilin 4 [Source:MGI Symbol;Acc:MGI:2150152]	0.348752	0.0637138	0.676701
ENSMUSG00000023032	Slc4a8	59033	solute carrier family 4 (anion exchanger), member 8 [Source:MGI Symbol;Acc:MGI:1928745]	-0.347219	0.0649683	0.682937		ENSMUSG00000017288	Vps53	68299	VPS53 GARP complex subunit [Source:MGI Symbol;Acc:MGI:1915549]	0.348908	0.0635879	0.676701
ENSMUSG00000023832	Acat2	110460	acetyl-Coenzyme A acetyltransferase 2 [Source:MGI Symbol;Acc:MGI:87871]	-0.347928	0.0643856	0.682937		ENSMUSG00000062284	Gm6030	NA	predicted gene 6030 [Source:MGI Symbol;Acc:MGI:3645112]	-0.348636	0.0638081	0.676972
ENSMUSG00000024347	Psd2	74002	pleckstrin and Sec7 domain containing 2 [Source:MGI Symbol;Acc:MGI:1921252]	-0.34778	0.0645075	0.682937		ENSMUSG00000021131	Erh	13877	enhancer of rudimentary homolog (Drosophila) [Source:MGI Symbol;Acc:MGI:108089]	0.348516	0.063906	0.677378
ENSMUSG00000025742	Prps2	110639	phosphoribosyl pyrophosphate synthetase 2 [Source:MGI Symbol;Acc:MGI:97776]	0.347524	0.0647175	0.682937		ENSMUSG00000078247	Airn	NA	antisense Igf2r RNA [Source:MGI Symbol;Acc:MGI:1353471]	-0.348469	0.0639442	0.677378
ENSMUSG00000026641	Usf1	22278	upstream transcription factor 1 [Source:MGI Symbol;Acc:MGI:99542]	-0.347457	0.0647724	0.682937		ENSMUSG00000025237	Parp6	67287	poly (ADP-ribose) polymerase family, member 6 [Source:MGI Symbol;Acc:MGI:1914537]	0.348341	0.0640488	0.677412
ENSMUSG00000026887	Mrrf	67871	mitochondrial ribosome recycling factor [Source:MGI Symbol;Acc:MGI:1915121]	-0.347704	0.0645695	0.682937		ENSMUSG00000040771	AI314976	106821	O-acyl-ADP-ribose deacylase 1 [Source:MGI Symbol;Acc:MGI:2146818]	-0.348347	0.0640439	0.677412
ENSMUSG00000027314	Dll4	54485	delta-like 4 (Drosophila) [Source:MGI Symbol;Acc:MGI:1859388]	-0.347899	0.0644098	0.682937		ENSMUSG00000053483	Usp21	NA	ubiquitin specific peptidase 21 [Source:MGI Symbol;Acc:MGI:1353665]	0.348285	0.064094	0.677412
ENSMUSG00000028549	Itgb3bp	67733	integrin beta 3 binding protein (beta3-endonexin) [Source:MGI Symbol;Acc:MGI:1914983]	-0.347108	0.0650604	0.682937		ENSMUSG00000081731	Gm14078	NA	calreticulin, pseudogene [Source:MGI Symbol;Acc:MGI:3651104]	0.348156	0.0641997	0.677495
ENSMUSG00000031090	Nadsyn1	78914	NAD synthetase 1 [Source:MGI Symbol;Acc:MGI:1926164]	0.347147	0.0650276	0.682937		ENSMUSG00000029466	Anapc7	56317	anaphase promoting complex subunit 7 [Source:MGI Symbol;Acc:MGI:1929711]	-0.348212	0.0641537	0.677495
ENSMUSG00000031333	Abcb7	11306	ATP-binding cassette, sub-family B (MDR/TAP), member 7 [Source:MGI Symbol;Acc:MGI:109533]	-0.347625	0.0646342	0.682937		ENSMUSG00000027397	Slc20a1	20515	solute carrier family 20, member 1 [Source:MGI Symbol;Acc:MGI:108392]	-0.347748	0.0645332	0.679053
ENSMUSG00000031534	AI316807	102032	small integral membrane protein 19 [Source:MGI Symbol;Acc:MGI:2142501]	-0.347402	0.0648174	0.682937		ENSMUSG00000039578	Fam190a	232035	coiled-coil serine rich 1 [Source:MGI Symbol;Acc:MGI:3045354]	-0.347865	0.0644372	0.679053
ENSMUSG00000032366	Tpm1	22003	tropomyosin 1, alpha [Source:MGI Symbol;Acc:MGI:98809]	0.347906	0.0644042	0.682937		ENSMUSG00000003226	Ranbp2	19386	RAN binding protein 2 [Source:MGI Symbol;Acc:MGI:894323]	0.347676	0.0645923	0.679053
ENSMUSG00000039485	Tspyl4	72480	TSPY-like 4 [Source:MGI Symbol;Acc:MGI:106393]	-0.347121	0.065049	0.682937		ENSMUSG00000028005	Gucy1b3	54195	guanylate cyclase 1, soluble, beta 3 [Source:MGI Symbol;Acc:MGI:1860604]	-0.347772	0.0645138	0.679053
ENSMUSG00000042851	Zc3h6	78751	zinc finger CCCH type containing 6 [Source:MGI Symbol;Acc:MGI:1926001]	-0.347822	0.0644729	0.682937		ENSMUSG00000034216	Vps18	228545	VPS18 CORVET/HOPS core subunit [Source:MGI Symbol;Acc:MGI:2443626]	0.34769	0.0645807	0.679053
ENSMUSG00000051586	Mical3	194401	microtubule associated monooxygenase, calponin and LIM domain containing 3 [Source:MGI Symbol;Acc:MGI:2442733]	0.347214	0.0649723	0.682937		ENSMUSG00000033487	Fndc3a	319448	fibronectin type III domain containing 3A [Source:MGI Symbol;Acc:MGI:1196463]	0.347571	0.0646788	0.679446
ENSMUSG00000074170	Plekhf1	72287	pleckstrin homology domain containing, family F (with FYVE domain) member 1 [Source:MGI Symbol;Acc:MGI:1919537]	0.34765	0.0646137	0.682937		ENSMUSG00000017724	Etv4	18612	ets variant 4 [Source:MGI Symbol;Acc:MGI:99423]	-0.346838	0.0652832	0.680494
ENSMUSG00000079610	Ankrd39	109346	ankyrin repeat domain 39 [Source:MGI Symbol;Acc:MGI:1914816]	-0.346908	0.0652256	0.684153		ENSMUSG00000035967	Ddx26b	236790	integrator complex subunit 6 like [Source:MGI Symbol;Acc:MGI:2442593]	0.346954	0.0651871	0.680494
ENSMUSG00000043531	Sorcs1	58178	sortilin-related VPS10 domain containing receptor 1 [Source:MGI Symbol;Acc:MGI:1929666]	-0.346844	0.0652785	0.68419		ENSMUSG00000033083	Tbc1d4	210789	TBC1 domain family, member 4 [Source:MGI Symbol;Acc:MGI:2429660]	0.347031	0.0651235	0.680494
ENSMUSG00000049680	Urgcp	72046	upregulator of cell proliferation [Source:MGI Symbol;Acc:MGI:1919296]	-0.346738	0.0653663	0.684592		ENSMUSG00000020003	Pex7	18634	peroxisomal biogenesis factor 7 [Source:MGI Symbol;Acc:MGI:1321392]	-0.347139	0.0650344	0.680494
ENSMUSG00000001270	Ckb	12709	creatine kinase, brain [Source:MGI Symbol;Acc:MGI:88407]	-0.346536	0.0655334	0.685824		ENSMUSG00000037010	Apln	30878	apelin [Source:MGI Symbol;Acc:MGI:1353624]	-0.346899	0.065233	0.680494
ENSMUSG00000026525	Opn3	13603	opsin 3 [Source:MGI Symbol;Acc:MGI:1338022]	0.346417	0.0656322	0.686339		ENSMUSG00000071550	Wdr52	212517	cilia and flagella associated protein 44 [Source:MGI Symbol;Acc:MGI:1277238]	-0.346795	0.0653188	0.680494
ENSMUSG00000042873	Lhfpl4	269788	lipoma HMGIC fusion partner-like protein 4 [Source:MGI Symbol;Acc:MGI:3057108]	-0.346199	0.0658139	0.687721		ENSMUSG00000080950	Gm7278	NA	predicted gene 7278 [Source:MGI Symbol;Acc:MGI:3645261]	-0.347198	0.0649856	0.680494
ENSMUSG00000070476	9030418K01Rik	71532	family with sequence similarity 217, member B [Source:MGI Symbol;Acc:MGI:1918782]	-0.346072	0.0659199	0.688309		ENSMUSG00000047935	Gm5607	NA	predicted gene 5607 [Source:MGI Symbol;Acc:MGI:3645522]	-0.34727	0.0649267	0.680494
ENSMUSG00000003382	Etv3	27049	ets variant 3 [Source:MGI Symbol;Acc:MGI:1350926]	-0.34582	0.0661303	0.688431		ENSMUSG00000024949	Sf1	22668	splicing factor 1 [Source:MGI Symbol;Acc:MGI:1095403]	0.346935	0.0652028	0.680494
ENSMUSG00000015090	Ptgds	19215	prostaglandin D2 synthase (brain) [Source:MGI Symbol;Acc:MGI:99261]	0.345924	0.0660429	0.688431		ENSMUSG00000036523	Greb1	268527	gene regulated by estrogen in breast cancer protein [Source:MGI Symbol;Acc:MGI:2149712]	0.347111	0.0650579	0.680494
ENSMUSG00000027007	Ssfa2	70599	sperm specific antigen 2 [Source:MGI Symbol;Acc:MGI:1917849]	0.34585	0.0661045	0.688431		ENSMUSG00000022390	Zc3h7b	20286	zinc finger CCCH type containing 7B [Source:MGI Symbol;Acc:MGI:1328310]	0.347339	0.0648693	0.680494
ENSMUSG00000031838	Ifi30	NA	interferon gamma inducible protein 30 [Source:MGI Symbol;Acc:MGI:2137648]	0.345925	0.0660423	0.688431		ENSMUSG00000033159	1810031K17Rik	69171	cyclin Pas1/PHO80 domain containing 1 [Source:MGI Symbol;Acc:MGI:1916421]	0.346316	0.0657161	0.683811
ENSMUSG00000028465	Tln1	21894	talin 1 [Source:MGI Symbol;Acc:MGI:1099832]	0.345693	0.0662365	0.689018		ENSMUSG00000071531	Gprin2	432839	G protein regulated inducer of neurite outgrowth 2 [Source:MGI Symbol;Acc:MGI:2444560]	-0.346293	0.0657358	0.683811
ENSMUSG00000002578	Ikzf4	22781	IKAROS family zinc finger 4 [Source:MGI Symbol;Acc:MGI:1343139]	-0.342663	0.0688104	0.689113		ENSMUSG00000021215	Net1	56349	neuroepithelial cell transforming gene 1 [Source:MGI Symbol;Acc:MGI:1927138]	0.34478	0.0670035	0.684181
ENSMUSG00000016200	Syt14	329324	synaptotagmin XIV [Source:MGI Symbol;Acc:MGI:2444490]	-0.341925	0.0694486	0.689113		ENSMUSG00000063434	Sorcs3	66673	sortilin-related VPS10 domain containing receptor 3 [Source:MGI Symbol;Acc:MGI:1913923]	-0.345747	0.0661907	0.684181
ENSMUSG00000017400	Stac2	217154	SH3 and cysteine rich domain 2 [Source:MGI Symbol;Acc:MGI:2144518]	0.345585	0.0663262	0.689113		ENSMUSG00000027907	S100a11	20195	S100 calcium binding protein A11 [Source:MGI Symbol;Acc:MGI:1338798]	0.344941	0.0668682	0.684181
ENSMUSG00000018830	Myh11	17880	myosin, heavy polypeptide 11, smooth muscle [Source:MGI Symbol;Acc:MGI:102643]	0.344388	0.0673352	0.689113		ENSMUSG00000044216	Kcnj4	16520	potassium inwardly-rectifying channel, subfamily J, member 4 [Source:MGI Symbol;Acc:MGI:104743]	0.345594	0.0663191	0.684181
ENSMUSG00000020160	Meis1	17268	Meis homeobox 1 [Source:MGI Symbol;Acc:MGI:104717]	0.342043	0.0693463	0.689113		ENSMUSG00000032316	Clk3	102414	CDC-like kinase 3 [Source:MGI Symbol;Acc:MGI:1098670]	0.345231	0.0666239	0.684181
ENSMUSG00000020300	Cpeb4	67579	cytoplasmic polyadenylation element binding protein 4 [Source:MGI Symbol;Acc:MGI:1914829]	-0.341917	0.0694553	0.689113		ENSMUSG00000024299	Adamts10	224697	a disintegrin-like and metallopeptidase (reprolysin type) with thrombospondin type 1 motif, 10 [Source:MGI Symbol;Acc:MGI:2449112]	0.345459	0.0664319	0.684181
ENSMUSG00000020458	Rtn4	68585	reticulon 4 [Source:MGI Symbol;Acc:MGI:1915835]	-0.342823	0.0686722	0.689113		ENSMUSG00000046287	Pnma3	245468	paraneoplastic antigen MA3 [Source:MGI Symbol;Acc:MGI:2180565]	-0.345312	0.0665559	0.684181
ENSMUSG00000020745	Pafah1b1	18472	platelet-activating factor acetylhydrolase, isoform 1b, subunit 1 [Source:MGI Symbol;Acc:MGI:109520]	-0.345466	0.0664259	0.689113		ENSMUSG00000034480	Diap2	54004	diaphanous related formin 2 [Source:MGI Symbol;Acc:MGI:1858500]	-0.344878	0.0669207	0.684181
ENSMUSG00000020873	Slc35b1	110172	solute carrier family 35, member B1 [Source:MGI Symbol;Acc:MGI:1343133]	-0.343412	0.0681671	0.689113		ENSMUSG00000021546	Hnrnpk	15387	heterogeneous nuclear ribonucleoprotein K [Source:MGI Symbol;Acc:MGI:99894]	0.345677	0.0662492	0.684181
ENSMUSG00000020936	Nmt1	18107	N-myristoyltransferase 1 [Source:MGI Symbol;Acc:MGI:102579]	-0.344034	0.0676364	0.689113		ENSMUSG00000070632	Btbd8	NA	NA	0.345688	0.0662406	0.684181
ENSMUSG00000021055	Esr2	13983	estrogen receptor 2 (beta) [Source:MGI Symbol;Acc:MGI:109392]	-0.345136	0.0667034	0.689113		ENSMUSG00000034488	Edil3	13612	EGF-like repeats and discoidin I-like domains 3 [Source:MGI Symbol;Acc:MGI:1329025]	-0.345684	0.0662438	0.684181
ENSMUSG00000021893	Capn7	12339	calpain 7 [Source:MGI Symbol;Acc:MGI:1338030]	0.342674	0.0688006	0.689113		ENSMUSG00000035413	Tmem98	103743	transmembrane protein 98 [Source:MGI Symbol;Acc:MGI:1923457]	-0.345972	0.0660031	0.684181
ENSMUSG00000022016	Akap11	219181	A kinase (PRKA) anchor protein 11 [Source:MGI Symbol;Acc:MGI:2684060]	-0.342238	0.0691767	0.689113		ENSMUSG00000015149	Sirt2	64383	sirtuin 2 [Source:MGI Symbol;Acc:MGI:1927664]	-0.345132	0.066707	0.684181
ENSMUSG00000022237	Ankrd33b	67434	ankyrin repeat domain 33B [Source:MGI Symbol;Acc:MGI:1917904]	0.342136	0.0692651	0.689113		ENSMUSG00000037361	0610009D07Rik	66055	splicing factor 3B, subunit 6 [Source:MGI Symbol;Acc:MGI:1913305]	-0.344898	0.0669042	0.684181
ENSMUSG00000022378	Fam49b	223601	family with sequence similarity 49, member B [Source:MGI Symbol;Acc:MGI:1923520]	-0.344138	0.0675472	0.689113		ENSMUSG00000036251	Trpm8	171382	transient receptor potential cation channel, subfamily M, member 8 [Source:MGI Symbol;Acc:MGI:2181435]	-0.346019	0.0659642	0.684181
ENSMUSG00000024268	Celf4	108013	CUGBP, Elav-like family member 4 [Source:MGI Symbol;Acc:MGI:1932407]	-0.343988	0.0676751	0.689113		ENSMUSG00000023904	Hcfc1r1	353502	host cell factor C1 regulator 1 (XPO1-dependent) [Source:MGI Symbol;Acc:MGI:2663619]	-0.345739	0.0661976	0.684181
ENSMUSG00000025159	Mms19	72199	MMS19 (MET18 S. cerevisiae) [Source:MGI Symbol;Acc:MGI:1919449]	0.342504	0.068947	0.689113		ENSMUSG00000027367	Stard7	99138	START domain containing 7 [Source:MGI Symbol;Acc:MGI:2139090]	-0.345237	0.0666186	0.684181
ENSMUSG00000025283	Sat1	20229	spermidine/spermine N1-acetyl transferase 1 [Source:MGI Symbol;Acc:MGI:98233]	-0.342278	0.0691426	0.689113		ENSMUSG00000043850	Clrn1	229320	clarin 1 [Source:MGI Symbol;Acc:MGI:2388124]	0.344871	0.0669267	0.684181
ENSMUSG00000025956	Mettl21a	67099	methyltransferase like 21A [Source:MGI Symbol;Acc:MGI:1914349]	-0.34413	0.0675546	0.689113		ENSMUSG00000051736	1700025K23Rik	66337	family with sequence similarity 229, member B [Source:MGI Symbol;Acc:MGI:1913587]	0.346165	0.0658423	0.684181
ENSMUSG00000026796	Fam129b	227737	family with sequence similarity 129, member B [Source:MGI Symbol;Acc:MGI:2442910]	0.342406	0.0690322	0.689113		ENSMUSG00000022109	Med4	67381	mediator complex subunit 4 [Source:MGI Symbol;Acc:MGI:1914631]	-0.344871	0.0669265	0.684181
ENSMUSG00000027194	Ttc17	74569	tetratricopeptide repeat domain 17 [Source:MGI Symbol;Acc:MGI:1921819]	0.345085	0.0667464	0.689113		ENSMUSG00000047604	Frat2	212398	frequently rearranged in advanced T cell lymphomas 2 [Source:MGI Symbol;Acc:MGI:2673967]	-0.345419	0.0664655	0.684181
ENSMUSG00000027288	Zfp106	20402	zinc finger protein 106 [Source:MGI Symbol;Acc:MGI:1270153]	-0.343576	0.0680263	0.689113		ENSMUSG00000087189	D130017N08Rik	NA	NA	0.344777	0.0670059	0.684181
ENSMUSG00000027599	Armc1	74252	armadillo repeat containing 1 [Source:MGI Symbol;Acc:MGI:1921502]	-0.343349	0.0682205	0.689113		ENSMUSG00000021039	Snw1	66354	SNW domain containing 1 [Source:MGI Symbol;Acc:MGI:1913604]	0.34518	0.0666662	0.684181
ENSMUSG00000027628	0610011L14Rik	68295	AAR2 splicing factor homolog [Source:MGI Symbol;Acc:MGI:1915545]	0.342118	0.0692808	0.689113		ENSMUSG00000074629	4930518I15Rik	NA	RIKEN cDNA 4930518I15 gene [Source:MGI Symbol;Acc:MGI:1921954]	-0.345094	0.0667385	0.684181
ENSMUSG00000027646	Src	20779	Rous sarcoma oncogene [Source:MGI Symbol;Acc:MGI:98397]	-0.343694	0.0679259	0.689113		ENSMUSG00000083678	Gm12989	NA	predicted gene 12989 [Source:MGI Symbol;Acc:MGI:3652245]	-0.346002	0.0659778	0.684181
ENSMUSG00000027678	Ncoa3	17979	nuclear receptor coactivator 3 [Source:MGI Symbol;Acc:MGI:1276535]	0.343211	0.0683385	0.689113		ENSMUSG00000047021	Ccdc108	241116	cilia and flagella associated protein 65 [Source:MGI Symbol;Acc:MGI:2444274]	-0.344515	0.0672281	0.68463
ENSMUSG00000027765	P2ry1	18441	purinergic receptor P2Y, G-protein coupled 1 [Source:MGI Symbol;Acc:MGI:105049]	0.344134	0.0675507	0.689113		ENSMUSG00000030298	Sec13	110379	SEC13 homolog, nuclear pore and COPII coat complex component [Source:MGI Symbol;Acc:MGI:99832]	-0.344492	0.0672475	0.68463
ENSMUSG00000027808	Serp1	28146	stress-associated endoplasmic reticulum protein 1 [Source:MGI Symbol;Acc:MGI:92638]	0.343216	0.0683344	0.689113		ENSMUSG00000017830	Dhx58	80861	DEXH (Asp-Glu-X-His) box polypeptide 58 [Source:MGI Symbol;Acc:MGI:1931560]	0.344543	0.0672044	0.68463
ENSMUSG00000027884	Clcc1	229725	chloride channel CLIC-like 1 [Source:MGI Symbol;Acc:MGI:2385186]	0.344918	0.0668869	0.689113		ENSMUSG00000032615	Nt5m	103850	5',3'-nucleotidase, mitochondrial [Source:MGI Symbol;Acc:MGI:1917127]	-0.344519	0.0672246	0.68463
ENSMUSG00000029454	Mapkapk5	17165	MAP kinase-activated protein kinase 5 [Source:MGI Symbol;Acc:MGI:1333110]	0.345211	0.0666405	0.689113		ENSMUSG00000073633	Fbxo36	66153	F-box protein 36 [Source:MGI Symbol;Acc:MGI:1289192]	-0.344416	0.0673117	0.68478
ENSMUSG00000030452	Nipa2	93790	non imprinted in Prader-Willi/Angelman syndrome 2 homolog (human) [Source:MGI Symbol;Acc:MGI:1913918]	-0.341943	0.0694326	0.689113		ENSMUSG00000051166	Eml5	319670	echinoderm microtubule associated protein like 5 [Source:MGI Symbol;Acc:MGI:2442513]	0.344302	0.0674082	0.685259
ENSMUSG00000030630	Fah	14085	fumarylacetoacetate hydrolase [Source:MGI Symbol;Acc:MGI:95482]	0.343482	0.0681067	0.689113		ENSMUSG00000021287	Xrcc3	74335	X-ray repair complementing defective repair in Chinese hamster cells 3 [Source:MGI Symbol;Acc:MGI:1921585]	-0.344211	0.0674856	0.685543
ENSMUSG00000030682	Cdipt	52858	CDP-diacylglycerol--inositol 3-phosphatidyltransferase (phosphatidylinositol synthase) [Source:MGI Symbol;Acc:MGI:105491]	-0.34291	0.0685972	0.689113		ENSMUSG00000006019	Dhx34	71723	DEAH (Asp-Glu-Ala-His) box polypeptide 34 [Source:MGI Symbol;Acc:MGI:1918973]	0.344145	0.0675418	0.685611
ENSMUSG00000031133	Arhgef6	73341	Rac/Cdc42 guanine nucleotide exchange factor (GEF) 6 [Source:MGI Symbol;Acc:MGI:1920591]	0.343272	0.0682865	0.689113		ENSMUSG00000028708	Mknk1	17346	MAP kinase-interacting serine/threonine kinase 1 [Source:MGI Symbol;Acc:MGI:894316]	0.344003	0.0676621	0.68633
ENSMUSG00000031153	Gripap1	54645	GRIP1 associated protein 1 [Source:MGI Symbol;Acc:MGI:1859616]	-0.342187	0.069221	0.689113		ENSMUSG00000052632	Asap2	211914	ArfGAP with SH3 domain, ankyrin repeat and PH domain 2 [Source:MGI Symbol;Acc:MGI:2685438]	-0.343672	0.0679448	0.686895
ENSMUSG00000031154	Otud5	54644	OTU domain containing 5 [Source:MGI Symbol;Acc:MGI:1859615]	0.342875	0.0686276	0.689113		ENSMUSG00000048503	Tmem136	235300	transmembrane protein 136 [Source:MGI Symbol;Acc:MGI:2685030]	-0.343583	0.0680203	0.686895
ENSMUSG00000031557	Plekha2	83436	pleckstrin homology domain-containing, family A (phosphoinositide binding specific) member 2 [Source:MGI Symbol;Acc:MGI:1928144]	0.342885	0.0686193	0.689113		ENSMUSG00000028310	Ppp3r2	19059	protein phosphatase 3, regulatory subunit B, alpha isoform (calcineurin B, type II) [Source:MGI Symbol;Acc:MGI:107171]	-0.343415	0.0681641	0.686895
ENSMUSG00000033352	Map2k4	26398	mitogen-activated protein kinase kinase 4 [Source:MGI Symbol;Acc:MGI:1346869]	-0.342914	0.0685941	0.689113		ENSMUSG00000022779	Top3b	21976	topoisomerase (DNA) III beta [Source:MGI Symbol;Acc:MGI:1333803]	0.343818	0.0678199	0.686895
ENSMUSG00000034156	Bzrap1	207777	TSPO associated protein 1 [Source:MGI Symbol;Acc:MGI:2450877]	0.341871	0.0694957	0.689113		ENSMUSG00000057254	Zfp870	NA	NA	-0.343703	0.0679183	0.686895
ENSMUSG00000036257	Pnpla8	67452	patatin-like phospholipase domain containing 8 [Source:MGI Symbol;Acc:MGI:1914702]	-0.344173	0.0675181	0.689113		ENSMUSG00000054863	Fam19a5	106014	family with sequence similarity 19, member A5 [Source:MGI Symbol;Acc:MGI:2146182]	-0.343634	0.0679769	0.686895
ENSMUSG00000037826	Ppm1k	243382	protein phosphatase 1K (PP2C domain containing) [Source:MGI Symbol;Acc:MGI:2442111]	-0.343547	0.0680514	0.689113		ENSMUSG00000075736	U1	NA	NA	0.34345	0.0681345	0.686895
ENSMUSG00000038126	Mphosph9	269702	M-phase phosphoprotein 9 [Source:MGI Symbol;Acc:MGI:2443138]	0.342374	0.0690591	0.689113		ENSMUSG00000034163	Zfc3h1	216345	zinc finger, C3H1-type containing [Source:MGI Symbol;Acc:MGI:2446143]	0.343452	0.0681325	0.686895
ENSMUSG00000038517	Tbkbp1	73174	TBK1 binding protein 1 [Source:MGI Symbol;Acc:MGI:1920424]	0.34454	0.0672069	0.689113		ENSMUSG00000043991	Pura	19290	purine rich element binding protein A [Source:MGI Symbol;Acc:MGI:103079]	-0.343438	0.0681447	0.686895
ENSMUSG00000038570	Fam154b	330577	stabilizer of axonemal microtubules 2 [Source:MGI Symbol;Acc:MGI:1914618]	-0.344755	0.0670244	0.689113		ENSMUSG00000025789	St8sia2	20450	ST8 alpha-N-acetyl-neuraminide alpha-2,8-sialyltransferase 2 [Source:MGI Symbol;Acc:MGI:106020]	0.343186	0.0683606	0.687875
ENSMUSG00000039065	Fam173b	68073	family with sequence similarity 173, member B [Source:MGI Symbol;Acc:MGI:1915323]	-0.345047	0.0667784	0.689113		ENSMUSG00000068240	Gm11808	22186	predicted gene 11808 [Source:MGI Symbol;Acc:MGI:3649356]	-0.343205	0.0683437	0.687875
ENSMUSG00000039103	Nexn	68810	nexilin [Source:MGI Symbol;Acc:MGI:1916060]	0.343471	0.0681165	0.689113		ENSMUSG00000020467	Efemp1	216616	epidermal growth factor-containing fibulin-like extracellular matrix protein 1 [Source:MGI Symbol;Acc:MGI:1339998]	0.343087	0.0684449	0.688224
ENSMUSG00000039285	Azi2	27215	5-azacytidine induced gene 2 [Source:MGI Symbol;Acc:MGI:1351332]	0.343258	0.0682982	0.689113		ENSMUSG00000020114	Cand1	71902	cullin associated and neddylation disassociated 1 [Source:MGI Symbol;Acc:MGI:1261820]	0.343009	0.0685122	0.688401
ENSMUSG00000039304	Tnfsf10	22035	tumor necrosis factor (ligand) superfamily, member 10 [Source:MGI Symbol;Acc:MGI:107414]	0.344827	0.0669637	0.689113		ENSMUSG00000039130	Zc3hc1	232679	zinc finger, C3HC type 1 [Source:MGI Symbol;Acc:MGI:1916023]	-0.342719	0.068762	0.689893
ENSMUSG00000039616	Mocos	68591	molybdenum cofactor sulfurase [Source:MGI Symbol;Acc:MGI:1915841]	0.344571	0.0671807	0.689113		ENSMUSG00000032370	Lactb	80907	lactamase, beta [Source:MGI Symbol;Acc:MGI:1933395]	0.342663	0.0688101	0.689893
ENSMUSG00000040183	Ankrd6	140577	ankyrin repeat domain 6 [Source:MGI Symbol;Acc:MGI:2154278]	-0.344206	0.0674896	0.689113		ENSMUSG00000037816	Fbxw17	109082	F-box and WD-40 domain protein 17 [Source:MGI Symbol;Acc:MGI:1923584]	0.342702	0.0687767	0.689893
ENSMUSG00000041445	Mmrn2	105450	multimerin 2 [Source:MGI Symbol;Acc:MGI:2385618]	0.342927	0.0685824	0.689113		ENSMUSG00000049811	Fam161a	73873	family with sequence similarity 161, member A [Source:MGI Symbol;Acc:MGI:1921123]	-0.342597	0.0688667	0.689962
ENSMUSG00000042363	1110067D22Rik	216551	lectin, galactoside binding-like [Source:MGI Symbol;Acc:MGI:1916114]	0.343197	0.0683505	0.689113		ENSMUSG00000021704	Mtx3	382793	metaxin 3 [Source:MGI Symbol;Acc:MGI:2686040]	-0.34244	0.0690028	0.690826
ENSMUSG00000044134	Fam109a	231717	family with sequence similarity 109, member A [Source:MGI Symbol;Acc:MGI:2442708]	0.342432	0.0690093	0.689113		ENSMUSG00000024290	Rock1	19877	Rho-associated coiled-coil containing protein kinase 1 [Source:MGI Symbol;Acc:MGI:107927]	0.34222	0.0691928	0.692228
ENSMUSG00000047412	Zbtb44	235132	zinc finger and BTB domain containing 44 [Source:MGI Symbol;Acc:MGI:1925123]	-0.343291	0.06827	0.689113		ENSMUSG00000026672	Optn	71648	optineurin [Source:MGI Symbol;Acc:MGI:1918898]	-0.342	0.0693831	0.692589
ENSMUSG00000047907	Tshz2	228911	teashirt zinc finger family member 2 [Source:MGI Symbol;Acc:MGI:2153084]	-0.343281	0.0682791	0.689113		ENSMUSG00000039706	Ldb2	16826	LIM domain binding 2 [Source:MGI Symbol;Acc:MGI:894670]	-0.342054	0.0693365	0.692589
ENSMUSG00000049265	Kcnk3	16527	potassium channel, subfamily K, member 3 [Source:MGI Symbol;Acc:MGI:1100509]	-0.342221	0.0691918	0.689113		ENSMUSG00000019564	Arid3a	13496	AT rich interactive domain 3A (BRIGHT-like) [Source:MGI Symbol;Acc:MGI:1328360]	-0.342028	0.0693591	0.692589
ENSMUSG00000052942	Glis3	226075	GLIS family zinc finger 3 [Source:MGI Symbol;Acc:MGI:2444289]	0.342982	0.0685356	0.689113		ENSMUSG00000031309	Rps6ka3	110651	ribosomal protein S6 kinase polypeptide 3 [Source:MGI Symbol;Acc:MGI:104557]	0.341948	0.0694289	0.692589
ENSMUSG00000053617	Sh3pxd2a	14218	SH3 and PX domains 2A [Source:MGI Symbol;Acc:MGI:1298393]	0.343645	0.0679676	0.689113		ENSMUSG00000069045	Ddx3y	26900	DEAD (Asp-Glu-Ala-Asp) box polypeptide 3, Y-linked [Source:MGI Symbol;Acc:MGI:1349406]	0.338223	0.0727211	0.694572
ENSMUSG00000054452	Aes	14797	amino-terminal enhancer of split [Source:MGI Symbol;Acc:MGI:95806]	-0.342069	0.0693234	0.689113		ENSMUSG00000002831	Plin4	57435	perilipin 4 [Source:MGI Symbol;Acc:MGI:1929709]	0.339467	0.0716085	0.694572
ENSMUSG00000054855	Rnd1	223881	Rho family GTPase 1 [Source:MGI Symbol;Acc:MGI:2444878]	-0.34493	0.0668773	0.689113		ENSMUSG00000021752	Kctd6	71393	potassium channel tetramerisation domain containing 6 [Source:MGI Symbol;Acc:MGI:1918643]	0.340327	0.0708466	0.694572
ENSMUSG00000054920	Klhl5	71778	kelch-like 5 [Source:MGI Symbol;Acc:MGI:1919028]	-0.341833	0.069528	0.689113		ENSMUSG00000009292	Trpm2	28240	transient receptor potential cation channel, subfamily M, member 2 [Source:MGI Symbol;Acc:MGI:1351901]	-0.341023	0.0702354	0.694572
ENSMUSG00000058966	Fam57b	68952	family with sequence similarity 57, member B [Source:MGI Symbol;Acc:MGI:1916202]	-0.343299	0.0682632	0.689113		ENSMUSG00000047676	Rpsa-ps10	NA	ribosomal protein SA, pseudogene 10 [Source:MGI Symbol;Acc:MGI:3704228]	0.339797	0.0713152	0.694572
ENSMUSG00000063281	Zfp35	22694	zinc finger protein 35 [Source:MGI Symbol;Acc:MGI:99179]	0.342126	0.0692739	0.689113		ENSMUSG00000071533	Pcnp	76302	PEST proteolytic signal containing nuclear protein [Source:MGI Symbol;Acc:MGI:1923552]	-0.340098	0.0710487	0.694572
ENSMUSG00000070867	Gm12824	666048	TraB domain containing 2B [Source:MGI Symbol;Acc:MGI:3650152]	0.345501	0.0663973	0.689113		ENSMUSG00000064247	Plcxd1	403178	phosphatidylinositol-specific phospholipase C, X domain containing 1 [Source:MGI Symbol;Acc:MGI:2685422]	-0.337925	0.0729895	0.694572
ENSMUSG00000072949	Acot1	26897	acyl-CoA thioesterase 1 [Source:MGI Symbol;Acc:MGI:1349396]	-0.343756	0.0678726	0.689113		ENSMUSG00000030203	Dusp16	70686	dual specificity phosphatase 16 [Source:MGI Symbol;Acc:MGI:1917936]	-0.339201	0.0718451	0.694572
ENSMUSG00000073792	Alg6	320438	asparagine-linked glycosylation 6 (alpha-1,3,-glucosyltransferase) [Source:MGI Symbol;Acc:MGI:2444031]	0.342484	0.0689642	0.689113		ENSMUSG00000036167	Pphln1	223828	periphilin 1 [Source:MGI Symbol;Acc:MGI:1917029]	0.33787	0.0730386	0.694572
ENSMUSG00000026778	Prkcq	18761	protein kinase C, theta [Source:MGI Symbol;Acc:MGI:97601]	-0.341694	0.0696489	0.689326		ENSMUSG00000070803	Cited4	56222	Cbp/p300-interacting transactivator, with Glu/Asp-rich carboxy-terminal domain, 4 [Source:MGI Symbol;Acc:MGI:1861694]	0.338857	0.0721521	0.694572
ENSMUSG00000030409	Dmpk	13400	dystrophia myotonica-protein kinase [Source:MGI Symbol;Acc:MGI:94906]	0.341715	0.0696308	0.689326		ENSMUSG00000073684	2610002J02Rik	67513	Fanconi anemia core complex associated protein 20 [Source:MGI Symbol;Acc:MGI:1914763]	-0.340734	0.0704883	0.694572
ENSMUSG00000001173	Ocrl	320634	OCRL, inositol polyphosphate-5-phosphatase [Source:MGI Symbol;Acc:MGI:109589]	0.340169	0.0709859	0.689411		ENSMUSG00000021311	Mtr	238505	5-methyltetrahydrofolate-homocysteine methyltransferase [Source:MGI Symbol;Acc:MGI:894292]	0.340169	0.070986	0.694572
ENSMUSG00000004885	Crabp2	12904	cellular retinoic acid binding protein II [Source:MGI Symbol;Acc:MGI:88491]	0.340633	0.0705772	0.689411		ENSMUSG00000026839	Upp2	76654	uridine phosphorylase 2 [Source:MGI Symbol;Acc:MGI:1923904]	-0.337909	0.073004	0.694572
ENSMUSG00000008035	Mid1ip1	68041	Mid1 interacting protein 1 (gastrulation specific G12-like (zebrafish)) [Source:MGI Symbol;Acc:MGI:1915291]	-0.340678	0.0705379	0.689411		ENSMUSG00000024347	Psd2	74002	pleckstrin and Sec7 domain containing 2 [Source:MGI Symbol;Acc:MGI:1921252]	-0.339982	0.0711512	0.694572
ENSMUSG00000010529	Gm266	212539	predicted gene 266 [Source:MGI Symbol;Acc:MGI:2685112]	-0.339903	0.0712218	0.689411		ENSMUSG00000015396	Cd83	12522	CD83 antigen [Source:MGI Symbol;Acc:MGI:1328316]	-0.337853	0.0730545	0.694572
ENSMUSG00000015133	Lrrk1	233328	leucine-rich repeat kinase 1 [Source:MGI Symbol;Acc:MGI:2142227]	0.341327	0.0699691	0.689411		ENSMUSG00000091395	Gm6297	NA	NA	-0.338718	0.0722769	0.694572
ENSMUSG00000015396	Cd83	12522	CD83 antigen [Source:MGI Symbol;Acc:MGI:1328316]	-0.339366	0.0716976	0.689411		ENSMUSG00000056429	Tgoln1	22134	trans-golgi network protein [Source:MGI Symbol;Acc:MGI:105080]	0.339351	0.071711	0.694572
ENSMUSG00000015647	Lama5	16776	laminin, alpha 5 [Source:MGI Symbol;Acc:MGI:105382]	0.339817	0.0712971	0.689411		ENSMUSG00000073676	Hspe1	15528	heat shock protein 1 (chaperonin 10) [Source:MGI Symbol;Acc:MGI:104680]	-0.338566	0.0724125	0.694572
ENSMUSG00000015943	Bola1	69168	bolA-like 1 (E. coli) [Source:MGI Symbol;Acc:MGI:1916418]	-0.339947	0.0711827	0.689411		ENSMUSG00000031517	Gpm6a	234267	glycoprotein m6a [Source:MGI Symbol;Acc:MGI:107671]	-0.339104	0.0719319	0.694572
ENSMUSG00000017344	Vtn	22370	vitronectin [Source:MGI Symbol;Acc:MGI:98940]	0.339644	0.0714507	0.689411		ENSMUSG00000033871	Ppargc1b	170826	peroxisome proliferative activated receptor, gamma, coactivator 1 beta [Source:MGI Symbol;Acc:MGI:2444934]	0.338466	0.0725021	0.694572
ENSMUSG00000019880	Rspo3	72780	R-spondin 3 [Source:MGI Symbol;Acc:MGI:1920030]	0.340249	0.0709155	0.689411		ENSMUSG00000025591	1810029B16Rik	66282	translation machinery associated 16 [Source:MGI Symbol;Acc:MGI:1913532]	-0.339898	0.0712258	0.694572
ENSMUSG00000021000	Ctage5	338320	melanoma inhibitory activity 2 [Source:MGI Symbol;Acc:MGI:2159614]	0.340106	0.0710422	0.689411		ENSMUSG00000031982	Arv1	68865	ARV1 homolog, fatty acid homeostasis modulator [Source:MGI Symbol;Acc:MGI:1916115]	0.338339	0.0726162	0.694572
ENSMUSG00000022332	Khdrbs3	13992	KH domain containing, RNA binding, signal transduction associated 3 [Source:MGI Symbol;Acc:MGI:1313312]	-0.339445	0.0716278	0.689411		ENSMUSG00000041187	Prkd2	101540	protein kinase D2 [Source:MGI Symbol;Acc:MGI:2141917]	0.338472	0.0724973	0.694572
ENSMUSG00000022443	Myh9	17886	myosin, heavy polypeptide 9, non-muscle [Source:MGI Symbol;Acc:MGI:107717]	0.34143	0.0698793	0.689411		ENSMUSG00000039852	Rere	68703	arginine glutamic acid dipeptide (RE) repeats [Source:MGI Symbol;Acc:MGI:2683486]	0.337817	0.0730864	0.694572
ENSMUSG00000022550	Adck5	268822	aarF domain containing kinase 5 [Source:MGI Symbol;Acc:MGI:2679274]	-0.340692	0.0705256	0.689411		ENSMUSG00000029925	Tbxas1	21391	thromboxane A synthase 1, platelet [Source:MGI Symbol;Acc:MGI:98497]	0.338326	0.072628	0.694572
ENSMUSG00000024395	Lims2	225341	LIM and senescent cell antigen like domains 2 [Source:MGI Symbol;Acc:MGI:2385067]	0.341444	0.069867	0.689411		ENSMUSG00000020376	Rnf130	59044	ring finger protein 130 [Source:MGI Symbol;Acc:MGI:1891717]	0.338357	0.0726	0.694572
ENSMUSG00000025173	Wdr45l	66840	WD repeat domain 45B [Source:MGI Symbol;Acc:MGI:1914090]	-0.340494	0.0706994	0.689411		ENSMUSG00000024219	Anks1	224650	ankyrin repeat and SAM domain containing 1 [Source:MGI Symbol;Acc:MGI:2446180]	0.339035	0.0719935	0.694572
ENSMUSG00000025357	Dgka	13139	diacylglycerol kinase, alpha [Source:MGI Symbol;Acc:MGI:102952]	-0.339375	0.0716898	0.689411		ENSMUSG00000026694	Mettl13	71449	methyltransferase like 13 [Source:MGI Symbol;Acc:MGI:1918699]	-0.341038	0.0702218	0.694572
ENSMUSG00000025437	Usp33	170822	ubiquitin specific peptidase 33 [Source:MGI Symbol;Acc:MGI:2159711]	-0.340113	0.0710354	0.689411		ENSMUSG00000034825	Nrip3	78593	nuclear receptor interacting protein 3 [Source:MGI Symbol;Acc:MGI:1925843]	-0.33982	0.0712945	0.694572
ENSMUSG00000026439	Rbbp5	213464	retinoblastoma binding protein 5, histone lysine methyltransferase complex subunit [Source:MGI Symbol;Acc:MGI:1918367]	-0.340425	0.0707603	0.689411		ENSMUSG00000046865	Fbl	14113	fibrillarin [Source:MGI Symbol;Acc:MGI:95486]	0.33902	0.0720063	0.694572
ENSMUSG00000026840	Lamc3	23928	laminin gamma 3 [Source:MGI Symbol;Acc:MGI:1344394]	0.340068	0.0710758	0.689411		ENSMUSG00000027708	Dcun1d1	114893	DCN1, defective in cullin neddylation 1, domain containing 1 (S. cerevisiae) [Source:MGI Symbol;Acc:MGI:2150386]	-0.33896	0.0720601	0.694572
ENSMUSG00000027878	Notch2	18129	notch 2 [Source:MGI Symbol;Acc:MGI:97364]	0.33999	0.0711445	0.689411		ENSMUSG00000016319	Slc25a5	11740	solute carrier family 25 (mitochondrial carrier, adenine nucleotide translocator), member 5 [Source:MGI Symbol;Acc:MGI:1353496]	0.337907	0.0730059	0.694572
ENSMUSG00000028214	Gem	14579	GTP binding protein (gene overexpressed in skeletal muscle) [Source:MGI Symbol;Acc:MGI:99844]	-0.341096	0.0701712	0.689411		ENSMUSG00000000732	Icosl	50723	icos ligand [Source:MGI Symbol;Acc:MGI:1354701]	-0.341308	0.069986	0.694572
ENSMUSG00000028857	Tmem222	52174	transmembrane protein 222 [Source:MGI Symbol;Acc:MGI:1098568]	-0.339804	0.0713089	0.689411		ENSMUSG00000025766	D3Ertd751e	73852	DNA segment, Chr 3, ERATO Doi 751, expressed [Source:MGI Symbol;Acc:MGI:1289213]	-0.337985	0.0729348	0.694572
ENSMUSG00000029054	Gabrd	14403	gamma-aminobutyric acid (GABA) A receptor, subunit delta [Source:MGI Symbol;Acc:MGI:95622]	0.34039	0.0707913	0.689411		ENSMUSG00000031198	Fundc2	67391	FUN14 domain containing 2 [Source:MGI Symbol;Acc:MGI:1914641]	-0.34015	0.0710029	0.694572
ENSMUSG00000029063	Nadk	192185	NAD kinase [Source:MGI Symbol;Acc:MGI:2183149]	0.340188	0.0709698	0.689411		ENSMUSG00000042323	Pbrm1	66923	polybromo 1 [Source:MGI Symbol;Acc:MGI:1923998]	0.338539	0.0724369	0.694572
ENSMUSG00000029191	Rfc1	19687	replication factor C (activator 1) 1 [Source:MGI Symbol;Acc:MGI:97891]	-0.341525	0.0697968	0.689411		ENSMUSG00000030098	Grip2	243547	glutamate receptor interacting protein 2 [Source:MGI Symbol;Acc:MGI:2681173]	0.340339	0.0708361	0.694572
ENSMUSG00000029388	Eif2b1	209354	eukaryotic translation initiation factor 2B, subunit 1 (alpha) [Source:MGI Symbol;Acc:MGI:2384802]	-0.340097	0.0710497	0.689411		ENSMUSG00000020614	Fam20a	208659	family with sequence similarity 20, member A [Source:MGI Symbol;Acc:MGI:2388266]	0.341554	0.0697709	0.694572
ENSMUSG00000033319	Fem1c	240263	fem-1 homolog c (C.elegans) [Source:MGI Symbol;Acc:MGI:2444737]	-0.341245	0.0700412	0.689411		ENSMUSG00000022450	Ndufa6	67130	NADH dehydrogenase (ubiquinone) 1 alpha subcomplex, 6 (B14) [Source:MGI Symbol;Acc:MGI:1914380]	-0.339275	0.0717792	0.694572
ENSMUSG00000035051	Dhx57	106794	DEAH (Asp-Glu-Ala-Asp/His) box polypeptide 57 [Source:MGI Symbol;Acc:MGI:2147067]	0.340947	0.0703018	0.689411		ENSMUSG00000029106	Add1	11518	adducin 1 (alpha) [Source:MGI Symbol;Acc:MGI:87918]	0.33941	0.0716587	0.694572
ENSMUSG00000035890	Rnf126	70294	ring finger protein 126 [Source:MGI Symbol;Acc:MGI:1917544]	-0.341343	0.0699553	0.689411		ENSMUSG00000024208	2900010M23Rik	67267	ubiquinol-cytochrome c reductase complex assembly factor 2 [Source:MGI Symbol;Acc:MGI:1914517]	0.340214	0.0709465	0.694572
ENSMUSG00000036291	Mudeng	74385	adaptor-related protein complex 5, mu 1 subunit [Source:MGI Symbol;Acc:MGI:1921635]	0.33947	0.0716057	0.689411		ENSMUSG00000033767	D930015E06Rik	229473	transmembrane 131 like [Source:MGI Symbol;Acc:MGI:2443399]	0.339821	0.0712942	0.694572
ENSMUSG00000038335	Tsr1	104662	TSR1 20S rRNA accumulation [Source:MGI Symbol;Acc:MGI:2144566]	-0.3401	0.0710468	0.689411		ENSMUSG00000024330	Col11a2	12815	collagen, type XI, alpha 2 [Source:MGI Symbol;Acc:MGI:88447]	-0.340032	0.0711074	0.694572
ENSMUSG00000039648	Ccbl1	70266	kynurenine aminotransferase 1 [Source:MGI Symbol;Acc:MGI:1917516]	-0.340004	0.0711321	0.689411		ENSMUSG00000075273	Ttc30b	72421	tetratricopeptide repeat domain 30B [Source:MGI Symbol;Acc:MGI:1919671]	0.338532	0.0724431	0.694572
ENSMUSG00000042104	Uggt2	66435	UDP-glucose glycoprotein glucosyltransferase 2 [Source:MGI Symbol;Acc:MGI:1913685]	-0.339872	0.0712491	0.689411		ENSMUSG00000089662	Gm14057	NA	predicted gene 14057 [Source:MGI Symbol;Acc:MGI:3705433]	-0.340374	0.0708057	0.694572
ENSMUSG00000042694	Obfc1	108689	STN1, CST complex subunit [Source:MGI Symbol;Acc:MGI:1915581]	-0.339447	0.0716257	0.689411		ENSMUSG00000022831	Hcls1	15163	hematopoietic cell specific Lyn substrate 1 [Source:MGI Symbol;Acc:MGI:104568]	-0.341655	0.0696833	0.694572
ENSMUSG00000052273	Dnahc3	381917	dynein, axonemal, heavy chain 3 [Source:MGI Symbol;Acc:MGI:2683040]	0.339597	0.0714924	0.689411		ENSMUSG00000023947	Nfkbie	18037	nuclear factor of kappa light polypeptide gene enhancer in B cells inhibitor, epsilon [Source:MGI Symbol;Acc:MGI:1194908]	-0.337824	0.0730803	0.694572
ENSMUSG00000055128	Cgrrf1	68755	cell growth regulator with ring finger domain 1 [Source:MGI Symbol;Acc:MGI:1916368]	0.341101	0.070167	0.689411		ENSMUSG00000035246	Pcyt1b	236899	phosphate cytidylyltransferase 1, choline, beta isoform [Source:MGI Symbol;Acc:MGI:2147987]	-0.339981	0.071152	0.694572
ENSMUSG00000058454	Dhcr7	13360	7-dehydrocholesterol reductase [Source:MGI Symbol;Acc:MGI:1298378]	-0.340836	0.0703986	0.689411		ENSMUSG00000023473	Celsr3	107934	cadherin, EGF LAG seven-pass G-type receptor 3 [Source:MGI Symbol;Acc:MGI:1858236]	0.338405	0.072557	0.694572
ENSMUSG00000063087	Gm10125	NA	predicted gene 10125 [Source:MGI Symbol;Acc:MGI:3642044]	-0.340075	0.0710695	0.689411		ENSMUSG00000025572	Tmc6	217353	transmembrane channel-like gene family 6 [Source:MGI Symbol;Acc:MGI:1098686]	-0.339054	0.0719758	0.694572
ENSMUSG00000071477	Zfp777	72306	zinc finger protein 777 [Source:MGI Symbol;Acc:MGI:1919556]	-0.341521	0.0698004	0.689411		ENSMUSG00000024317	Rnf138	56515	ring finger protein 138 [Source:MGI Symbol;Acc:MGI:1929211]	0.338758	0.0722403	0.694572
ENSMUSG00000072694	1500011B03Rik	NA	RIKEN cDNA 1500011B03 gene [Source:MGI Symbol;Acc:MGI:1913486]	-0.339696	0.0714045	0.689411		ENSMUSG00000005262	Ufd1l	22230	ubiquitin recognition factor in ER-associated degradation 1 [Source:MGI Symbol;Acc:MGI:109353]	-0.341219	0.0700636	0.694572
ENSMUSG00000020472	Zkscan17	268417	zinc finger with KRAB and SCAN domains 17 [Source:MGI Symbol;Acc:MGI:2679270]	-0.339212	0.0718353	0.689752		ENSMUSG00000036533	Cdc42ep3	260409	CDC42 effector protein (Rho GTPase binding) 3 [Source:MGI Symbol;Acc:MGI:2384718]	-0.34064	0.0705713	0.694572
ENSMUSG00000020658	Efr3b	668212	EFR3 homolog B [Source:MGI Symbol;Acc:MGI:2444851]	0.339159	0.0718823	0.689752		ENSMUSG00000017670	Elmo2	140579	engulfment and cell motility 2 [Source:MGI Symbol;Acc:MGI:2153045]	-0.338165	0.0727726	0.694572
ENSMUSG00000053835	H2-T24	15042	histocompatibility 2, T region locus 24 [Source:MGI Symbol;Acc:MGI:95958]	0.339184	0.0718597	0.689752		ENSMUSG00000022545	Ercc4	50505	excision repair cross-complementing rodent repair deficiency, complementation group 4 [Source:MGI Symbol;Acc:MGI:1354163]	-0.340767	0.0704595	0.694572
ENSMUSG00000030788	Rnf141	67150	ring finger protein 141 [Source:MGI Symbol;Acc:MGI:1914400]	0.339034	0.0719936	0.689864		ENSMUSG00000039382	Wdr45	54636	WD repeat domain 45 [Source:MGI Symbol;Acc:MGI:1859606]	0.338658	0.0723299	0.694572
ENSMUSG00000086476	9530059O14Rik	NA	NA	0.339061	0.0719699	0.689864		ENSMUSG00000028470	Hint2	68917	histidine triad nucleotide binding protein 2 [Source:MGI Symbol;Acc:MGI:1916167]	-0.339585	0.0715031	0.694572
ENSMUSG00000010721	Lmbr1	56873	limb region 1 [Source:MGI Symbol;Acc:MGI:1861746]	0.338794	0.0722087	0.690017		ENSMUSG00000034570	Inpp5j	170835	inositol polyphosphate 5-phosphatase J [Source:MGI Symbol;Acc:MGI:2158663]	0.338692	0.0722998	0.694572
ENSMUSG00000023079	Gtf2ird1	57080	general transcription factor II I repeat domain-containing 1 [Source:MGI Symbol;Acc:MGI:1861942]	-0.338904	0.0721098	0.690017		ENSMUSG00000050786	Ccdc126	57895	coiled-coil domain containing 126 [Source:MGI Symbol;Acc:MGI:1889376]	0.338659	0.0723293	0.694572
ENSMUSG00000028188	Spata1	70951	spermatogenesis associated 1 [Source:MGI Symbol;Acc:MGI:1918201]	-0.33882	0.072185	0.690017		ENSMUSG00000037060	Prkcdbp	109042	caveolae associated 3 [Source:MGI Symbol;Acc:MGI:1923422]	-0.339756	0.0713515	0.694572
ENSMUSG00000085953	Gm15496	NA	predicted gene 15496 [Source:MGI Symbol;Acc:MGI:3782942]	-0.33886	0.0721494	0.690017		ENSMUSG00000050812	AI314180	230249	expressed sequence AI314180 [Source:MGI Symbol;Acc:MGI:2140220]	-0.33785	0.0730569	0.694572
ENSMUSG00000020889	Nr1d1	217166	nuclear receptor subfamily 1, group D, member 1 [Source:MGI Symbol;Acc:MGI:2444210]	0.338666	0.072323	0.690397		ENSMUSG00000066839	Ecsit	26940	ECSIT signalling integrator [Source:MGI Symbol;Acc:MGI:1349469]	-0.338079	0.0728503	0.694572
ENSMUSG00000037152	Ndufc1	66377	NADH dehydrogenase (ubiquinone) 1, subcomplex unknown, 1 [Source:MGI Symbol;Acc:MGI:1913627]	-0.338638	0.0723481	0.690397		ENSMUSG00000068040	Tm9sf4	99237	transmembrane 9 superfamily protein member 4 [Source:MGI Symbol;Acc:MGI:2139220]	0.339008	0.0720176	0.694572
ENSMUSG00000005699	Pard6a	56513	par-6 family cell polarity regulator alpha [Source:MGI Symbol;Acc:MGI:1927223]	-0.337967	0.0729516	0.690921		ENSMUSG00000020357	Flt4	14257	FMS-like tyrosine kinase 4 [Source:MGI Symbol;Acc:MGI:95561]	-0.338294	0.072657	0.694572
ENSMUSG00000017776	Crk	12928	v-crk avian sarcoma virus CT10 oncogene homolog [Source:MGI Symbol;Acc:MGI:88508]	0.338181	0.0727589	0.690921		ENSMUSG00000024620	Pdgfrb	18596	platelet derived growth factor receptor, beta polypeptide [Source:MGI Symbol;Acc:MGI:97531]	-0.341328	0.0699683	0.694572
ENSMUSG00000020898	1500010J02Rik	68964	CTS telomere maintenance complex component 1 [Source:MGI Symbol;Acc:MGI:1916214]	-0.338247	0.0726991	0.690921		ENSMUSG00000067365	Tmem128	66309	transmembrane protein 128 [Source:MGI Symbol;Acc:MGI:1913559]	0.340142	0.0710098	0.694572
ENSMUSG00000021395	Spin1	20729	spindlin 1 [Source:MGI Symbol;Acc:MGI:109242]	-0.338141	0.0727943	0.690921		ENSMUSG00000073147	5031425E22Rik	NA	RIKEN cDNA 5031425E22 gene [Source:MGI Symbol;Acc:MGI:1923227]	0.340596	0.0706102	0.694572
ENSMUSG00000032536	Trak1	67095	trafficking protein, kinesin binding 1 [Source:MGI Symbol;Acc:MGI:1914345]	0.337973	0.0729462	0.690921		ENSMUSG00000038005	2700029M09Rik	72612	histone PARylation factor 1 [Source:MGI Symbol;Acc:MGI:1919862]	0.340987	0.0702663	0.694572
ENSMUSG00000034203	Chchd4	72170	coiled-coil-helix-coiled-coil-helix domain containing 4 [Source:MGI Symbol;Acc:MGI:1919420]	0.338367	0.072591	0.690921		ENSMUSG00000058392	Rrp1b	72462	ribosomal RNA processing 1 homolog B (S. cerevisiae) [Source:MGI Symbol;Acc:MGI:1919712]	0.34119	0.0700892	0.694572
ENSMUSG00000040722	Scamp5	56807	secretory carrier membrane protein 5 [Source:MGI Symbol;Acc:MGI:1928948]	-0.338441	0.0725251	0.690921		ENSMUSG00000026887	Mrrf	67871	mitochondrial ribosome recycling factor [Source:MGI Symbol;Acc:MGI:1915121]	0.337545	0.073333	0.696437
ENSMUSG00000041632	Mrps27	218506	mitochondrial ribosomal protein S27 [Source:MGI Symbol;Acc:MGI:1919064]	-0.338232	0.0727128	0.690921		ENSMUSG00000032418	Me1	17436	malic enzyme 1, NADP(+)-dependent, cytosolic [Source:MGI Symbol;Acc:MGI:97043]	-0.337488	0.0733848	0.696452
ENSMUSG00000043872	Zmym1	68310	zinc finger, MYM domain containing 1 [Source:MGI Symbol;Acc:MGI:1915560]	0.338066	0.0728621	0.690921		ENSMUSG00000049985	Ankrd55	77318	ankyrin repeat domain 55 [Source:MGI Symbol;Acc:MGI:1924568]	-0.337419	0.0734469	0.696494
ENSMUSG00000049086	Bmyc	107771	brain expressed myelocytomatosis oncogene [Source:MGI Symbol;Acc:MGI:88184]	-0.338091	0.0728394	0.690921		ENSMUSG00000019823	Mical1	171580	microtubule associated monooxygenase, calponin and LIM domain containing 1 [Source:MGI Symbol;Acc:MGI:2385847]	-0.337372	0.0734898	0.696494
ENSMUSG00000064380	SNORA73	NA	predicted gene, 26448 [Source:MGI Symbol;Acc:MGI:5456225]	-0.338481	0.0724889	0.690921		ENSMUSG00000026494	Kif26b	269152	kinesin family member 26B [Source:MGI Symbol;Acc:MGI:2447076]	0.337217	0.0736306	0.69658
ENSMUSG00000046287	Pnma3	245468	paraneoplastic antigen MA3 [Source:MGI Symbol;Acc:MGI:2180565]	-0.337901	0.0730109	0.691011		ENSMUSG00000020319	Wdpcp	216560	WD repeat containing planar cell polarity effector [Source:MGI Symbol;Acc:MGI:2144467]	0.337196	0.0736497	0.69658
ENSMUSG00000029601	Iqcd	75732	IQ motif containing D [Source:MGI Symbol;Acc:MGI:1922982]	0.337819	0.0730852	0.691241		ENSMUSG00000025408	Ddit3	13198	DNA-damage inducible transcript 3 [Source:MGI Symbol;Acc:MGI:109247]	-0.337221	0.0736266	0.69658
ENSMUSG00000039057	Myo16	244281	myosin XVI [Source:MGI Symbol;Acc:MGI:2685951]	0.337669	0.0732209	0.691581		ENSMUSG00000066553	Gm6969	NA	predicted pseudogene 6969 [Source:MGI Symbol;Acc:MGI:3645320]	-0.337135	0.0737052	0.69663
ENSMUSG00000061079	Zfp143	20841	zinc finger protein 143 [Source:MGI Symbol;Acc:MGI:1277969]	0.337682	0.0732089	0.691581		ENSMUSG00000037085	Trmt12	68260	tRNA methyltranferase 12 [Source:MGI Symbol;Acc:MGI:1915510]	-0.336884	0.073933	0.6969
ENSMUSG00000026424	Gpr37l1	171469	G protein-coupled receptor 37-like 1 [Source:MGI Symbol;Acc:MGI:1928503]	-0.337448	0.0734203	0.691808		ENSMUSG00000020182	Ddc	13195	dopa decarboxylase [Source:MGI Symbol;Acc:MGI:94876]	-0.336869	0.0739465	0.6969
ENSMUSG00000031885	Cbfb	12400	core binding factor beta [Source:MGI Symbol;Acc:MGI:99851]	-0.337423	0.0734432	0.691808		ENSMUSG00000039068	Zzz3	108946	zinc finger, ZZ domain containing 3 [Source:MGI Symbol;Acc:MGI:1920453]	-0.336865	0.0739507	0.6969
ENSMUSG00000034795	Ccdc122	108811	coiled-coil domain containing 122 [Source:MGI Symbol;Acc:MGI:1918358]	0.337422	0.0734447	0.691808		ENSMUSG00000025586	Cpeb1	12877	cytoplasmic polyadenylation element binding protein 1 [Source:MGI Symbol;Acc:MGI:108442]	-0.336772	0.0740356	0.6969
ENSMUSG00000040007	Bahd1	228536	bromo adjacent homology domain containing 1 [Source:MGI Symbol;Acc:MGI:2139371]	0.337469	0.0734015	0.691808		ENSMUSG00000007415	Gatad1	67210	GATA zinc finger domain containing 1 [Source:MGI Symbol;Acc:MGI:1914460]	-0.336823	0.0739888	0.6969
ENSMUSG00000028137	Celf3	78784	CUGBP, Elav-like family member 3 [Source:MGI Symbol;Acc:MGI:1926034]	-0.33731	0.0735462	0.692294		ENSMUSG00000071359	Tbpl1	237336	TATA box binding protein-like 1 [Source:MGI Symbol;Acc:MGI:1339946]	-0.336826	0.0739864	0.6969
ENSMUSG00000003929	Zfp81	224694	zinc finger protein 81 [Source:MGI Symbol;Acc:MGI:1890752]	-0.336978	0.0738474	0.693009		ENSMUSG00000048878	Hexim1	192231	hexamethylene bis-acetamide inducible 1 [Source:MGI Symbol;Acc:MGI:2385923]	0.336655	0.0741423	0.697277
ENSMUSG00000024544	D18Ertd653e	52662	low density lipoprotein receptor class A domain containing 4 [Source:MGI Symbol;Acc:MGI:1277150]	0.337094	0.0737416	0.693009		ENSMUSG00000026490	Cdc42bpa	226751	CDC42 binding protein kinase alpha [Source:MGI Symbol;Acc:MGI:2441841]	0.336618	0.0741762	0.697277
ENSMUSG00000031626	Sorbs2	234214	sorbin and SH3 domain containing 2 [Source:MGI Symbol;Acc:MGI:1924574]	0.337152	0.0736892	0.693009		ENSMUSG00000000278	Scpep1	74617	serine carboxypeptidase 1 [Source:MGI Symbol;Acc:MGI:1921867]	0.336398	0.0743773	0.697472
ENSMUSG00000034160	Ogt	108155	O-linked N-acetylglucosamine (GlcNAc) transferase (UDP-N-acetylglucosamine:polypeptide-N-acetylglucosaminyl transferase) [Source:MGI Symbol;Acc:MGI:1339639]	0.336896	0.0739223	0.693009		ENSMUSG00000066880	Zfp617	170938	zinc finger protein 617 [Source:MGI Symbol;Acc:MGI:2684459]	0.336067	0.0746807	0.697472
ENSMUSG00000036769	Wdr44	72404	WD repeat domain 44 [Source:MGI Symbol;Acc:MGI:1919654]	0.337015	0.0738143	0.693009		ENSMUSG00000055452	Gm7353	NA	predicted pseudogene 7353 [Source:MGI Symbol;Acc:MGI:3643014]	0.336098	0.0746523	0.697472
ENSMUSG00000041308	Sntb2	20650	syntrophin, basic 2 [Source:MGI Symbol;Acc:MGI:101771]	0.336918	0.0739024	0.693009		ENSMUSG00000024079	Eif2ak2	19106	eukaryotic translation initiation factor 2-alpha kinase 2 [Source:MGI Symbol;Acc:MGI:1353449]	-0.336045	0.0747004	0.697472
ENSMUSG00000021773	Comtd1	69156	catechol-O-methyltransferase domain containing 1 [Source:MGI Symbol;Acc:MGI:1916406]	-0.336525	0.0742613	0.693364		ENSMUSG00000026163	Sphkap	77629	SPHK1 interactor, AKAP domain containing [Source:MGI Symbol;Acc:MGI:1924879]	0.336294	0.074472	0.697472
ENSMUSG00000027875	Hmgcs2	15360	3-hydroxy-3-methylglutaryl-Coenzyme A synthase 2 [Source:MGI Symbol;Acc:MGI:101939]	-0.336627	0.0741673	0.693364		ENSMUSG00000020648	Dus4l	71916	dihydrouridine synthase 4-like (S. cerevisiae) [Source:MGI Symbol;Acc:MGI:1919166]	-0.33641	0.0743657	0.697472
ENSMUSG00000031548	Sfrp1	20377	secreted frizzled-related protein 1 [Source:MGI Symbol;Acc:MGI:892014]	0.336481	0.0743009	0.693364		ENSMUSG00000041623	D11Wsu47e	276852	DNA segment, Chr 11, Wayne State University 47, expressed [Source:MGI Symbol;Acc:MGI:106356]	0.336068	0.0746794	0.697472
ENSMUSG00000042943	4922501L14Rik	NA	NA	-0.336471	0.0743104	0.693364		ENSMUSG00000021339	Mrs2	380836	MRS2 magnesium transporter [Source:MGI Symbol;Acc:MGI:2685748]	0.336451	0.074329	0.697472
ENSMUSG00000066270	Gm10157	NA	predicted gene 10157 [Source:MGI Symbol;Acc:MGI:3642264]	0.336576	0.0742139	0.693364		ENSMUSG00000020755	Sap30bp	57230	SAP30 binding protein [Source:MGI Symbol;Acc:MGI:1927479]	0.336241	0.0745206	0.697472
ENSMUSG00000079038	D130040H23Rik	211135	RIKEN cDNA D130040H23 gene [Source:MGI Symbol;Acc:MGI:2444324]	-0.336515	0.0742703	0.693364		ENSMUSG00000025893	Kbtbd3	69149	kelch repeat and BTB (POZ) domain containing 3 [Source:MGI Symbol;Acc:MGI:1916399]	0.336214	0.0745458	0.697472
ENSMUSG00000090061	3110047P20Rik	319807	NACHT and WD repeat domain containing 2 [Source:MGI Symbol;Acc:MGI:1920464]	-0.336667	0.0741313	0.693364		ENSMUSG00000031212	Pgr15l	245526	G protein-coupled receptor 15-like [Source:MGI Symbol;Acc:MGI:2676330]	-0.335941	0.0747964	0.697898
ENSMUSG00000000409	Lck	16818	lymphocyte protein tyrosine kinase [Source:MGI Symbol;Acc:MGI:96756]	-0.336316	0.0744521	0.693751		ENSMUSG00000024352	Spata24	71242	spermatogenesis associated 24 [Source:MGI Symbol;Acc:MGI:1918492]	-0.335306	0.0753819	0.698189
ENSMUSG00000022391	Rangap1	19387	RAN GTPase activating protein 1 [Source:MGI Symbol;Acc:MGI:103071]	-0.336336	0.0744342	0.693751		ENSMUSG00000061758	Akr1b10	67861	aldo-keto reductase family 1, member B10 (aldose reductase) [Source:MGI Symbol;Acc:MGI:1915111]	-0.335506	0.0751974	0.698189
ENSMUSG00000037989	Wnk2	75607	WNK lysine deficient protein kinase 2 [Source:MGI Symbol;Acc:MGI:1922857]	0.336224	0.0745369	0.69385		ENSMUSG00000025085	Ablim1	226251	actin-binding LIM protein 1 [Source:MGI Symbol;Acc:MGI:1194500]	-0.335797	0.0749289	0.698189
ENSMUSG00000064254	Ethe1	66071	ethylmalonic encephalopathy 1 [Source:MGI Symbol;Acc:MGI:1913321]	-0.336195	0.0745628	0.69385		ENSMUSG00000027737	Slc7a11	26570	solute carrier family 7 (cationic amino acid transporter, y+ system), member 11 [Source:MGI Symbol;Acc:MGI:1347355]	-0.335604	0.0751065	0.698189
ENSMUSG00000016624	Phf21b	271305	PHD finger protein 21B [Source:MGI Symbol;Acc:MGI:2443812]	0.335757	0.0749655	0.693886		ENSMUSG00000019027	Dnahc1	110084	dynein, axonemal, heavy chain 1 [Source:MGI Symbol;Acc:MGI:107721]	-0.335453	0.0752463	0.698189
ENSMUSG00000020573	Pik3cg	30955	phosphatidylinositol-4,5-bisphosphate 3-kinase catalytic subunit gamma [Source:MGI Symbol;Acc:MGI:1353576]	0.335644	0.0750697	0.693886		ENSMUSG00000090622	A930033H14Rik	320700	RIKEN cDNA A930033H14 gene [Source:MGI Symbol;Acc:MGI:2444562]	0.335388	0.0753066	0.698189
ENSMUSG00000022512	Cldn1	12737	claudin 1 [Source:MGI Symbol;Acc:MGI:1276109]	0.335494	0.0752086	0.693886		ENSMUSG00000026475	Rgs16	19734	regulator of G-protein signaling 16 [Source:MGI Symbol;Acc:MGI:108407]	0.335446	0.075253	0.698189
ENSMUSG00000025366	Esyt1	23943	extended synaptotagmin-like protein 1 [Source:MGI Symbol;Acc:MGI:1344426]	0.335347	0.0753439	0.693886		ENSMUSG00000000776	Polr3d	67065	polymerase (RNA) III (DNA directed) polypeptide D [Source:MGI Symbol;Acc:MGI:1914315]	0.335309	0.075379	0.698189
ENSMUSG00000025608	Podxl	27205	podocalyxin-like [Source:MGI Symbol;Acc:MGI:1351317]	0.335341	0.0753498	0.693886		ENSMUSG00000042787	Exog	208194	endo/exonuclease (5'-3'), endonuclease G-like [Source:MGI Symbol;Acc:MGI:2143333]	0.335552	0.0751548	0.698189
ENSMUSG00000028447	Dctn3	53598	dynactin 3 [Source:MGI Symbol;Acc:MGI:1859251]	-0.336042	0.0747033	0.693886		ENSMUSG00000067212	H2-T23	15040	histocompatibility 2, T region locus 23 [Source:MGI Symbol;Acc:MGI:95957]	-0.3354	0.0752948	0.698189
ENSMUSG00000030123	Plxnd1	67784	plexin D1 [Source:MGI Symbol;Acc:MGI:2154244]	0.335434	0.0752637	0.693886		ENSMUSG00000032405	Pias1	56469	protein inhibitor of activated STAT 1 [Source:MGI Symbol;Acc:MGI:1913125]	-0.335796	0.0749301	0.698189
ENSMUSG00000031197	Vbp1	22327	von Hippel-Lindau binding protein 1 [Source:MGI Symbol;Acc:MGI:1333804]	-0.336011	0.0747325	0.693886		ENSMUSG00000019494	Cops6	26893	COP9 signalosome subunit 6 [Source:MGI Symbol;Acc:MGI:1349439]	0.335155	0.0755215	0.699016
ENSMUSG00000033237	Arid2	77044	AT rich interactive domain 2 (ARID, RFX-like) [Source:MGI Symbol;Acc:MGI:1924294]	0.335939	0.0747985	0.693886		ENSMUSG00000029173	Sepsecs	211006	Sep (O-phosphoserine) tRNA:Sec (selenocysteine) tRNA synthase [Source:MGI Symbol;Acc:MGI:1098791]	-0.335031	0.0756366	0.699146
ENSMUSG00000033467	Crlf2	57914	cytokine receptor-like factor 2 [Source:MGI Symbol;Acc:MGI:1889506]	-0.335781	0.0749439	0.693886		ENSMUSG00000061322	Dnaic1	68922	dynein, axonemal, intermediate chain 1 [Source:MGI Symbol;Acc:MGI:1916172]	-0.335068	0.0756023	0.699146
ENSMUSG00000036923	Stox1	216021	storkhead box 1 [Source:MGI Symbol;Acc:MGI:2684909]	-0.335395	0.0753001	0.693886		ENSMUSG00000020986	Sec23a	20334	SEC23 homolog A, COPII coat complex component [Source:MGI Symbol;Acc:MGI:1349635]	-0.334747	0.0759007	0.70112
ENSMUSG00000037531	Mrpl47	74600	mitochondrial ribosomal protein L47 [Source:MGI Symbol;Acc:MGI:1921850]	0.335736	0.0749849	0.693886		ENSMUSG00000008348	Ubc	22190	ubiquitin C [Source:MGI Symbol;Acc:MGI:98889]	-0.333808	0.0767772	0.701393
ENSMUSG00000041351	Rap1gap	110351	Rap1 GTPase-activating protein [Source:MGI Symbol;Acc:MGI:109338]	-0.335571	0.075137	0.693886		ENSMUSG00000000632	Sez6	20370	seizure related gene 6 [Source:MGI Symbol;Acc:MGI:104745]	0.33401	0.0765879	0.701393
ENSMUSG00000050555	Hyls1	76832	HYLS1, centriolar and ciliogenesis associated [Source:MGI Symbol;Acc:MGI:1924082]	-0.3359	0.0748338	0.693886		ENSMUSG00000022378	Fam49b	223601	family with sequence similarity 49, member B [Source:MGI Symbol;Acc:MGI:1923520]	-0.334114	0.0764908	0.701393
ENSMUSG00000052632	Asap2	211914	ArfGAP with SH3 domain, ankyrin repeat and PH domain 2 [Source:MGI Symbol;Acc:MGI:2685438]	-0.336001	0.0747412	0.693886		ENSMUSG00000049106	Dcaf5	320808	DDB1 and CUL4 associated factor 5 [Source:MGI Symbol;Acc:MGI:2444785]	-0.333619	0.0769552	0.701393
ENSMUSG00000056515	Rab31	106572	RAB31, member RAS oncogene family [Source:MGI Symbol;Acc:MGI:1914603]	-0.335321	0.0753679	0.693886		ENSMUSG00000074736	Tmem90b	433485	synapse differentiation inducing 1 [Source:MGI Symbol;Acc:MGI:3702158]	0.334109	0.0764958	0.701393
ENSMUSG00000031834	Pik3r2	18709	phosphoinositide-3-kinase regulatory subunit 2 [Source:MGI Symbol;Acc:MGI:1098772]	0.335206	0.0754743	0.694404		ENSMUSG00000082536	Gm13456	NA	predicted gene 13456 [Source:MGI Symbol;Acc:MGI:3651389]	-0.333981	0.0766157	0.701393
ENSMUSG00000023953	Polh	80905	polymerase (DNA directed), eta (RAD 30 related) [Source:MGI Symbol;Acc:MGI:1891457]	0.335085	0.075587	0.694756		ENSMUSG00000075376	Rc3h2	319817	ring finger and CCCH-type zinc finger domains 2 [Source:MGI Symbol;Acc:MGI:2442789]	-0.333981	0.0766151	0.701393
ENSMUSG00000038369	Ncoa6	56406	nuclear receptor coactivator 6 [Source:MGI Symbol;Acc:MGI:1929915]	0.335003	0.075663	0.694756		ENSMUSG00000022514	Il1rap	16180	interleukin 1 receptor accessory protein [Source:MGI Symbol;Acc:MGI:104975]	0.334079	0.0765235	0.701393
[truncated: 12,348 more rows]

## Sheet: GSEA.ReactomeKEGG
name	Genes	NGenes.SS	Direction.SS	PValue.SS	FDR.SS		name	Genes	NGenes.SD	Direction.SD	PValue.SD	FDR.SD
[truncated: 860 more rows]
