# Supplementary material for: RNA-seq analysis of galaninergic neurons from ventrolateral preoptic nucleus identifies expression changes between sleep and wake
Source: BMC Genomics. 2020 Sep 14;21:633. doi: 10.1186/s12864-020-07050-7 (PMC7491139; doi:10.1186/s12864-020-07050-7)
Supplement: Supplementary file 4 — Additional file 4. [file 12864_2020_7050_MOESM4_ESM.xlsx]

## Sheet: DEG.LCMvsmPFC
id	geneSymbol	FDR.VLPO	aveFC.SDvSS.VLPO	FDR.mPFC	aveFC.SDvSS.mPFC	dir.VLPO	dir.mPFC	class
ENSMUSG00000052684	Jun	0.000394518	0.432874	0.0102614	-0.146366	SDup	SDdown	opposite.dir			Summary of the comparison of differentially regulated genes between sleep and SD between VLPO-Gal neurons and mPFC
ENSMUSG00000040855	Reps2	0.000450013	0.241283	0.00601372	-0.185952	SDup	SDdown	opposite.dir
ENSMUSG00000001441	Npepps	0.00132851	0.262968	0.0170405	-0.0443084	SDup	SDdown	opposite.dir			class	meaning	number of gene
ENSMUSG00000000282	Mnt	0.00794789	-0.275008	0.00790797	0.244193	SDdown	SDup	opposite.dir			both.SDdown	gene down-regulated by SD (up by sleep) in both mPFC and VLPO.Gal neurons	40
ENSMUSG00000068742	Cry2	0.00883058	-0.251835	0.00792972	0.1441	SDdown	SDup	opposite.dir			both.SDup	gene up-regulated by SD in both mPFC and VLPO.Gal neurons	127
ENSMUSG00000040407	Akap9	0.0146467	0.122706	0.000543209	-0.102676	SDup	SDdown	opposite.dir			opposite.dir	genes differentially regulated between sleep and SD in both mPFC and VLPO.Gal neurons but to the opposite directions	16
ENSMUSG00000054263	Lifr	0.0172927	0.259121	0.0274729	-0.157787	SDup	SDdown	opposite.dir			mPFC.only	genes only differentially regulated between sleep and SD in mPFC	6196
ENSMUSG00000030125	Lrrc23	0.0224525	-1.00857	0.0191976	0.859328	SDdown	SDup	opposite.dir			VLPO.only	genes only differentially regulated between sleep and SD in VLPO.Gal neurons	71
ENSMUSG00000063919	Srrm4	0.0322768	0.225471	0.00199528	-0.176292	SDup	SDdown	opposite.dir			ns in both	genes not significantly differentially regulated between sleep and SD in either region	6618
ENSMUSG00000030451	Herc2	0.0322768	0.138082	0.000550686	-0.0202235	SDup	SDdown	opposite.dir			only detected in mPFC	genes only detected in mPFC	1588
ENSMUSG00000026235	Epha4	0.0380804	0.224933	1.91791e-05	-0.219189	SDup	SDdown	opposite.dir			only detected in LCM	genes only detected in VLPO.Gal neurons (isolated using LCM)	788
ENSMUSG00000025905	Oprk1	0.0381332	0.390275	2.63203e-07	-0.542894	SDup	SDdown	opposite.dir
ENSMUSG00000021245	Mlh3	0.0381332	0.330263	0.0233818	-0.0727743	SDup	SDdown	opposite.dir
ENSMUSG00000074505	Fat3	0.0405123	0.255508	3.56706e-05	-0.000685355	SDup	SDdown	opposite.dir
ENSMUSG00000022790	Igsf11	0.0465516	-0.0543567	3.66898e-05	0.209077	SDdown	SDup	opposite.dir
ENSMUSG00000034560	A230046K03Rik	0.0476747	0.222031	0.042969	-0.123053	SDup	SDdown	opposite.dir
ENSMUSG00000031167	Rbm3	1.7758e-07	-0.590527	1.11055e-17	-0.358022	SDdown	SDdown	both.SDdown
ENSMUSG00000030096	Slc6a6	4.62005e-07	-0.363396	6.29489e-11	-0.300542	SDdown	SDdown	both.SDdown
ENSMUSG00000045193	Cirbp	1.3821e-05	-0.620156	5.19753e-25	-1.06797	SDdown	SDdown	both.SDdown
ENSMUSG00000049690	Nckap5	3.04086e-05	-0.494666	0.00888973	-0.261504	SDdown	SDdown	both.SDdown
ENSMUSG00000029328	Hnrpdl	0.000538289	-0.293683	0.000158583	-0.274088	SDdown	SDdown	both.SDdown
ENSMUSG00000021763	BC067074	0.000736049	-0.394567	0.000614662	-0.746332	SDdown	SDdown	both.SDdown
ENSMUSG00000037266	D4Wsu53e	0.000943855	-0.299963	0.000914006	-0.243579	SDdown	SDdown	both.SDdown
ENSMUSG00000037355	4933407H18Rik	0.00117568	-0.438507	2.37284e-09	-0.508615	SDdown	SDdown	both.SDdown
ENSMUSG00000037395	Rcor3	0.00193879	-0.523189	6.85541e-08	-0.37176	SDdown	SDdown	both.SDdown
ENSMUSG00000042851	Zc3h6	0.00240727	-0.346063	5.8072e-17	-0.66609	SDdown	SDdown	both.SDdown
ENSMUSG00000041617	Ccdc74a	0.0033994	-0.637856	3.5908e-05	-0.511178	SDdown	SDdown	both.SDdown
ENSMUSG00000030757	Zkscan2	0.00448712	-0.348098	3.47271e-17	-0.723754	SDdown	SDdown	both.SDdown
ENSMUSG00000054901	Arhgef33	0.00479496	-1.02863	9.21467e-07	-1.28619	SDdown	SDdown	both.SDdown
ENSMUSG00000059824	Dbp	0.00536357	-0.489068	1.25775e-20	-0.934277	SDdown	SDdown	both.SDdown
ENSMUSG00000032744	Heyl	0.00665927	-0.674363	0.0142327	-0.269233	SDdown	SDdown	both.SDdown
ENSMUSG00000047909	Ankrd16	0.00665927	-0.358688	8.49037e-05	-0.261766	SDdown	SDdown	both.SDdown
ENSMUSG00000064368	mt-Nd6	0.00794789	-0.287248	0.00269615	-0.441028	SDdown	SDdown	both.SDdown
ENSMUSG00000048347	Pcdhb18	0.0107086	-0.598247	0.0122063	-0.237006	SDdown	SDdown	both.SDdown
ENSMUSG00000021820	Camk2g	0.0109119	-0.159314	1.1294e-13	-0.352368	SDdown	SDdown	both.SDdown
ENSMUSG00000019892	Lrriq1	0.0118816	-0.875239	0.00031575	-0.440515	SDdown	SDdown	both.SDdown
ENSMUSG00000061882	Ccdc62	0.0162728	-0.863211	1.1654e-08	-0.675162	SDdown	SDdown	both.SDdown
ENSMUSG00000031983	2310022B05Rik	0.0163852	-0.265462	0.0427852	-0.135479	SDdown	SDdown	both.SDdown
ENSMUSG00000072969	Armcx5	0.0181123	-0.46684	1.46683e-16	-0.703179	SDdown	SDdown	both.SDdown
ENSMUSG00000027346	Gpcpd1	0.0204797	-0.30579	2.09155e-06	-0.389819	SDdown	SDdown	both.SDdown
ENSMUSG00000025917	Cops5	0.0230897	-0.291144	0.0102268	-0.133688	SDdown	SDdown	both.SDdown
ENSMUSG00000034480	Diap2	0.0240453	-0.169583	0.00030141	-0.309518	SDdown	SDdown	both.SDdown
ENSMUSG00000037400	Atp11b	0.0240453	-0.21995	2.25616e-10	-0.605306	SDdown	SDdown	both.SDdown
ENSMUSG00000071847	Apcdd1	0.0262439	-0.719901	0.0119901	-0.197094	SDdown	SDdown	both.SDdown
ENSMUSG00000025407	Gli1	0.0314299	-0.680117	6.09724e-05	-0.922047	SDdown	SDdown	both.SDdown
ENSMUSG00000030237	Slco1a4	0.0322768	-0.524934	4.77997e-06	-0.335368	SDdown	SDdown	both.SDdown
ENSMUSG00000000567	Sox9	0.0335522	-0.350797	0.00246433	-0.187646	SDdown	SDdown	both.SDdown
ENSMUSG00000024079	Eif2ak2	0.0343282	-0.554704	0.000118499	-0.381271	SDdown	SDdown	both.SDdown
ENSMUSG00000024352	Spata24	0.0357077	-1.20672	1.17841e-11	-0.942935	SDdown	SDdown	both.SDdown
ENSMUSG00000053141	Ptprt	0.0357402	-0.171477	8.45366e-06	-0.204995	SDdown	SDdown	both.SDdown
ENSMUSG00000040557	Wbscr27	0.0370287	-0.428567	9.34373e-21	-0.965396	SDdown	SDdown	both.SDdown
ENSMUSG00000032047	Acat1	0.0380804	-0.196346	0.00631765	-0.0778772	SDdown	SDdown	both.SDdown
ENSMUSG00000044308	Ubr3	0.0391523	-0.133837	1.70571e-10	-0.389857	SDdown	SDdown	both.SDdown
ENSMUSG00000030889	Vwa3a	0.0433097	-1.07889	6.13272e-11	-0.829086	SDdown	SDdown	both.SDdown
ENSMUSG00000021357	Exoc2	0.044605	-0.309193	2.0038e-09	-0.289627	SDdown	SDdown	both.SDdown
ENSMUSG00000060314	Zfp941	0.0474173	-0.113887	2.70587e-14	-0.512358	SDdown	SDdown	both.SDdown
ENSMUSG00000015656	Hspa8	1.1896e-11	0.406738	2.38698e-28	0.485113	SDup	SDup	both.SDup
ENSMUSG00000029657	Hsph1	6.31163e-09	0.705027	2.50686e-26	0.663876	SDup	SDup	both.SDup
ENSMUSG00000005483	Dnajb1	1.19424e-07	0.794994	5.66831e-11	0.393598	SDup	SDup	both.SDup
ENSMUSG00000026864	Hspa5	1.68132e-07	0.337853	4.65082e-25	0.896318	SDup	SDup	both.SDup
ENSMUSG00000092035	Peg10	1.7758e-07	0.525719	8.6816e-08	0.472287	SDup	SDup	both.SDup
ENSMUSG00000030655	Smg1	9.49391e-07	0.225016	0.00706726	0.128473	SDup	SDup	both.SDup
ENSMUSG00000024966	Stip1	1.48987e-06	0.480154	3.67663e-19	0.49379	SDup	SDup	both.SDup
ENSMUSG00000020288	Ahsa2	1.79566e-06	0.604684	2.7986e-05	0.305512	SDup	SDup	both.SDup
ENSMUSG00000021037	Ahsa1	7.70297e-06	0.57443	1.06229e-14	0.317596	SDup	SDup	both.SDup
ENSMUSG00000031431	Tsc22d3	7.70297e-06	0.569523	5.22347e-22	0.708996	SDup	SDup	both.SDup
ENSMUSG00000048218	Amigo2	7.70297e-06	0.510397	1.87905e-05	0.443164	SDup	SDup	both.SDup
ENSMUSG00000030007	Cct7	1.3821e-05	0.294748	0.000207608	0.196178	SDup	SDup	both.SDup
ENSMUSG00000020571	Pdia6	7.25026e-05	0.367163	2.38698e-28	0.710127	SDup	SDup	both.SDup
ENSMUSG00000089774	Slc5a3	0.000114199	0.38278	7.07256e-11	0.776256	SDup	SDup	both.SDup
ENSMUSG00000001774	Chordc1	0.000120707	0.573319	7.86566e-12	0.662258	SDup	SDup	both.SDup
ENSMUSG00000029817	Tra2a	0.000124863	0.427902	2.90823e-13	0.554467	SDup	SDup	both.SDup
ENSMUSG00000060373	Hnrnpc	0.00013179	0.324289	3.58299e-07	0.23342	SDup	SDup	both.SDup
ENSMUSG00000059208	Hnrnpm	0.000150034	0.215203	9.5935e-10	0.266207	SDup	SDup	both.SDup
ENSMUSG00000022263	Trio	0.000262678	0.191679	1.39495e-11	0.340933	SDup	SDup	both.SDup
ENSMUSG00000003814	Calr	0.000374781	0.264301	4.88479e-31	0.620498	SDup	SDup	both.SDup
ENSMUSG00000039804	Ncoa5	0.000374781	0.35865	5.49814e-12	0.437545	SDup	SDup	both.SDup
ENSMUSG00000073474	A330023F24Rik	0.000381542	0.252711	2.74269e-10	0.616107	SDup	SDup	both.SDup
ENSMUSG00000030357	Fkbp4	0.000442455	0.340455	1.3012e-06	0.462676	SDup	SDup	both.SDup
ENSMUSG00000028820	Sfpq	0.000442455	0.199299	4.74833e-06	0.318752	SDup	SDup	both.SDup
ENSMUSG00000019916	P4ha1	0.000514285	0.517099	3.24103e-34	0.93495	SDup	SDup	both.SDup
ENSMUSG00000023944	Hsp90ab1	0.000719706	0.191248	2.32611e-05	0.17722	SDup	SDup	both.SDup
ENSMUSG00000038418	Egr1	0.000753677	0.888661	3.17096e-25	1.37923	SDup	SDup	both.SDup
ENSMUSG00000039671	Zmynd8	0.00078472	0.217025	1.13573e-21	0.477343	SDup	SDup	both.SDup
ENSMUSG00000056749	Nfil3	0.000902332	0.94978	2.9805e-21	1.13434	SDup	SDup	both.SDup
ENSMUSG00000054280	C330019G07Rik	0.000912657	0.235634	0.000325548	0.229138	SDup	SDup	both.SDup
ENSMUSG00000024843	Chka	0.000912657	0.289022	0.000174875	0.259869	SDup	SDup	both.SDup
ENSMUSG00000027184	Caprin1	0.000957477	0.164582	0.00346536	0.145888	SDup	SDup	both.SDup
ENSMUSG00000051510	Mafg	0.00113126	0.247472	1.74701e-15	0.573234	SDup	SDup	both.SDup
ENSMUSG00000025316	Banp	0.00113126	0.439395	4.56333e-17	0.767666	SDup	SDup	both.SDup
ENSMUSG00000023994	Nfya	0.00117568	0.453073	3.92968e-16	0.368322	SDup	SDup	both.SDup
ENSMUSG00000037111	Setd7	0.00164635	0.227241	1.62854e-06	0.240323	SDup	SDup	both.SDup
ENSMUSG00000001143	Lman2l	0.00202343	0.464279	1.51779e-18	0.510111	SDup	SDup	both.SDup
ENSMUSG00000040738	Ints8	0.00202343	0.313277	7.79491e-07	0.369267	SDup	SDup	both.SDup
ENSMUSG00000020048	Hsp90b1	0.00279901	0.193282	4.38091e-09	0.391277	SDup	SDup	both.SDup
ENSMUSG00000027680	Fxr1	0.00289709	0.225575	0.0440707	0.15389	SDup	SDup	both.SDup
ENSMUSG00000004360	9330159F19Rik	0.0031798	0.329568	0.00119626	0.224216	SDup	SDup	both.SDup
ENSMUSG00000032575	Manf	0.00390678	0.387791	4.62469e-25	0.699442	SDup	SDup	both.SDup
ENSMUSG00000052214	Opa3	0.00413531	0.402881	0.000213625	0.212877	SDup	SDup	both.SDup
ENSMUSG00000060862	Zbtb40	0.00449289	0.51132	3.73228e-17	0.907657	SDup	SDup	both.SDup
ENSMUSG00000020290	Xpo1	0.00525408	0.239646	0.00381476	0.228877	SDup	SDup	both.SDup
ENSMUSG00000029135	Fosl2	0.00529957	0.752743	1.11583e-17	1.10917	SDup	SDup	both.SDup
ENSMUSG00000022822	Abcc5	0.00756278	0.201602	1.66026e-12	0.326937	SDup	SDup	both.SDup
ENSMUSG00000004980	Hnrnpa2b1	0.00811271	0.17151	0.000784915	0.194789	SDup	SDup	both.SDup
ENSMUSG00000034799	Unc13a	0.00820925	0.227907	1.35297e-05	0.288552	SDup	SDup	both.SDup
ENSMUSG00000040721	Zfhx2	0.00820925	0.261141	1.00571e-05	0.574652	SDup	SDup	both.SDup
ENSMUSG00000023272	Creld2	0.00820925	0.432494	2.58594e-15	0.913466	SDup	SDup	both.SDup
ENSMUSG00000063317	Usp31	0.00862125	0.230966	3.1186e-05	0.258836	SDup	SDup	both.SDup
ENSMUSG00000027220	Syt13	0.00883058	0.146858	9.79867e-22	0.420711	SDup	SDup	both.SDup
ENSMUSG00000032437	Stt3b	0.00937423	0.209846	4.96176e-17	0.384717	SDup	SDup	both.SDup
ENSMUSG00000079470	Utp14b	0.0103428	0.328595	0.00554184	0.387235	SDup	SDup	both.SDup
ENSMUSG00000048578	Mlec	0.0107086	0.201568	4.39029e-25	0.457899	SDup	SDup	both.SDup
ENSMUSG00000037513	Samd4b	0.0107632	0.230351	2.25614e-13	0.667203	SDup	SDup	both.SDup
ENSMUSG00000020923	Ubtf	0.0108178	0.20496	1.78045e-05	0.306994	SDup	SDup	both.SDup
ENSMUSG00000028341	Nr4a3	0.0108178	0.716705	1.11373e-17	1.05101	SDup	SDup	both.SDup
ENSMUSG00000066687	Zbtb16	0.0125297	0.538166	4.4546e-12	0.518099	SDup	SDup	both.SDup
ENSMUSG00000090877	Hspa1b	0.0126876	1.52264	1.82784e-05	0.837681	SDup	SDup	both.SDup
ENSMUSG00000036052	Dnajb5	0.012721	0.379615	8.51241e-22	1.07176	SDup	SDup	both.SDup
ENSMUSG00000009013	Dynll1	0.013358	0.227721	6.64034e-05	0.192655	SDup	SDup	both.SDup
ENSMUSG00000048878	Hexim1	0.0140135	0.332354	4.34023e-21	0.550394	SDup	SDup	both.SDup
ENSMUSG00000058006	Mdn1	0.0142631	0.218771	3.49226e-07	0.253581	SDup	SDup	both.SDup
ENSMUSG00000032285	Dnaja4	0.0146467	0.35131	1.69721e-08	0.259943	SDup	SDup	both.SDup
ENSMUSG00000059814	Gm8355	0.0152661	0.282643	0.000777379	0.8162	SDup	SDup	both.SDup
ENSMUSG00000024817	Uhrf2	0.0162535	0.320906	1.04388e-08	0.295039	SDup	SDup	both.SDup
ENSMUSG00000041220	Elovl6	0.0162535	0.229282	0.000178743	0.244653	SDup	SDup	both.SDup
ENSMUSG00000026034	Clk1	0.0162728	0.120541	0.000163689	0.334723	SDup	SDup	both.SDup
ENSMUSG00000033717	Adra2a	0.0163852	0.427646	0.00459198	0.278992	SDup	SDup	both.SDup
ENSMUSG00000044864	Ankrd50	0.0164666	0.161275	2.90823e-13	0.318889	SDup	SDup	both.SDup
ENSMUSG00000027660	Skil	0.0172508	0.240065	1.33325e-08	0.318556	SDup	SDup	both.SDup
ENSMUSG00000028842	Eif2c3	0.0172927	0.180303	1.44158e-08	0.440104	SDup	SDup	both.SDup
ENSMUSG00000021451	Sema4d	0.0172927	0.266678	0.000848602	0.174564	SDup	SDup	both.SDup
ENSMUSG00000018906	P4ha2	0.0172927	0.4664	2.17358e-10	0.678164	SDup	SDup	both.SDup
ENSMUSG00000001416	Cct3	0.0172927	0.221563	5.35603e-08	0.183884	SDup	SDup	both.SDup
ENSMUSG00000018401	Mtmr4	0.0177586	0.19521	1.65874e-05	0.150007	SDup	SDup	both.SDup
ENSMUSG00000022096	Hr	0.0186419	0.0705698	0.000525079	0.562656	SDup	SDup	both.SDup
ENSMUSG00000059796	Eif4a1	0.0189132	0.122208	2.17804e-07	0.127409	SDup	SDup	both.SDup
ENSMUSG00000032802	Srxn1	0.0218324	0.286229	6.14819e-06	0.204064	SDup	SDup	both.SDup
ENSMUSG00000070544	Top1	0.0224903	0.207528	0.00314759	0.218738	SDup	SDup	both.SDup
ENSMUSG00000030002	Dusp11	0.0226113	0.186076	2.06201e-06	0.359242	SDup	SDup	both.SDup
ENSMUSG00000020482	Ccdc117	0.0226113	0.388134	6.04199e-06	0.301406	SDup	SDup	both.SDup
ENSMUSG00000038910	Plcl2	0.0237332	0.276899	0.00253503	0.143681	SDup	SDup	both.SDup
ENSMUSG00000047259	Mc4r	0.0238111	0.712468	7.36575e-06	0.58614	SDup	SDup	both.SDup
ENSMUSG00000020484	Xbp1	0.0253188	0.322622	8.40456e-30	0.610678	SDup	SDup	both.SDup
ENSMUSG00000027351	Spred1	0.0253188	0.245707	1.34676e-05	0.376758	SDup	SDup	both.SDup
ENSMUSG00000059659	Gm10069	0.0259382	0.814166	0.00169923	0.797503	SDup	SDup	both.SDup
ENSMUSG00000035898	Uba6	0.0262439	0.306725	0.000423711	0.363457	SDup	SDup	both.SDup
ENSMUSG00000026643	Nmt2	0.026815	0.20895	0.000410228	0.215789	SDup	SDup	both.SDup
ENSMUSG00000091158	Mirg	0.0273853	0.369774	4.28452e-22	1.00086	SDup	SDup	both.SDup
ENSMUSG00000037990	Sh3rf3	0.0277948	0.358908	5.30914e-16	0.470535	SDup	SDup	both.SDup
ENSMUSG00000026247	Ecel1	0.0311758	0.236669	0.0473668	0.592923	SDup	SDup	both.SDup
ENSMUSG00000043460	Elfn2	0.0311758	0.278284	0.00819795	0.398075	SDup	SDup	both.SDup
ENSMUSG00000056962	Jmjd6	0.0311758	0.304712	2.98103e-08	0.428554	SDup	SDup	both.SDup
ENSMUSG00000040761	Spen	0.0317297	0.166235	0.00931454	0.252779	SDup	SDup	both.SDup
ENSMUSG00000037364	Srrt	0.0322768	0.198885	2.86629e-08	0.480833	SDup	SDup	both.SDup
ENSMUSG00000034275	Igsf9b	0.0322768	0.366018	3.23197e-06	1.05352	SDup	SDup	both.SDup
ENSMUSG00000028655	Mfsd2a	0.0322768	0.517071	1.59824e-14	1.05666	SDup	SDup	both.SDup
ENSMUSG00000001415	Smg5	0.0322768	0.0808716	0.0145588	0.21697	SDup	SDup	both.SDup
ENSMUSG00000034336	Ina	0.0322768	0.268044	9.89726e-12	0.30312	SDup	SDup	both.SDup
ENSMUSG00000038143	Stox2	0.0322768	0.174839	0.02383	0.0993823	SDup	SDup	both.SDup
ENSMUSG00000053907	Mat2a	0.0327377	0.195593	1.43454e-10	0.421628	SDup	SDup	both.SDup
ENSMUSG00000091514	Gm17484	0.0328445	0.719383	4.10159e-06	0.547356	SDup	SDup	both.SDup
ENSMUSG00000025020	Slit1	0.0343282	0.126639	0.0355385	0.369761	SDup	SDup	both.SDup
ENSMUSG00000041229	Phf8	0.0348854	0.199308	3.48344e-07	0.188176	SDup	SDup	both.SDup
ENSMUSG00000052748	1200016B10Rik	0.035016	0.373612	0.0167171	0.219184	SDup	SDup	both.SDup
ENSMUSG00000022020	Naa16	0.0356729	0.296805	0.0442521	0.152328	SDup	SDup	both.SDup
ENSMUSG00000038894	Irs2	0.0357077	0.21043	2.26222e-08	1.21072	SDup	SDup	both.SDup
ENSMUSG00000037795	N4bp2	0.0379729	0.238418	0.018409	0.151394	SDup	SDup	both.SDup
ENSMUSG00000032115	Hyou1	0.0379729	0.180491	4.02949e-13	0.593691	SDup	SDup	both.SDup
ENSMUSG00000010097	Nxf1	0.0379729	0.314209	2.10066e-23	0.417599	SDup	SDup	both.SDup
ENSMUSG00000024222	Fkbp5	0.0379729	0.384056	3.33803e-17	0.692871	SDup	SDup	both.SDup
ENSMUSG00000042406	Atf4	0.0380804	0.177623	2.88868e-17	0.39139	SDup	SDup	both.SDup
ENSMUSG00000001229	Dpp9	0.0407671	0.274137	0.0299238	0.409184	SDup	SDup	both.SDup
ENSMUSG00000020361	Hspa4	0.0407671	0.140512	5.60962e-05	0.1865	SDup	SDup	both.SDup
ENSMUSG00000034390	4933407C03Rik	0.0423363	0.127665	2.47875e-05	0.165225	SDup	SDup	both.SDup
ENSMUSG00000055204	Ankrd17	0.0423363	0.120852	0.00573809	0.0832283	SDup	SDup	both.SDup
ENSMUSG00000024427	Spry4	0.0426016	0.46304	1.3705e-31	1.27451	SDup	SDup	both.SDup
ENSMUSG00000052837	Junb	0.0453416	0.635448	0.000284756	1.22573	SDup	SDup	both.SDup
ENSMUSG00000009647	Ccdc109a	0.0460738	0.158476	0.000213924	0.152849	SDup	SDup	both.SDup
ENSMUSG00000056592	Zfp658	0.0476747	0.523343	3.13096e-08	0.364679	SDup	SDup	both.SDup
ENSMUSG00000020674	Pxdn	0.0486174	0.360191	1.43454e-10	0.518812	SDup	SDup	both.SDup
ENSMUSG00000048078	Odz4	0.0491698	0.121798	5.88014e-05	0.0793143	SDup	SDup	both.SDup
ENSMUSG00000036698	Eif2c2	0.0491698	0.168673	1.00471e-06	0.30607	SDup	SDup	both.SDup
ENSMUSG00000032187	Smarca4	0.0491698	0.14779	0.0480003	0.263785	SDup	SDup	both.SDup
ENSMUSG00000028410	Dnaja1	1.68132e-07	0.393266	0.190845	0.103384	SDup	ns	VLPO.only
ENSMUSG00000025980	Hspd1	1.03119e-05	0.308305	0.25576	0.0970463	SDup	ns	VLPO.only
ENSMUSG00000021270	Hsp90aa1	4.3961e-05	0.320951	0.210738	0.0842483	SDup	ns	VLPO.only
ENSMUSG00000025255	Zfhx4	4.97903e-05	0.341041	0.0743139	-0.158851	SDup	ns	VLPO.only
ENSMUSG00000029413	Naaa	7.42547e-05	-0.644368	0.663209	-0.038532	SDdown	ns	VLPO.only
ENSMUSG00000024261	Syt4	7.97347e-05	0.290564	0.763361	-0.0488031	SDup	ns	VLPO.only
ENSMUSG00000022416	Cacna1i	0.000317493	0.41689	0.204693	0.175793	SDup	ns	VLPO.only
ENSMUSG00000016559	H3f3b	0.000517533	-0.244434	0.0501152	-0.113176	SDdown	ns	VLPO.only
ENSMUSG00000025757	Hspa4l	0.000538289	0.300811	0.107362	-0.0371026	SDup	ns	VLPO.only
ENSMUSG00000068290	Ddrgk1	0.000721033	-0.267106	0.213844	0.0987245	SDdown	ns	VLPO.only
ENSMUSG00000034156	Bzrap1	0.000753086	-0.211579	0.115359	0.0751645	SDdown	ns	VLPO.only
ENSMUSG00000028468	Rgp1	0.00113126	-0.344226	0.150387	0.0960323	SDdown	ns	VLPO.only
ENSMUSG00000025958	Creb1	0.00207001	0.250088	0.31158	0.0700529	SDup	ns	VLPO.only
ENSMUSG00000085334	Gm12940	0.00216473	0.704599	0.672592	0.0622656	SDup	ns	VLPO.only
ENSMUSG00000035545	Leng8	0.0033994	-0.213147	0.0547296	0.122152	SDdown	ns	VLPO.only
ENSMUSG00000028035	Dnajb4	0.00398318	0.256722	0.375795	0.0841302	SDup	ns	VLPO.only
ENSMUSG00000029447	Cct6a	0.00454357	0.270514	0.45661	0.0588572	SDup	ns	VLPO.only
ENSMUSG00000046593	Tmem215	0.00454357	0.513478	0.0985393	-0.209583	SDup	ns	VLPO.only
ENSMUSG00000027804	Ppid	0.0049393	0.318169	0.544578	0.0516973	SDup	ns	VLPO.only
ENSMUSG00000030223	Ptpro	0.00525408	0.258285	0.894715	0.00917129	SDup	ns	VLPO.only
ENSMUSG00000038872	Zfhx3	0.00639863	0.208176	0.329611	-0.0363114	SDup	ns	VLPO.only
ENSMUSG00000027840	Wnt2b	0.00685752	1.0653	0.759007	-0.0998276	SDup	ns	VLPO.only
ENSMUSG00000028753	Vwa5b1	0.00744541	-0.334992	0.0690723	-0.191551	SDdown	ns	VLPO.only
ENSMUSG00000071984	Fndc1	0.00771807	-1.2495	0.229308	-0.0958448	SDdown	ns	VLPO.only
ENSMUSG00000092274	Neat1	0.00820925	-0.53362	0.281978	0.190415	SDdown	ns	VLPO.only
ENSMUSG00000042709	Atpaf2	0.00820925	-0.45945	0.321596	-0.0185802	SDdown	ns	VLPO.only
ENSMUSG00000026494	Kif26b	0.00848981	0.2177	0.283385	0.22994	SDup	ns	VLPO.only
ENSMUSG00000040651	D14Abb1e	0.0102097	0.215624	0.0549626	-0.0477341	SDup	ns	VLPO.only
ENSMUSG00000060261	Gtf2i	0.0109119	0.116504	0.218063	0.0583067	SDup	ns	VLPO.only
ENSMUSG00000000568	Hnrnpd	0.0118816	-0.199545	0.170686	-0.0367635	SDdown	ns	VLPO.only
ENSMUSG00000001507	Itga3	0.012721	0.214234	0.432203	-0.0116377	SDup	ns	VLPO.only
ENSMUSG00000027566	Psma7	0.0162903	-0.28382	0.34777	0.036233	SDdown	ns	VLPO.only
ENSMUSG00000038205	Prkab2	0.0164666	0.210232	0.953655	0.0113728	SDup	ns	VLPO.only
ENSMUSG00000063428	Ddo	0.0164666	-0.492212	0.185668	0.125594	SDdown	ns	VLPO.only
ENSMUSG00000025198	Erlin1	0.0172927	0.421963	0.391621	-0.0385748	SDup	ns	VLPO.only
ENSMUSG00000051435	Fhad1	0.0189132	-0.556902	0.495546	0.0968565	SDdown	ns	VLPO.only
ENSMUSG00000035649	Zcchc7	0.0204854	0.233478	0.0597366	0.0570039	SDup	ns	VLPO.only
ENSMUSG00000014226	Cacybp	0.0212945	0.28553	0.526242	0.0315137	SDup	ns	VLPO.only
ENSMUSG00000036181	Hist1h1c	0.0240453	-0.591416	0.0748779	0.247732	SDdown	ns	VLPO.only
ENSMUSG00000050721	Plekho2	0.0275914	-0.407863	0.105062	-0.222368	SDdown	ns	VLPO.only
ENSMUSG00000030541	Idh2	0.0277948	-0.328463	0.0861749	0.154996	SDdown	ns	VLPO.only
ENSMUSG00000026885	Ttll11	0.0290733	0.371048	0.0514732	0.154688	SDup	ns	VLPO.only
ENSMUSG00000028339	Col15a1	0.029984	0.496042	0.057907	0.303635	SDup	ns	VLPO.only
ENSMUSG00000000823	Znf512b	0.0306711	-0.234298	0.07035	-0.044322	SDdown	ns	VLPO.only
ENSMUSG00000021413	Prpf4b	0.0309407	0.166232	0.162851	0.115516	SDup	ns	VLPO.only
ENSMUSG00000020390	Ube2b	0.0314299	0.258633	0.0908279	0.0817489	SDup	ns	VLPO.only
ENSMUSG00000045795	Whamm	0.0317297	-0.333545	0.0719272	-0.110213	SDdown	ns	VLPO.only
ENSMUSG00000037946	Fgd3	0.0322768	-0.577301	0.241025	0.141075	SDdown	ns	VLPO.only
ENSMUSG00000068039	Tcp1	0.0322768	0.141435	0.376896	-0.00680605	SDup	ns	VLPO.only
ENSMUSG00000026491	Ahctf1	0.0322768	0.200208	0.0612469	0.128134	SDup	ns	VLPO.only
ENSMUSG00000011148	Adssl1	0.0322768	-0.500151	0.364607	0.1539	SDdown	ns	VLPO.only
ENSMUSG00000005312	Ubqln1	0.0348854	0.167136	0.109689	0.0628367	SDup	ns	VLPO.only
ENSMUSG00000022388	Ttll8	0.0348854	-1.28165	0.196294	-0.100664	SDdown	ns	VLPO.only
ENSMUSG00000028221	Tmem55a	0.0379729	0.300166	0.147437	0.114605	SDup	ns	VLPO.only
ENSMUSG00000053134	Supt7l	0.0380804	-0.248067	0.692142	0.00860575	SDdown	ns	VLPO.only
ENSMUSG00000000120	Ngfr	0.0380804	-1.03282	0.925557	-0.0016856	SDdown	ns	VLPO.only
ENSMUSG00000025869	Nop16	0.0381332	0.419359	0.0514762	0.120165	SDup	ns	VLPO.only
ENSMUSG00000024442	0610009O20Rik	0.0407671	0.0525486	0.130868	0.0134829	SDup	ns	VLPO.only
ENSMUSG00000057110	Cep110	0.0407671	-0.325108	0.568619	-0.0748896	SDdown	ns	VLPO.only
ENSMUSG00000041351	Rap1gap	0.0428039	0.204342	0.0869836	0.261529	SDup	ns	VLPO.only
ENSMUSG00000015647	Lama5	0.0433097	-0.79227	0.923247	-0.0187363	SDdown	ns	VLPO.only
ENSMUSG00000071072	Ptges3	0.0435922	0.190939	0.231401	0.146141	SDup	ns	VLPO.only
ENSMUSG00000036097	Fam178a	0.0450869	0.151513	0.474868	0.046327	SDup	ns	VLPO.only
ENSMUSG00000020385	Clk4	0.0474173	0.158851	0.178857	0.145709	SDup	ns	VLPO.only
ENSMUSG00000020538	Srebf1	0.0476747	-0.303705	0.604352	0.0471404	SDdown	ns	VLPO.only
ENSMUSG00000032705	Exd2	0.0476747	0.332999	0.088063	0.067856	SDup	ns	VLPO.only
ENSMUSG00000002949	Timm44	0.0476747	-0.22986	0.114513	-0.0797452	SDdown	ns	VLPO.only
ENSMUSG00000052861	Dnahc6	0.0476747	-1.47069	0.559597	0.190164	SDdown	ns	VLPO.only
ENSMUSG00000010054	Tusc2	0.04901	0.359395	0.352381	0.0568776	SDup	ns	VLPO.only
ENSMUSG00000029405	G3bp2	0.0491698	0.141375	0.178099	0.0496383	SDup	ns	VLPO.only
ENSMUSG00000009575	Cbx5	0.0494994	0.0519058	0.238005	0.0181169	SDup	ns	VLPO.only
ENSMUSG00000014039	Prdm15	0.0501355	0.391876	6.20724e-14	0.429346	ns	SDup	mPFC.only
ENSMUSG00000033671	Cep350	0.050859	0.101627	0.0301902	0.0388899	ns	SDup	mPFC.only
ENSMUSG00000003545	Fosb	0.0527453	0.943832	1.06629e-24	1.70147	ns	SDup	mPFC.only
ENSMUSG00000028804	Csmd2	0.0527453	0.233161	1.92746e-08	0.45139	ns	SDup	mPFC.only
ENSMUSG00000025026	Add3	0.0546046	-0.328596	9.74235e-05	-0.162162	ns	SDdown	mPFC.only
ENSMUSG00000062393	Dgkk	0.0549761	0.317888	0.00589266	0.501035	ns	SDup	mPFC.only
ENSMUSG00000072294	Klf12	0.05657	0.0754138	0.0179537	0.0187022	ns	SDup	mPFC.only
ENSMUSG00000034640	Tiparp	0.0571386	0.451171	3.04606e-10	0.794561	ns	SDup	mPFC.only
ENSMUSG00000041258	Zfp236	0.0582034	0.217628	0.000616442	0.136415	ns	SDup	mPFC.only
ENSMUSG00000021285	Ppp1r13b	0.0582034	0.206624	0.00154346	0.151555	ns	SDup	mPFC.only
ENSMUSG00000074264	Amy1	0.0588612	-0.329987	0.00136272	-0.320507	ns	SDdown	mPFC.only
ENSMUSG00000020889	Nr1d1	0.0623761	-0.243803	0.0282866	-0.262649	ns	SDdown	mPFC.only
ENSMUSG00000031239	Itm2a	0.0642647	-0.471004	8.37345e-12	-0.540372	ns	SDdown	mPFC.only
ENSMUSG00000048537	Phldb1	0.0654092	-0.242981	0.0294668	0.341459	ns	SDup	mPFC.only
ENSMUSG00000036501	Fam13b	0.065429	0.14404	0.00301653	0.143142	ns	SDup	mPFC.only
ENSMUSG00000038970	Lmtk2	0.0661756	0.197679	0.00337994	-0.145976	ns	SDdown	mPFC.only
ENSMUSG00000063681	Crb1	0.0661756	-0.0386936	0.000762751	-0.496616	ns	SDdown	mPFC.only
ENSMUSG00000034973	Dopey1	0.067478	0.184922	0.018991	-0.108325	ns	SDdown	mPFC.only
ENSMUSG00000042688	Mapk6	0.0683789	-0.0675701	2.3747e-09	0.281614	ns	SDup	mPFC.only
ENSMUSG00000007850	Hnrnph1	0.0683789	0.177775	1.13985e-09	0.392829	ns	SDup	mPFC.only
ENSMUSG00000014496	Ankrd28	0.0683789	-0.316291	2.75883e-09	-0.351747	ns	SDdown	mPFC.only
ENSMUSG00000041147	Brca2	0.0688064	-0.552113	2.64922e-16	-0.825971	ns	SDdown	mPFC.only
ENSMUSG00000022008	1200011I18Rik	0.0688064	-0.217701	0.000652461	-0.211472	ns	SDdown	mPFC.only
ENSMUSG00000008892	Vdac3	0.0688064	-0.0257848	0.046821	-0.156831	ns	SDdown	mPFC.only
ENSMUSG00000029049	Morn1	0.0688064	-0.668694	0.000773153	-0.409613	ns	SDdown	mPFC.only
ENSMUSG00000015217	Hmgb3	0.0688064	-0.350311	5.94011e-18	-0.778865	ns	SDdown	mPFC.only
ENSMUSG00000025931	Paqr8	0.0700153	0.246496	3.28903e-17	0.494071	ns	SDup	mPFC.only
ENSMUSG00000033618	Map3k13	0.071425	0.248973	1.05159e-10	0.388449	ns	SDup	mPFC.only
ENSMUSG00000036006	Fam65b	0.0720448	0.283208	1.3589e-08	0.270686	ns	SDup	mPFC.only
ENSMUSG00000033863	Klf9	0.0728231	0.275674	8.68375e-05	0.139835	ns	SDup	mPFC.only
ENSMUSG00000052676	Zmat1	0.0728231	-0.190917	5.37559e-05	-0.389325	ns	SDdown	mPFC.only
ENSMUSG00000071253	Slc25a16	0.0728231	-0.460624	1.16803e-06	-0.290487	ns	SDdown	mPFC.only
ENSMUSG00000026442	Nfasc	0.0743365	0.123206	0.000122134	0.362952	ns	SDup	mPFC.only
ENSMUSG00000027584	Oprl1	0.074686	0.153566	1.17549e-08	-0.23332	ns	SDdown	mPFC.only
ENSMUSG00000020614	Fam20a	0.0746908	0.297868	9.47282e-18	1.07196	ns	SDup	mPFC.only
ENSMUSG00000072964	Bhlhb9	0.0751755	0.223228	0.0438279	0.158884	ns	SDup	mPFC.only
ENSMUSG00000002129	Sf3a1	0.0753544	0.134088	4.09455e-07	0.161144	ns	SDup	mPFC.only
ENSMUSG00000021431	Snrnp48	0.0781405	0.346086	0.000673534	0.259644	ns	SDup	mPFC.only
ENSMUSG00000015599	Ttbk1	0.0782099	0.200214	0.000752577	0.500373	ns	SDup	mPFC.only
ENSMUSG00000002028	Mll1	0.0798298	0.0943876	5.59987e-07	0.256017	ns	SDup	mPFC.only
ENSMUSG00000041773	Enc1	0.0798298	0.231981	8.64672e-17	0.369334	ns	SDup	mPFC.only
ENSMUSG00000026464	Zc3h11a	0.0805741	0.166535	4.04299e-06	0.267186	ns	SDup	mPFC.only
ENSMUSG00000021750	Fam107a	0.0805741	0.206712	2.50951e-19	0.57481	ns	SDup	mPFC.only
ENSMUSG00000075273	Ttc30b	0.0807743	-0.257746	9.34344e-07	-0.371074	ns	SDdown	mPFC.only
ENSMUSG00000031770	Herpud1	0.0807743	0.307214	3.212e-06	0.256714	ns	SDup	mPFC.only
ENSMUSG00000026163	Sphkap	0.0807743	0.263221	2.87146e-05	-0.237613	ns	SDdown	mPFC.only
ENSMUSG00000038056	Mll3	0.0809312	0.133326	0.000980265	0.00256359	ns	SDup	mPFC.only
ENSMUSG00000046318	Ccbe1	0.0835428	-1.24573	0.000308021	-0.325752	ns	SDdown	mPFC.only
ENSMUSG00000086629	2810403D21Rik	0.0835428	-1.52841	2.69981e-07	-1.09082	ns	SDdown	mPFC.only
ENSMUSG00000026463	Atp2b4	0.0835428	0.152303	0.00153325	-0.113798	ns	SDdown	mPFC.only
ENSMUSG00000026360	Rgs2	0.0849396	0.218949	0.0461581	-0.113968	ns	SDdown	mPFC.only
ENSMUSG00000005417	Mprip	0.0849396	0.0891324	1.22433e-07	0.259854	ns	SDup	mPFC.only
ENSMUSG00000066036	Ubr4	0.0850104	0.122376	0.0187266	0.251763	ns	SDup	mPFC.only
ENSMUSG00000019804	Snx3	0.0850104	0.226975	8.59387e-12	0.233456	ns	SDup	mPFC.only
ENSMUSG00000061479	Snrpa	0.0886834	0.279251	0.00726552	0.375732	ns	SDup	mPFC.only
ENSMUSG00000026153	Fam135a	0.0888051	-0.196163	8.40704e-09	-0.430649	ns	SDdown	mPFC.only
ENSMUSG00000000296	Tpd52l1	0.0888051	-0.437737	1.62736e-06	-0.345422	ns	SDdown	mPFC.only
ENSMUSG00000038170	Pde4dip	0.0890192	0.130891	0.000256783	0.177155	ns	SDup	mPFC.only
ENSMUSG00000048799	Cep120	0.0890732	0.133958	0.0146806	0.0875617	ns	SDup	mPFC.only
ENSMUSG00000022185	Acin1	0.0890732	0.129828	9.94473e-13	0.476442	ns	SDup	mPFC.only
ENSMUSG00000015027	Galns	0.0891036	-0.5703	1.4698e-05	-0.486487	ns	SDdown	mPFC.only
ENSMUSG00000039543	Ttc18	0.0891036	-1.14758	0.000627374	-0.720965	ns	SDdown	mPFC.only
ENSMUSG00000038762	Abcf1	0.0902658	0.0191654	9.6804e-05	0.291674	ns	SDup	mPFC.only
ENSMUSG00000020289	Nprl3	0.0904866	-0.301796	0.0179001	-0.228362	ns	SDdown	mPFC.only
ENSMUSG00000024073	Birc6	0.09102	0.111783	0.00040968	-0.0200874	ns	SDdown	mPFC.only
ENSMUSG00000043241	Upf2	0.09102	0.196827	0.0318422	0.104984	ns	SDup	mPFC.only
ENSMUSG00000031295	Phka2	0.09102	-0.294706	5.3231e-11	-0.378126	ns	SDdown	mPFC.only
ENSMUSG00000020069	Hnrnph3	0.0948976	0.275243	1.09036e-09	0.327054	ns	SDup	mPFC.only
ENSMUSG00000029823	Luc7l2	0.0963992	-0.11385	0.000454566	-0.248188	ns	SDdown	mPFC.only
ENSMUSG00000040860	Crocc	0.0965178	-0.116336	0.00154562	0.760206	ns	SDup	mPFC.only
ENSMUSG00000044350	9030625A04Rik	0.0965178	-1.04843	2.52281e-08	-0.496298	ns	SDdown	mPFC.only
ENSMUSG00000058444	Map2k5	0.0971977	-0.182644	8.62041e-11	-0.25336	ns	SDdown	mPFC.only
ENSMUSG00000035226	Rims4	0.0972039	0.174176	5.23519e-08	0.475782	ns	SDup	mPFC.only
ENSMUSG00000039989	Cbx4	0.0980358	-0.224815	0.0302323	-0.118783	ns	SDdown	mPFC.only
ENSMUSG00000035152	Ap2b1	0.0997289	0.118554	1.97771e-05	0.123071	ns	SDup	mPFC.only
ENSMUSG00000032374	Plod2	0.101145	0.359677	1.77721e-05	-0.399934	ns	SDdown	mPFC.only
ENSMUSG00000042233	2010015L04Rik	0.104484	-0.424548	2.15892e-05	-0.226914	ns	SDdown	mPFC.only
ENSMUSG00000022685	Parn	0.104484	-0.249257	1.42091e-23	-0.565738	ns	SDdown	mPFC.only
ENSMUSG00000025413	Ttc4	0.10476	0.212871	1.60513e-07	0.189675	ns	SDup	mPFC.only
ENSMUSG00000022808	Snx4	0.10476	-0.284196	2.58897e-08	-0.271851	ns	SDdown	mPFC.only
ENSMUSG00000026131	Dst	0.104876	0.0778858	3.48945e-05	-0.0148975	ns	SDdown	mPFC.only
ENSMUSG00000074896	Ifit3	0.105484	-0.810392	0.0053743	-0.372501	ns	SDdown	mPFC.only
ENSMUSG00000064341	mt-Nd1	0.105736	-0.165765	0.00495557	-0.285909	ns	SDdown	mPFC.only
ENSMUSG00000019478	Rab4a	0.106866	0.21839	0.0024398	-0.169023	ns	SDdown	mPFC.only
ENSMUSG00000025582	Nptx1	0.107658	0.313876	8.38702e-08	0.288948	ns	SDup	mPFC.only
ENSMUSG00000023067	Cdkn1a	0.107658	1.08544	1.84796e-36	1.72179	ns	SDup	mPFC.only
ENSMUSG00000026014	Raph1	0.108237	0.272692	0.00506189	0.0499833	ns	SDup	mPFC.only
ENSMUSG00000085554	AI854517	0.108628	-0.790408	2.11832e-07	-0.337993	ns	SDdown	mPFC.only
ENSMUSG00000022797	Tfrc	0.110405	-0.272836	9.32302e-13	-0.685177	ns	SDdown	mPFC.only
ENSMUSG00000029068	Ccnl2	0.110707	0.0945481	1.11022e-14	0.376178	ns	SDup	mPFC.only
ENSMUSG00000037470	Uggt1	0.110841	0.179055	8.30838e-05	0.132381	ns	SDup	mPFC.only
ENSMUSG00000034007	Scaper	0.110841	-0.113529	1.67949e-07	-0.342922	ns	SDdown	mPFC.only
ENSMUSG00000032598	Nckipsd	0.111432	0.178596	0.00257011	0.477163	ns	SDup	mPFC.only
ENSMUSG00000085586	Gm11613	0.111711	-1.08322	2.50686e-26	-0.746914	ns	SDdown	mPFC.only
ENSMUSG00000052299	Ltn1	0.112401	0.204645	0.0213118	0.133649	ns	SDup	mPFC.only
ENSMUSG00000008976	Gabpa	0.112486	0.409093	1.55274e-05	0.300858	ns	SDup	mPFC.only
ENSMUSG00000018042	Cyb5r3	0.115584	-0.256188	0.000668856	-0.162338	ns	SDdown	mPFC.only
ENSMUSG00000028034	Fubp1	0.115584	0.163684	6.81493e-05	0.284169	ns	SDup	mPFC.only
ENSMUSG00000031284	Pak3	0.115993	0.147594	0.0252599	-0.122804	ns	SDdown	mPFC.only
ENSMUSG00000044496	2510039O18Rik	0.116136	0.280063	0.0101325	0.358229	ns	SDup	mPFC.only
ENSMUSG00000020263	Appl2	0.116822	-0.194039	0.00502375	-0.14705	ns	SDdown	mPFC.only
ENSMUSG00000028015	Ctso	0.11759	-0.564704	0.00839764	-0.243074	ns	SDdown	mPFC.only
ENSMUSG00000027285	Haus2	0.11759	-0.466234	0.00360366	-0.164849	ns	SDdown	mPFC.only
ENSMUSG00000061136	Prpf40a	0.11759	-0.103428	0.00115548	-0.2573	ns	SDdown	mPFC.only
ENSMUSG00000055493	Epm2a	0.11759	-0.299149	1.29436e-17	-0.590639	ns	SDdown	mPFC.only
ENSMUSG00000074305	C230081A13Rik	0.118806	-0.256092	1.82153e-06	0.147879	ns	SDup	mPFC.only
ENSMUSG00000030057	Cnbp	0.118806	-0.129485	0.00453648	-0.163441	ns	SDdown	mPFC.only
ENSMUSG00000047344	Lancl3	0.121949	0.543562	7.9546e-05	0.171239	ns	SDup	mPFC.only
ENSMUSG00000037313	Tacc3	0.122221	-0.60843	2.92583e-17	-0.636112	ns	SDdown	mPFC.only
ENSMUSG00000031377	Bmx	0.122221	-1.64226	0.00120786	-0.372933	ns	SDdown	mPFC.only
ENSMUSG00000021785	Ngly1	0.122784	-0.259008	0.00189386	-0.23027	ns	SDdown	mPFC.only
ENSMUSG00000045930	Clec14a	0.125515	-1.0205	3.04305e-09	-0.562191	ns	SDdown	mPFC.only
ENSMUSG00000034951	Cog7	0.127029	-0.205304	0.023205	-0.120173	ns	SDdown	mPFC.only
ENSMUSG00000051615	Rap2a	0.129066	0.247948	0.0423418	0.0921613	ns	SDup	mPFC.only
ENSMUSG00000061533	4930534B04Rik	0.129066	-0.351755	0.000669205	-0.296979	ns	SDdown	mPFC.only
ENSMUSG00000053286	1190005F20Rik	0.129066	0.272489	5.26476e-08	0.240737	ns	SDup	mPFC.only
ENSMUSG00000046671	Fam54b	0.129402	-0.213085	0.00152563	-0.0856798	ns	SDdown	mPFC.only
ENSMUSG00000032599	Ip6k2	0.129402	0.130125	0.00132951	0.100182	ns	SDup	mPFC.only
ENSMUSG00000000811	Txnrd3	0.132459	-0.716391	1.26587e-08	-0.554008	ns	SDdown	mPFC.only
ENSMUSG00000027751	Fam48a	0.132459	0.234383	0.00758014	0.152333	ns	SDup	mPFC.only
ENSMUSG00000047466	8030462N17Rik	0.132459	0.189314	1.09055e-05	0.227983	ns	SDup	mPFC.only
ENSMUSG00000060176	Kif27	0.132663	-0.687995	0.000829803	-0.315373	ns	SDdown	mPFC.only
ENSMUSG00000022234	Cct5	0.135086	0.180693	1.44913e-06	0.228329	ns	SDup	mPFC.only
ENSMUSG00000024501	Dpysl3	0.135086	-0.118231	9.22601e-08	-0.187844	ns	SDdown	mPFC.only
ENSMUSG00000037851	Iars	0.135086	0.202107	1.97384e-11	0.222503	ns	SDup	mPFC.only
ENSMUSG00000015120	Ube2i	0.135267	-0.151976	7.49933e-05	-0.170136	ns	SDdown	mPFC.only
ENSMUSG00000071267	Zfp942	0.135684	-0.0400748	0.0168774	-0.273782	ns	SDdown	mPFC.only
ENSMUSG00000028583	Pdpn	0.136411	-0.522708	0.00312726	-0.144838	ns	SDdown	mPFC.only
ENSMUSG00000022964	Tmem50b	0.13961	0.172103	0.0173508	0.085186	ns	SDup	mPFC.only
ENSMUSG00000061143	Maml3	0.13964	0.234382	3.28903e-17	1.08057	ns	SDup	mPFC.only
ENSMUSG00000048874	Phf3	0.140611	0.128978	0.0131106	0.103125	ns	SDup	mPFC.only
ENSMUSG00000024277	Mapre2	0.140611	0.158324	0.00763185	0.078758	ns	SDup	mPFC.only
ENSMUSG00000029478	Ncor2	0.140611	0.101401	0.000252485	0.725627	ns	SDup	mPFC.only
ENSMUSG00000021033	Gstz1	0.140611	-0.278978	3.10127e-08	-0.224461	ns	SDdown	mPFC.only
ENSMUSG00000089832	Shkbp1	0.140697	0.347519	2.29343e-09	0.815836	ns	SDup	mPFC.only
ENSMUSG00000041552	Ptchd1	0.142405	0.316184	0.0486159	-0.0276803	ns	SDdown	mPFC.only
ENSMUSG00000015222	Mtap2	0.142727	0.0685669	0.00281479	-0.0994406	ns	SDdown	mPFC.only
ENSMUSG00000029298	Gbp9	0.142727	-1.31348	1.17481e-05	-0.475136	ns	SDdown	mPFC.only
ENSMUSG00000064367	mt-Nd5	0.142777	-0.140436	0.00140038	-0.317525	ns	SDdown	mPFC.only
ENSMUSG00000092279	RP23-3M10.11	0.143542	-0.456627	0.0329097	-0.352559	ns	SDdown	mPFC.only
ENSMUSG00000032519	Slc25a38	0.143542	0.306708	0.00516867	0.379179	ns	SDup	mPFC.only
ENSMUSG00000028438	Kif24	0.145707	-0.843199	4.32725e-05	-0.676074	ns	SDdown	mPFC.only
ENSMUSG00000050148	Ubqln2	0.145707	0.143736	0.0149201	-0.0879008	ns	SDdown	mPFC.only
ENSMUSG00000000766	Oprm1	0.146383	0.282191	0.00074931	0.359774	ns	SDup	mPFC.only
ENSMUSG00000020176	Grb10	0.146383	0.15191	1.1462e-09	-0.2486	ns	SDdown	mPFC.only
ENSMUSG00000054387	Mdm4	0.146905	0.122077	0.0482001	0.0179556	ns	SDup	mPFC.only
ENSMUSG00000037669	1110057K04Rik	0.14873	0.256982	2.42964e-11	0.241977	ns	SDup	mPFC.only
ENSMUSG00000034403	Pja1	0.148969	0.181639	8.15315e-10	0.230588	ns	SDup	mPFC.only
ENSMUSG00000054027	Nt5dc3	0.148969	0.11705	0.000550927	0.192309	ns	SDup	mPFC.only
ENSMUSG00000034931	Dhx8	0.149781	0.190797	5.68271e-06	0.225073	ns	SDup	mPFC.only
ENSMUSG00000034342	Cbl	0.149878	0.168137	0.000774728	0.177305	ns	SDup	mPFC.only
ENSMUSG00000001995	Sipa1l2	0.149878	0.251657	0.000459377	0.302435	ns	SDup	mPFC.only
ENSMUSG00000049191	Rgag4	0.150111	0.252468	1.00013e-11	0.481921	ns	SDup	mPFC.only
ENSMUSG00000027004	Frzb	0.150111	-1.79804	8.22173e-15	-0.779883	ns	SDdown	mPFC.only
ENSMUSG00000054477	Kcnn2	0.150111	0.188374	1.43521e-08	0.283183	ns	SDup	mPFC.only
ENSMUSG00000029238	Clock	0.150111	0.0778714	0.0042788	0.166522	ns	SDup	mPFC.only
ENSMUSG00000047033	Pcdhb15	0.150111	-0.381697	0.000492344	-0.221976	ns	SDdown	mPFC.only
ENSMUSG00000037709	Fam13a	0.150249	-0.199655	2.7845e-09	-0.31449	ns	SDdown	mPFC.only
ENSMUSG00000026787	Gad2	0.150249	0.208363	0.0375843	0.00983497	ns	SDup	mPFC.only
ENSMUSG00000041592	Sdk2	0.150249	0.216852	0.00470416	0.358965	ns	SDup	mPFC.only
ENSMUSG00000010721	Lmbr1	0.150249	-0.255568	2.8124e-05	-0.257383	ns	SDdown	mPFC.only
ENSMUSG00000018334	Ksr1	0.15156	-0.276641	0.0010992	0.389636	ns	SDup	mPFC.only
ENSMUSG00000038084	Opa1	0.153763	0.0108897	3.36065e-05	-0.208697	ns	SDdown	mPFC.only
ENSMUSG00000020805	Slc13a5	0.153873	-0.511648	1.23027e-06	-0.396047	ns	SDdown	mPFC.only
ENSMUSG00000090071	Cdk5r2	0.154096	0.216013	0.00128865	0.276265	ns	SDup	mPFC.only
ENSMUSG00000091971	Hspa1a	0.154096	1.51704	0.00454436	0.498716	ns	SDup	mPFC.only
ENSMUSG00000071369	Map3k5	0.155211	0.177911	0.0110276	0.117155	ns	SDup	mPFC.only
ENSMUSG00000036120	Rfxank	0.155459	0.426775	0.0310886	0.201586	ns	SDup	mPFC.only
ENSMUSG00000052331	Ankrd44	0.157257	-0.373043	0.000279177	-0.241921	ns	SDdown	mPFC.only
ENSMUSG00000019437	Tlcd1	0.157257	-0.436344	1.546e-11	-0.341521	ns	SDdown	mPFC.only
ENSMUSG00000061864	Galntl6	0.15928	-0.269527	8.35733e-05	-0.255363	ns	SDdown	mPFC.only
ENSMUSG00000051243	Islr2	0.159906	0.261554	0.00358068	0.448207	ns	SDup	mPFC.only
ENSMUSG00000040782	Rfwd2	0.161461	0.231239	0.000175263	0.271315	ns	SDup	mPFC.only
ENSMUSG00000057766	Ankrd29	0.161461	0.290585	0.00238241	0.163798	ns	SDup	mPFC.only
ENSMUSG00000032360	Hcrtr2	0.161586	0.425178	5.6781e-09	0.623387	ns	SDup	mPFC.only
ENSMUSG00000049892	Rasd1	0.162709	0.545152	1.97899e-13	1.86517	ns	SDup	mPFC.only
ENSMUSG00000038848	Ythdf1	0.163575	0.225352	0.0349049	0.0804396	ns	SDup	mPFC.only
ENSMUSG00000021111	Papola	0.165077	0.159641	4.14307e-10	0.390603	ns	SDup	mPFC.only
ENSMUSG00000028243	Ubxn2b	0.166051	0.230894	6.75951e-06	0.304372	ns	SDup	mPFC.only
ENSMUSG00000025145	Lrrc45	0.167594	0.203559	0.0156683	0.411683	ns	SDup	mPFC.only
ENSMUSG00000017734	Dbndd2	0.16912	0.126424	0.0212568	0.191287	ns	SDup	mPFC.only
ENSMUSG00000045031	Cetn4	0.171291	-0.524222	0.00130989	-0.328548	ns	SDdown	mPFC.only
ENSMUSG00000032698	Lmo2	0.173016	-0.399246	2.79494e-10	-0.418463	ns	SDdown	mPFC.only
ENSMUSG00000027187	Cat	0.173016	-0.305437	0.00246433	-0.127329	ns	SDdown	mPFC.only
ENSMUSG00000018651	Tada2a	0.173064	-0.225892	5.47892e-10	-0.22053	ns	SDdown	mPFC.only
ENSMUSG00000029361	Nos1	0.173064	-0.0773357	0.00451426	0.130334	ns	SDup	mPFC.only
ENSMUSG00000018736	Ndel1	0.173064	0.0569369	0.0412611	0.0964963	ns	SDup	mPFC.only
ENSMUSG00000023170	Gps2	0.173064	-0.171121	2.01867e-05	0.291235	ns	SDup	mPFC.only
ENSMUSG00000032253	Phip	0.173401	0.123953	0.0042923	-0.16798	ns	SDdown	mPFC.only
ENSMUSG00000056476	Med12l	0.173715	0.169282	0.000765462	-0.133728	ns	SDdown	mPFC.only
ENSMUSG00000031508	Ankrd10	0.174147	0.258591	2.13004e-09	0.336811	ns	SDup	mPFC.only
ENSMUSG00000064202	4430402I18Rik	0.174147	-1.21119	7.85289e-09	-0.523447	ns	SDdown	mPFC.only
ENSMUSG00000014592	Camta1	0.174236	0.159845	7.2933e-06	-0.263089	ns	SDdown	mPFC.only
ENSMUSG00000031155	Pim2	0.17487	0.366427	5.97331e-05	0.218596	ns	SDup	mPFC.only
ENSMUSG00000073856	Iqck	0.175786	-1.07862	2.42216e-05	-0.797895	ns	SDdown	mPFC.only
ENSMUSG00000027797	Dclk1	0.176807	0.0868465	2.44874e-06	0.198838	ns	SDup	mPFC.only
ENSMUSG00000020014	4930485B16Rik	0.176975	-0.387323	2.16246e-07	-0.574266	ns	SDdown	mPFC.only
ENSMUSG00000059049	Frem1	0.176975	-1.03376	0.0371312	-0.279214	ns	SDdown	mPFC.only
ENSMUSG00000003526	Prodh	0.176975	-0.419525	0.000645451	0.489099	ns	SDup	mPFC.only
ENSMUSG00000019039	Dalrd3	0.176975	0.282486	0.0043462	0.458807	ns	SDup	mPFC.only
ENSMUSG00000078117	Gm16485	0.177138	0.0568415	0.00115919	-0.267756	ns	SDdown	mPFC.only
ENSMUSG00000009549	Srp14	0.177138	-0.126691	0.00691657	-0.157031	ns	SDdown	mPFC.only
ENSMUSG00000034109	Golim4	0.177138	-0.355065	0.0428065	-0.132149	ns	SDdown	mPFC.only
ENSMUSG00000020580	Rock2	0.177138	0.108443	0.000869858	0.20665	ns	SDup	mPFC.only
ENSMUSG00000043301	Kcnj6	0.177138	0.333388	0.000112683	0.206411	ns	SDup	mPFC.only
ENSMUSG00000034040	Wbscr17	0.178586	0.219783	0.014064	-0.0456302	ns	SDdown	mPFC.only
ENSMUSG00000026970	Rbms1	0.179346	-0.487013	0.00333968	-0.197344	ns	SDdown	mPFC.only
ENSMUSG00000073805	Fam196a	0.179346	0.300585	6.0868e-09	0.416503	ns	SDup	mPFC.only
ENSMUSG00000031374	Zfp92	0.179732	0.30096	0.00162984	0.33747	ns	SDup	mPFC.only
ENSMUSG00000020536	Llgl1	0.181132	0.133246	0.0244982	0.265401	ns	SDup	mPFC.only
ENSMUSG00000051351	Zfp46	0.181672	-0.231182	1.41428e-24	-0.642003	ns	SDdown	mPFC.only
ENSMUSG00000025232	Hexa	0.183715	0.200937	3.12855e-11	0.376991	ns	SDup	mPFC.only
ENSMUSG00000027998	Plrg1	0.184756	0.240035	9.43175e-07	0.164235	ns	SDup	mPFC.only
ENSMUSG00000034621	Gpatch8	0.184756	0.0891809	0.0489896	-0.0177247	ns	SDdown	mPFC.only
ENSMUSG00000047361	Gm973	0.184756	-0.415396	0.0142922	0.321182	ns	SDup	mPFC.only
ENSMUSG00000034532	Fbxo16	0.185119	-0.367034	4.86785e-13	-0.490142	ns	SDdown	mPFC.only
ENSMUSG00000029359	Tesc	0.185163	0.505738	0.00279507	0.512332	ns	SDup	mPFC.only
ENSMUSG00000043313	Pcdhb19	0.185163	-0.485337	6.60979e-07	-0.438364	ns	SDdown	mPFC.only
ENSMUSG00000051107	Gm15440	0.18588	0.470172	0.00148015	0.359508	ns	SDup	mPFC.only
ENSMUSG00000003847	Nfat5	0.18588	-0.0821527	0.00147836	-0.106987	ns	SDdown	mPFC.only
ENSMUSG00000025085	Ablim1	0.18588	-0.189973	1.06359e-07	0.176456	ns	SDup	mPFC.only
ENSMUSG00000018659	Pnpo	0.18588	-0.31034	0.00654567	-0.076123	ns	SDdown	mPFC.only
ENSMUSG00000034610	Zcchc11	0.186083	0.0109177	0.000258278	-0.273257	ns	SDdown	mPFC.only
ENSMUSG00000035032	Nek11	0.187161	-1.49832	0.000148468	-0.504457	ns	SDdown	mPFC.only
ENSMUSG00000025060	Slk	0.187775	-0.160506	0.000185412	-0.16081	ns	SDdown	mPFC.only
ENSMUSG00000045671	Spred2	0.187775	0.223694	1.59764e-25	0.570432	ns	SDup	mPFC.only
ENSMUSG00000030222	Rerg	0.187775	0.16199	0.0192353	0.264735	ns	SDup	mPFC.only
ENSMUSG00000027582	Zgpat	0.187775	0.180388	3.77747e-11	0.537775	ns	SDup	mPFC.only
ENSMUSG00000023473	Celsr3	0.187775	0.164921	0.0461861	0.267557	ns	SDup	mPFC.only
ENSMUSG00000040464	Gtpbp10	0.187775	-0.732042	0.0181912	-0.217682	ns	SDdown	mPFC.only
ENSMUSG00000061838	Suclg2	0.189025	-0.437026	0.0235945	-0.18196	ns	SDdown	mPFC.only
ENSMUSG00000027248	Pdia3	0.189321	0.180253	2.64977e-07	0.369608	ns	SDup	mPFC.only
ENSMUSG00000029028	Lrrc47	0.189321	-0.220311	7.87742e-05	0.18139	ns	SDup	mPFC.only
ENSMUSG00000021250	Fos	0.191574	0.852095	4.94336e-20	2.23807	ns	SDup	mPFC.only
ENSMUSG00000058897	Col25a1	0.192098	-0.17888	0.00725423	-0.00173125	ns	SDdown	mPFC.only
ENSMUSG00000028517	Ppap2b	0.192204	-0.162394	1.96138e-06	-0.184955	ns	SDdown	mPFC.only
ENSMUSG00000031592	Pcm1	0.192204	-0.104013	0.000237575	-0.286407	ns	SDdown	mPFC.only
ENSMUSG00000075590	Nrbp2	0.192204	-0.121309	0.00884092	-0.0509427	ns	SDdown	mPFC.only
ENSMUSG00000036854	Hspb6	0.193038	-0.743543	0.0136483	-0.216674	ns	SDdown	mPFC.only
ENSMUSG00000030110	Ret	0.193278	0.31916	0.000132286	0.347637	ns	SDup	mPFC.only
ENSMUSG00000037957	Wdr20a	0.194177	-0.0903569	0.00195263	0.120079	ns	SDup	mPFC.only
ENSMUSG00000007827	Ankrd26	0.194177	0.10948	0.00746154	0.0483682	ns	SDup	mPFC.only
ENSMUSG00000057421	Las1l	0.194363	-0.149324	1.46079e-06	-0.244457	ns	SDdown	mPFC.only
ENSMUSG00000031210	Gpr165	0.194363	0.236864	3.68828e-05	-0.414384	ns	SDdown	mPFC.only
ENSMUSG00000036167	Pphln1	0.194363	0.10957	0.000295145	0.171606	ns	SDup	mPFC.only
ENSMUSG00000026489	Adck3	0.194363	-0.0725571	0.0073569	-0.256556	ns	SDdown	mPFC.only
ENSMUSG00000034602	Mon2	0.195396	0.1396	0.00443752	0.0845959	ns	SDup	mPFC.only
ENSMUSG00000038828	Tmem214	0.195435	0.155287	1.01535e-05	0.432969	ns	SDup	mPFC.only
ENSMUSG00000024949	Sf1	0.195435	0.0756966	9.667e-09	0.207151	ns	SDup	mPFC.only
ENSMUSG00000027009	Itga4	0.195848	-0.323371	1.89559e-11	-0.693651	ns	SDdown	mPFC.only
ENSMUSG00000020734	Grin2c	0.196402	-0.115541	0.0166315	0.392781	ns	SDup	mPFC.only
ENSMUSG00000022769	Sdf2l1	0.196731	0.579903	1.02881e-21	1.28528	ns	SDup	mPFC.only
ENSMUSG00000013663	Pten	0.196731	0.0902546	0.00988662	-0.251473	ns	SDdown	mPFC.only
ENSMUSG00000003518	Dusp3	0.197599	0.099225	6.93374e-08	0.165305	ns	SDup	mPFC.only
ENSMUSG00000020388	Pdlim4	0.197658	-0.561395	0.000674562	0.588377	ns	SDup	mPFC.only
ENSMUSG00000054611	Kdm2a	0.197658	0.0580003	4.45173e-07	0.166794	ns	SDup	mPFC.only
ENSMUSG00000026806	Ddx31	0.198511	0.558782	0.00485036	0.219866	ns	SDup	mPFC.only
ENSMUSG00000008200	Fnbp4	0.198511	-0.118829	2.12176e-05	-0.180628	ns	SDdown	mPFC.only
ENSMUSG00000033316	Galnt9	0.199109	0.191587	3.76285e-13	1.0607	ns	SDup	mPFC.only
ENSMUSG00000014763	Fam120b	0.19947	0.179282	1.96288e-08	0.149879	ns	SDup	mPFC.only
ENSMUSG00000040350	Trim7	0.19947	-1.00231	9.64661e-11	-0.856817	ns	SDdown	mPFC.only
ENSMUSG00000029088	Kcnip4	0.200473	-0.309412	4.18796e-09	-0.485152	ns	SDdown	mPFC.only
ENSMUSG00000030213	Atf7ip	0.201345	-0.110988	1.32524e-06	-0.219972	ns	SDdown	mPFC.only
ENSMUSG00000021708	Rasgrf2	0.201719	-0.0124335	5.59479e-08	-0.36561	ns	SDdown	mPFC.only
ENSMUSG00000055491	Pprc1	0.201719	0.271348	0.00231273	0.269083	ns	SDup	mPFC.only
ENSMUSG00000031622	Sin3b	0.201719	0.175069	0.00247586	0.355247	ns	SDup	mPFC.only
ENSMUSG00000021493	Pdlim7	0.203031	0.183417	5.76204e-05	0.632429	ns	SDup	mPFC.only
ENSMUSG00000029101	Rgs12	0.203746	-0.320737	0.0429645	-0.0791795	ns	SDdown	mPFC.only
ENSMUSG00000031732	Phlpp2	0.203886	0.1561	0.00433313	-0.0685939	ns	SDdown	mPFC.only
ENSMUSG00000047260	Tmem93	0.203886	0.135719	1.65071e-06	0.209131	ns	SDup	mPFC.only
ENSMUSG00000027652	Ralgapb	0.204071	0.12034	0.00905982	-0.0986843	ns	SDdown	mPFC.only
ENSMUSG00000021400	Wrnip1	0.20559	0.0872897	0.00139047	0.152537	ns	SDup	mPFC.only
ENSMUSG00000032012	Pvrl1	0.20647	0.0715563	1.78708e-13	0.795352	ns	SDup	mPFC.only
ENSMUSG00000022200	Golph3	0.20696	0.120137	0.00969074	0.180512	ns	SDup	mPFC.only
ENSMUSG00000055013	Agap1	0.20696	0.0738589	0.0487185	0.13403	ns	SDup	mPFC.only
ENSMUSG00000037735	2810032G03Rik	0.207485	-0.252111	0.000160377	0.271119	ns	SDup	mPFC.only
ENSMUSG00000059493	Nhs	0.207485	0.226882	0.00571305	-0.20151	ns	SDdown	mPFC.only
ENSMUSG00000028944	Prkag2	0.207485	-0.187621	6.66257e-09	0.207148	ns	SDup	mPFC.only
ENSMUSG00000075256	Cerkl	0.209179	-1.38069	3.61808e-05	-0.682019	ns	SDdown	mPFC.only
ENSMUSG00000034463	Scara3	0.209419	-0.60827	3.89804e-05	0.287596	ns	SDup	mPFC.only
ENSMUSG00000026434	Nucks1	0.20946	-0.0895254	0.00824581	-0.286028	ns	SDdown	mPFC.only
ENSMUSG00000067279	Ppp1r3c	0.21028	-0.324459	3.17906e-18	0.609062	ns	SDup	mPFC.only
ENSMUSG00000046191	Pcdhb20	0.210918	-0.317283	9.0431e-07	-0.362414	ns	SDdown	mPFC.only
ENSMUSG00000021194	Chga	0.210993	0.249586	0.00228748	0.403229	ns	SDup	mPFC.only
ENSMUSG00000022191	Drosha	0.211044	0.0163854	4.03199e-06	0.12135	ns	SDup	mPFC.only
ENSMUSG00000037020	Wdr62	0.212135	-1.2047	0.0277557	-0.520626	ns	SDdown	mPFC.only
ENSMUSG00000028394	Pole3	0.213127	-0.230844	1.20869e-07	-0.25223	ns	SDdown	mPFC.only
ENSMUSG00000073591	Pcdhb22	0.213231	-0.739292	6.66844e-06	-0.339297	ns	SDdown	mPFC.only
ENSMUSG00000018599	Smcr7	0.213558	-0.192402	0.0053875	0.172244	ns	SDup	mPFC.only
ENSMUSG00000022505	Emp2	0.213939	-0.477401	0.000317711	0.236866	ns	SDup	mPFC.only
ENSMUSG00000029283	Cdc7	0.213939	0.271705	3.51206e-09	0.388617	ns	SDup	mPFC.only
ENSMUSG00000037239	Spred3	0.214116	0.225043	1.692e-28	0.682941	ns	SDup	mPFC.only
ENSMUSG00000038026	Kcnj9	0.214628	-0.122613	0.000363655	-0.126261	ns	SDdown	mPFC.only
ENSMUSG00000037487	Ubr5	0.214628	-0.078809	0.000900626	-0.102878	ns	SDdown	mPFC.only
ENSMUSG00000018800	Abca5	0.215708	-0.131575	0.00533384	-0.156604	ns	SDdown	mPFC.only
ENSMUSG00000031371	Haus7	0.215708	-0.350553	0.00348405	-0.226794	ns	SDdown	mPFC.only
ENSMUSG00000036907	C1ql2	0.215708	-0.604324	0.00214926	0.377674	ns	SDup	mPFC.only
ENSMUSG00000090935	Synj2bp	0.215711	0.178357	0.0323184	0.202505	ns	SDup	mPFC.only
ENSMUSG00000025409	Mbd6	0.216369	-0.178428	0.00622092	0.383405	ns	SDup	mPFC.only
ENSMUSG00000031753	Cog4	0.21668	0.183994	6.94843e-05	0.228994	ns	SDup	mPFC.only
ENSMUSG00000032265	Fam46a	0.217052	0.346736	5.72267e-17	0.984745	ns	SDup	mPFC.only
ENSMUSG00000020893	Per1	0.219205	0.200509	2.2474e-10	0.904253	ns	SDup	mPFC.only
ENSMUSG00000034098	Fstl5	0.220882	-0.133211	0.00321419	-0.286399	ns	SDdown	mPFC.only
ENSMUSG00000027612	Mmp24	0.220907	0.121957	0.00123684	0.353819	ns	SDup	mPFC.only
ENSMUSG00000051335	Gfod1	0.22119	0.248551	4.1286e-28	0.643896	ns	SDup	mPFC.only
ENSMUSG00000033966	Cdkl4	0.221406	-0.898998	2.27423e-07	-0.306514	ns	SDdown	mPFC.only
ENSMUSG00000018008	Cyth4	0.221805	-0.591086	0.0498633	0.209458	ns	SDup	mPFC.only
ENSMUSG00000026447	Pik3c2b	0.221805	0.191771	7.74767e-07	0.479999	ns	SDup	mPFC.only
ENSMUSG00000039703	Nploc4	0.222895	-0.205142	0.0052536	0.132552	ns	SDup	mPFC.only
ENSMUSG00000075232	Amd1	0.223321	0.128766	0.000231143	0.254048	ns	SDup	mPFC.only
ENSMUSG00000032741	Tpcn1	0.223777	-0.249767	0.0123781	0.171099	ns	SDup	mPFC.only
ENSMUSG00000025272	Tro	0.224317	0.151623	0.00144357	0.153324	ns	SDup	mPFC.only
ENSMUSG00000028274	Rngtt	0.224894	0.232164	1.80346e-05	0.311132	ns	SDup	mPFC.only
ENSMUSG00000031485	Prosc	0.224894	0.223715	1.7955e-13	0.242139	ns	SDup	mPFC.only
ENSMUSG00000039065	Fam173b	0.224894	0.35433	0.00188816	0.0787241	ns	SDup	mPFC.only
ENSMUSG00000033419	Snap91	0.224894	0.114158	0.0461934	-0.0773593	ns	SDdown	mPFC.only
ENSMUSG00000073147	5031425E22Rik	0.224894	0.307627	0.000438133	-0.192001	ns	SDdown	mPFC.only
ENSMUSG00000022099	Epb4.9	0.22495	0.164803	0.000116834	0.421392	ns	SDup	mPFC.only
ENSMUSG00000071665	Foxr2	0.225305	-0.53805	0.000157281	-0.640203	ns	SDdown	mPFC.only
ENSMUSG00000043909	Trp53bp1	0.226586	0.129272	0.0135024	0.0429024	ns	SDup	mPFC.only
ENSMUSG00000051323	Pcdh19	0.226724	0.0657816	1.07296e-07	-0.428718	ns	SDdown	mPFC.only
ENSMUSG00000020380	Rad50	0.226724	-0.230317	2.42431e-10	-0.393584	ns	SDdown	mPFC.only
ENSMUSG00000031060	Rbm10	0.226724	0.227385	3.70589e-06	0.378128	ns	SDup	mPFC.only
ENSMUSG00000054499	Dedd2	0.226724	0.367624	0.0105809	0.424846	ns	SDup	mPFC.only
ENSMUSG00000024042	Sik1	0.226724	0.183187	4.11294e-17	1.52376	ns	SDup	mPFC.only
ENSMUSG00000022012	Enox1	0.226724	0.247867	1.11538e-19	0.540771	ns	SDup	mPFC.only
ENSMUSG00000056427	Slit3	0.226724	-0.250658	0.0187795	0.340696	ns	SDup	mPFC.only
ENSMUSG00000046844	Vat1l	0.226724	-0.0623661	0.00325368	0.105728	ns	SDup	mPFC.only
ENSMUSG00000015094	Npdc1	0.226724	0.109062	0.00101713	0.334647	ns	SDup	mPFC.only
ENSMUSG00000036461	Elf1	0.227033	-0.495885	0.0017246	-0.241393	ns	SDdown	mPFC.only
ENSMUSG00000025050	Pcgf6	0.227843	0.287729	0.00067326	0.307388	ns	SDup	mPFC.only
ENSMUSG00000039633	Lonrf1	0.227843	-0.192787	0.000292256	0.170933	ns	SDup	mPFC.only
ENSMUSG00000002320	Tm9sf1	0.227843	-0.276957	0.0324442	0.133482	ns	SDup	mPFC.only
ENSMUSG00000032609	Klhdc8b	0.228389	-0.195741	0.00090135	0.451451	ns	SDup	mPFC.only
ENSMUSG00000025815	Dhtkd1	0.23001	-0.41389	3.63683e-07	-0.400728	ns	SDdown	mPFC.only
ENSMUSG00000030934	Oat	0.230933	-0.188558	0.0239755	0.00606919	ns	SDup	mPFC.only
ENSMUSG00000090258	Churc1	0.231284	-0.397741	8.80826e-06	-0.344668	ns	SDdown	mPFC.only
ENSMUSG00000034818	Celf5	0.231537	0.0933698	5.36067e-06	0.251413	ns	SDup	mPFC.only
ENSMUSG00000034377	Tulp4	0.231537	0.0855352	0.0204495	-0.0478351	ns	SDdown	mPFC.only
ENSMUSG00000038845	Phb	0.232644	0.172668	0.000386846	0.382806	ns	SDup	mPFC.only
ENSMUSG00000033420	Antxr1	0.233543	-0.560748	4.58608e-07	-0.318069	ns	SDdown	mPFC.only
ENSMUSG00000021782	Dlg5	0.234273	0.089907	0.00176443	0.258715	ns	SDup	mPFC.only
ENSMUSG00000015377	Fam116b	0.234273	-0.231583	0.0129147	0.00747218	ns	SDup	mPFC.only
ENSMUSG00000049252	Lrp1b	0.234556	-0.104974	0.00026484	-0.182858	ns	SDdown	mPFC.only
ENSMUSG00000070462	Mesdc1	0.234732	0.296091	0.0151046	0.163578	ns	SDup	mPFC.only
ENSMUSG00000048581	E130311K13Rik	0.234732	0.0913737	1.92444e-08	-0.332994	ns	SDdown	mPFC.only
ENSMUSG00000035711	Dok3	0.235684	0.906249	5.66503e-08	1.79461	ns	SDup	mPFC.only
ENSMUSG00000080741	Gm11398	0.235684	0.631994	7.44142e-09	0.881902	ns	SDup	mPFC.only
ENSMUSG00000068663	Clec16a	0.235684	0.134866	2.47848e-05	0.157454	ns	SDup	mPFC.only
ENSMUSG00000022622	Acr	0.235684	-0.783185	7.09125e-08	-1.28352	ns	SDdown	mPFC.only
ENSMUSG00000034807	Glt25d1	0.23577	-0.247111	3.38919e-11	-0.188364	ns	SDdown	mPFC.only
ENSMUSG00000068735	Trp53i11	0.23596	-0.227073	0.000755791	0.521364	ns	SDup	mPFC.only
ENSMUSG00000086325	Gm16938	0.236096	0.67306	0.000772137	-0.404039	ns	SDdown	mPFC.only
ENSMUSG00000021127	Zfp36l1	0.236096	-0.30513	0.000340664	0.357058	ns	SDup	mPFC.only
ENSMUSG00000020728	Ccdc46	0.23622	-0.101553	0.0107526	0.251281	ns	SDup	mPFC.only
ENSMUSG00000013076	Amotl1	0.23622	-0.0589486	4.93759e-10	0.269793	ns	SDup	mPFC.only
ENSMUSG00000039968	Rsbn1l	0.236806	0.214599	0.00660815	-0.152965	ns	SDdown	mPFC.only
ENSMUSG00000050530	Fam171a1	0.237772	0.0898123	5.46684e-20	0.340335	ns	SDup	mPFC.only
ENSMUSG00000039089	L3mbtl3	0.237772	0.155242	1.67793e-05	0.158895	ns	SDup	mPFC.only
ENSMUSG00000020716	Nf1	0.237772	0.0749866	0.00875666	-0.0412177	ns	SDdown	mPFC.only
ENSMUSG00000004460	Dnajb11	0.237772	0.274616	2.69952e-26	0.513193	ns	SDup	mPFC.only
ENSMUSG00000043940	Wdfy3	0.237772	0.100526	0.000191142	0.08312	ns	SDup	mPFC.only
ENSMUSG00000046573	Lyrm4	0.237772	-0.113992	0.000171008	-0.239172	ns	SDdown	mPFC.only
ENSMUSG00000002835	Chaf1a	0.237772	-1.17137	0.0038813	-0.470599	ns	SDdown	mPFC.only
ENSMUSG00000033767	D930015E06Rik	0.237772	0.335002	0.0375036	0.133711	ns	SDup	mPFC.only
ENSMUSG00000039860	Srrm3	0.237772	0.193227	4.72876e-05	0.344211	ns	SDup	mPFC.only
ENSMUSG00000063239	Grm4	0.238185	0.315166	0.0116419	0.403526	ns	SDup	mPFC.only
ENSMUSG00000037933	Bicd2	0.238185	0.187318	4.9571e-17	0.334689	ns	SDup	mPFC.only
ENSMUSG00000058709	Egln2	0.240172	0.167862	0.0191968	0.415471	ns	SDup	mPFC.only
ENSMUSG00000024347	Psd2	0.240673	-0.141693	0.000414761	0.244188	ns	SDup	mPFC.only
ENSMUSG00000078515	Ddi2	0.241347	0.142883	6.82706e-08	0.227271	ns	SDup	mPFC.only
ENSMUSG00000026425	Srgap2	0.243595	-0.182841	4.64582e-11	0.227692	ns	SDup	mPFC.only
ENSMUSG00000010307	Tmem86a	0.244448	-0.757206	0.000345006	-0.38085	ns	SDdown	mPFC.only
ENSMUSG00000031169	Porcn	0.244448	-0.319091	0.0371312	0.0311502	ns	SDup	mPFC.only
ENSMUSG00000019843	Fyn	0.245266	-0.106551	0.0409879	-0.0486234	ns	SDdown	mPFC.only
ENSMUSG00000040312	Cchcr1	0.245266	-0.880747	0.00139896	-0.491082	ns	SDdown	mPFC.only
ENSMUSG00000034310	Tmem132d	0.245266	-0.0626951	0.000184117	-0.301737	ns	SDdown	mPFC.only
ENSMUSG00000080727	C920021L13Rik	0.245548	-0.511475	0.00211468	-0.697184	ns	SDdown	mPFC.only
ENSMUSG00000032558	Nphp3	0.245871	-0.238771	1.75674e-09	-0.451	ns	SDdown	mPFC.only
ENSMUSG00000074715	Ccl28	0.245871	-0.546853	1.85385e-09	-0.918854	ns	SDdown	mPFC.only
ENSMUSG00000060152	Pop5	0.245927	0.372566	0.0285627	0.18472	ns	SDup	mPFC.only
ENSMUSG00000034254	Agpat1	0.247521	0.147834	0.0209631	0.328374	ns	SDup	mPFC.only
ENSMUSG00000021792	5730469M10Rik	0.247774	-0.139301	0.0301902	-0.116537	ns	SDdown	mPFC.only
ENSMUSG00000024521	Pmaip1	0.247774	0.430894	0.00115214	-0.312312	ns	SDdown	mPFC.only
ENSMUSG00000005621	Zfp592	0.247774	0.196019	0.000282261	0.223894	ns	SDup	mPFC.only
ENSMUSG00000024644	Cndp2	0.247982	-0.291338	0.00726034	-0.0955135	ns	SDdown	mPFC.only
ENSMUSG00000055884	Fancm	0.248498	-0.277591	3.98422e-16	-0.582302	ns	SDdown	mPFC.only
ENSMUSG00000031527	Eri1	0.249702	0.5441	0.00955705	0.21026	ns	SDup	mPFC.only
ENSMUSG00000009630	Ppp2cb	0.249702	0.148469	0.000131659	0.0977871	ns	SDup	mPFC.only
ENSMUSG00000058624	Gda	0.249702	-0.320199	2.35149e-10	-0.555376	ns	SDdown	mPFC.only
ENSMUSG00000049327	Setd8	0.250705	0.114157	4.14621e-28	0.570569	ns	SDup	mPFC.only
ENSMUSG00000039349	C130074G19Rik	0.252326	-0.551086	6.24359e-16	-0.467244	ns	SDdown	mPFC.only
ENSMUSG00000021327	Zkscan3	0.252326	0.145452	0.00017478	0.297161	ns	SDup	mPFC.only
ENSMUSG00000028261	Ndufaf4	0.252503	0.325117	0.016832	0.226979	ns	SDup	mPFC.only
ENSMUSG00000040998	Npnt	0.252503	-0.794	0.00010941	-0.324875	ns	SDdown	mPFC.only
ENSMUSG00000039116	Gpr126	0.25292	-0.820211	8.41653e-12	-0.637386	ns	SDdown	mPFC.only
ENSMUSG00000066441	Rdh11	0.253582	-0.296671	1.83501e-09	-0.254405	ns	SDdown	mPFC.only
ENSMUSG00000043410	Hfm1	0.253582	-0.785931	9.51744e-07	-0.711784	ns	SDdown	mPFC.only
ENSMUSG00000085584	Rgag1	0.253582	0.044773	0.000418578	-0.438972	ns	SDdown	mPFC.only
ENSMUSG00000048332	Lhfp	0.253582	-0.342217	1.12455e-13	0.29272	ns	SDup	mPFC.only
ENSMUSG00000033918	Parl	0.253582	-0.164615	9.99419e-05	-0.187654	ns	SDdown	mPFC.only
ENSMUSG00000038279	Nop2	0.254631	0.314468	0.000636428	0.357928	ns	SDup	mPFC.only
ENSMUSG00000035757	1300018J18Rik	0.255098	0.00326528	0.00221141	-0.1949	ns	SDdown	mPFC.only
ENSMUSG00000047888	Tnrc6b	0.255775	0.102826	0.000788809	-0.0987569	ns	SDdown	mPFC.only
ENSMUSG00000049658	Bdp1	0.256466	0.0931973	0.0107173	0.161596	ns	SDup	mPFC.only
ENSMUSG00000040938	Slc16a11	0.256509	-0.36604	0.0347033	-0.210191	ns	SDdown	mPFC.only
ENSMUSG00000079215	Zfp664	0.257459	0.211233	0.0322959	0.0879398	ns	SDup	mPFC.only
ENSMUSG00000033781	Asb13	0.257459	0.0425357	1.4895e-06	-0.23855	ns	SDdown	mPFC.only
ENSMUSG00000020154	Ptprb	0.259218	-0.492296	2.16506e-06	-0.249878	ns	SDdown	mPFC.only
ENSMUSG00000039000	Ube3c	0.259335	0.141136	0.0163493	-0.105746	ns	SDdown	mPFC.only
ENSMUSG00000017929	B4galt5	0.259685	0.175448	0.000128834	0.302934	ns	SDup	mPFC.only
ENSMUSG00000086496	Gm14204	0.259685	0.299726	0.00240852	0.13392	ns	SDup	mPFC.only
ENSMUSG00000078485	Plekhn1	0.260487	-0.398193	0.00151033	0.494687	ns	SDup	mPFC.only
ENSMUSG00000058298	Mcm9	0.260544	-0.144296	4.56403e-09	-0.404586	ns	SDdown	mPFC.only
ENSMUSG00000042202	Slc35e2	0.260722	0.148872	0.00130085	0.197497	ns	SDup	mPFC.only
ENSMUSG00000024335	Brd2	0.261339	-0.123086	0.00114067	-0.0857268	ns	SDdown	mPFC.only
ENSMUSG00000000276	Dgke	0.261339	-0.132046	2.90633e-09	-0.325198	ns	SDdown	mPFC.only
ENSMUSG00000021466	Ptch1	0.261832	-0.0504571	0.0334269	0.121112	ns	SDup	mPFC.only
ENSMUSG00000036825	Ssx2ip	0.261832	-0.167578	0.000157148	-0.188886	ns	SDdown	mPFC.only
ENSMUSG00000075602	Ly6a	0.26265	-0.0857667	6.47268e-06	0.380703	ns	SDup	mPFC.only
ENSMUSG00000022525	Hrasls	0.263064	-0.100124	8.96182e-07	-0.371399	ns	SDdown	mPFC.only
ENSMUSG00000040383	Aqr	0.263706	0.148005	0.0245942	0.0894674	ns	SDup	mPFC.only
ENSMUSG00000038916	6330407J23Rik	0.263732	0.189524	0.00010683	0.129851	ns	SDup	mPFC.only
ENSMUSG00000000167	Pih1d2	0.263732	-0.75387	0.00407565	-0.34174	ns	SDdown	mPFC.only
ENSMUSG00000034412	Tbc1d10a	0.263732	0.277825	0.00214024	0.624976	ns	SDup	mPFC.only
ENSMUSG00000055540	Epha6	0.263732	0.239744	0.0206046	-0.197879	ns	SDdown	mPFC.only
ENSMUSG00000024018	1110021J02Rik	0.263732	-0.410899	0.00226018	0.237786	ns	SDup	mPFC.only
ENSMUSG00000009406	Elk1	0.263732	0.212153	0.0136469	0.103043	ns	SDup	mPFC.only
ENSMUSG00000052293	Taf9	0.264459	-0.107126	9.32484e-07	-0.300579	ns	SDdown	mPFC.only
ENSMUSG00000021557	Agtpbp1	0.264485	0.0300851	0.0428773	-0.0456168	ns	SDdown	mPFC.only
ENSMUSG00000071528	Usmg5	0.265749	-0.148015	0.0207518	-0.107428	ns	SDdown	mPFC.only
ENSMUSG00000040174	Alkbh3	0.266011	-0.34276	7.54519e-06	-0.392576	ns	SDdown	mPFC.only
ENSMUSG00000031703	Itfg1	0.266011	-0.0875826	0.00444997	-0.24968	ns	SDdown	mPFC.only
ENSMUSG00000063796	Slc22a8	0.266286	-0.769385	1.60931e-11	-0.455832	ns	SDdown	mPFC.only
ENSMUSG00000052373	Mpp3	0.26663	0.161725	3.47794e-09	0.374848	ns	SDup	mPFC.only
ENSMUSG00000031403	Dkc1	0.26663	0.220966	0.0165293	-0.0627857	ns	SDdown	mPFC.only
ENSMUSG00000018076	Med13l	0.267132	0.158296	0.00144712	0.139979	ns	SDup	mPFC.only
ENSMUSG00000026872	Zeb2	0.267346	-0.316556	6.67233e-05	-0.293373	ns	SDdown	mPFC.only
ENSMUSG00000028402	Mpdz	0.26736	0.0992092	1.15854e-10	0.240228	ns	SDup	mPFC.only
ENSMUSG00000038550	Gm129	0.267697	-0.416035	1.14384e-12	-0.520328	ns	SDdown	mPFC.only
ENSMUSG00000005907	Pex1	0.267697	0.190288	4.10309e-06	0.196067	ns	SDup	mPFC.only
ENSMUSG00000023915	Tnfrsf21	0.267697	0.0682425	1.44588e-10	0.267409	ns	SDup	mPFC.only
ENSMUSG00000022881	Rfc4	0.267944	0.0560444	0.00602571	-0.264781	ns	SDdown	mPFC.only
ENSMUSG00000038902	Pogz	0.268147	0.146463	0.00805633	0.0903214	ns	SDup	mPFC.only
ENSMUSG00000040354	Mars	0.26887	0.150443	0.0133402	0.150789	ns	SDup	mPFC.only
ENSMUSG00000049676	Catsperg1	0.269236	0.189513	0.0176257	-0.498916	ns	SDdown	mPFC.only
ENSMUSG00000041870	Ankrd13a	0.26928	0.203634	1.29171e-07	0.365949	ns	SDup	mPFC.only
ENSMUSG00000026080	Chst10	0.26938	0.199621	1.10122e-14	0.279679	ns	SDup	mPFC.only
ENSMUSG00000035131	Fam5c	0.26938	-0.115145	3.13387e-11	-0.405995	ns	SDdown	mPFC.only
ENSMUSG00000024066	Xdh	0.269727	-0.171157	6.3539e-08	0.592506	ns	SDup	mPFC.only
ENSMUSG00000043858	Nup62	0.270555	0.282122	7.44117e-05	0.39279	ns	SDup	mPFC.only
ENSMUSG00000073617	Hdac4	0.271085	0.268366	2.96991e-10	0.366442	ns	SDup	mPFC.only
ENSMUSG00000035566	Pcdh17	0.273259	0.159359	0.0116442	0.1326	ns	SDup	mPFC.only
ENSMUSG00000052727	Mtap1b	0.273259	0.079838	0.00124189	-0.127784	ns	SDdown	mPFC.only
ENSMUSG00000039285	Azi2	0.273344	0.147158	0.0101277	0.131395	ns	SDup	mPFC.only
ENSMUSG00000039738	Slx4	0.274369	0.17434	3.26024e-07	0.345007	ns	SDup	mPFC.only
ENSMUSG00000034173	2410018M08Rik	0.275582	-0.36248	0.0170908	-0.185256	ns	SDdown	mPFC.only
ENSMUSG00000029442	Wdr66	0.276821	-0.468248	0.00867685	-0.258352	ns	SDdown	mPFC.only
ENSMUSG00000031775	Pllp	0.276821	-0.31892	0.0495254	-0.19261	ns	SDdown	mPFC.only
ENSMUSG00000055407	Mtap6	0.276821	0.154124	0.000200085	0.262203	ns	SDup	mPFC.only
ENSMUSG00000054619	Mettl7a1	0.276821	0.0139872	1.53224e-19	0.544914	ns	SDup	mPFC.only
ENSMUSG00000041926	Rnpep	0.276821	0.271861	1.44929e-09	0.443263	ns	SDup	mPFC.only
ENSMUSG00000026024	Als2	0.276821	0.084382	4.38346e-05	0.157405	ns	SDup	mPFC.only
ENSMUSG00000027520	Zdbf2	0.278112	0.16854	2.08273e-06	0.491619	ns	SDup	mPFC.only
ENSMUSG00000074825	Itpripl1	0.278167	-1.77532	0.0395812	0.165474	ns	SDup	mPFC.only
ENSMUSG00000072946	Ptgr2	0.278167	-0.186239	1.44547e-11	-0.358728	ns	SDdown	mPFC.only
ENSMUSG00000026234	Ncl	0.279381	-0.0921017	0.0398562	-0.168203	ns	SDdown	mPFC.only
ENSMUSG00000086822	5330413P13Rik	0.280083	-1.04686	4.02949e-13	-1.01224	ns	SDdown	mPFC.only
ENSMUSG00000037013	Ss18	0.281151	0.208668	1.0264e-06	0.235726	ns	SDup	mPFC.only
ENSMUSG00000006134	Crkl	0.281151	0.257315	3.53404e-10	0.255835	ns	SDup	mPFC.only
ENSMUSG00000078453	3110003A17Rik	0.281151	-0.631439	0.000519896	0.299972	ns	SDup	mPFC.only
ENSMUSG00000057637	Prdm2	0.281151	0.0942966	5.74968e-16	0.374113	ns	SDup	mPFC.only
ENSMUSG00000017144	Rnd3	0.281151	0.217076	3.44658e-19	0.652396	ns	SDup	mPFC.only
ENSMUSG00000022587	Ly6e	0.281745	-0.208237	1.04899e-05	0.30198	ns	SDup	mPFC.only
ENSMUSG00000034168	6430527G18Rik	0.282512	0.211746	0.000566303	0.200024	ns	SDup	mPFC.only
ENSMUSG00000048756	Foxo3	0.282512	0.172991	4.62153e-12	-0.25125	ns	SDdown	mPFC.only
ENSMUSG00000022556	Hsf1	0.283806	0.225406	4.88982e-06	0.631165	ns	SDup	mPFC.only
ENSMUSG00000025092	Hspa12a	0.283806	-0.0602881	3.48912e-09	-0.245411	ns	SDdown	mPFC.only
ENSMUSG00000048617	Rtbdn	0.283806	-0.421784	0.00102068	-0.861225	ns	SDdown	mPFC.only
ENSMUSG00000027175	Tcp11l1	0.283806	0.0511853	0.0472163	0.0145804	ns	SDup	mPFC.only
ENSMUSG00000002265	Peg3	0.283806	0.118106	0.000145259	-0.233588	ns	SDdown	mPFC.only
ENSMUSG00000055254	Ntrk2	0.283806	-0.0389548	1.00593e-07	0.131892	ns	SDup	mPFC.only
ENSMUSG00000034810	Scn7a	0.283806	-0.738552	0.00055539	-0.484496	ns	SDdown	mPFC.only
ENSMUSG00000034707	Gns	0.283806	-0.178644	0.000711289	-0.0798389	ns	SDdown	mPFC.only
ENSMUSG00000035401	2210018M11Rik	0.283806	0.158083	8.85785e-06	0.184104	ns	SDup	mPFC.only
ENSMUSG00000007476	Lrrc8a	0.283806	0.156315	7.92041e-06	0.449879	ns	SDup	mPFC.only
ENSMUSG00000030849	Fgfr2	0.283806	-0.467857	0.00125913	0.228852	ns	SDup	mPFC.only
ENSMUSG00000036693	Nop14	0.283806	-0.125846	9.98052e-06	-0.20689	ns	SDdown	mPFC.only
ENSMUSG00000035107	Dcbld2	0.283806	0.167559	0.00847734	-0.0222001	ns	SDdown	mPFC.only
ENSMUSG00000004328	Hif3a	0.283806	0.331513	5.28494e-08	0.424018	ns	SDup	mPFC.only
ENSMUSG00000030689	Ino80e	0.283806	0.266594	4.99686e-05	0.393812	ns	SDup	mPFC.only
ENSMUSG00000050379	2019-09-06	0.283806	0.0208803	0.00040586	-0.129408	ns	SDdown	mPFC.only
ENSMUSG00000049470	Aff4	0.283806	0.0739912	0.0169311	0.0696693	ns	SDup	mPFC.only
ENSMUSG00000032578	Cish	0.283806	0.520104	0.000947301	0.434576	ns	SDup	mPFC.only
ENSMUSG00000029381	Shroom3	0.283806	-0.64255	0.0166783	0.450038	ns	SDup	mPFC.only
ENSMUSG00000044365	Cxxc4	0.283806	0.188933	0.000962953	-0.279471	ns	SDdown	mPFC.only
ENSMUSG00000050944	Efcab5	0.283806	0.388373	1.44267e-05	0.298572	ns	SDup	mPFC.only
ENSMUSG00000059866	Tnip2	0.283875	-0.252622	5.82837e-06	-0.321498	ns	SDdown	mPFC.only
ENSMUSG00000055897	Ppp4r1l-ps	0.283875	-0.226748	1.753e-06	-0.268755	ns	SDdown	mPFC.only
ENSMUSG00000026273	Mterfd2	0.283875	0.0845806	0.000759438	0.159229	ns	SDup	mPFC.only
ENSMUSG00000028914	Casp9	0.285364	-0.138682	2.96843e-11	-0.271456	ns	SDdown	mPFC.only
ENSMUSG00000042650	Alkbh5	0.285898	-0.0152755	1.87383e-05	0.180804	ns	SDup	mPFC.only
ENSMUSG00000063511	Snrnp70	0.286041	-0.137834	0.00807612	0.147741	ns	SDup	mPFC.only
ENSMUSG00000040648	Ppip5k2	0.286055	-0.151128	0.000161082	-0.26267	ns	SDdown	mPFC.only
ENSMUSG00000052302	Tbc1d30	0.286557	0.104525	3.70427e-06	-0.201104	ns	SDdown	mPFC.only
ENSMUSG00000028483	Snapc3	0.28786	0.20523	0.0228185	0.0948724	ns	SDup	mPFC.only
ENSMUSG00000017418	Arl5b	0.288234	0.307868	0.0209229	0.236626	ns	SDup	mPFC.only
ENSMUSG00000004677	Myo9b	0.288234	0.152007	1.46312e-06	0.564605	ns	SDup	mPFC.only
ENSMUSG00000003200	Sh3gl1	0.288723	0.217515	0.00035973	0.567037	ns	SDup	mPFC.only
ENSMUSG00000019432	Ddx39b	0.28939	0.118853	0.00103005	0.388569	ns	SDup	mPFC.only
ENSMUSG00000031711	Zfp330	0.290407	-0.181502	0.00415429	-0.12672	ns	SDdown	mPFC.only
ENSMUSG00000005583	Mef2c	0.292304	-0.0647908	2.18052e-09	-0.479227	ns	SDdown	mPFC.only
ENSMUSG00000070282	3000002C10Rik	0.294566	-0.47847	1.27053e-11	-0.577755	ns	SDdown	mPFC.only
ENSMUSG00000020412	Ascc2	0.294786	0.152835	3.25039e-13	0.422053	ns	SDup	mPFC.only
ENSMUSG00000045259	Klhdc9	0.294863	-0.886364	3.56028e-05	-1.14164	ns	SDdown	mPFC.only
ENSMUSG00000003585	Sec14l2	0.294863	-0.309156	3.84844e-09	0.308966	ns	SDup	mPFC.only
ENSMUSG00000046314	Stxbp6	0.295896	-0.446774	9.07552e-05	-0.377823	ns	SDdown	mPFC.only
ENSMUSG00000020074	Ccar1	0.296034	0.0382304	0.0120727	0.174423	ns	SDup	mPFC.only
ENSMUSG00000023087	Ccrn4l	0.29653	0.236996	3.46183e-05	0.194841	ns	SDup	mPFC.only
ENSMUSG00000034771	Tle2	0.296907	-0.180779	0.00752193	0.19387	ns	SDup	mPFC.only
ENSMUSG00000031609	Sap30	0.296983	0.55727	0.000264825	0.35178	ns	SDup	mPFC.only
ENSMUSG00000028437	Ubap1	0.297738	0.105063	0.00050148	0.111132	ns	SDup	mPFC.only
ENSMUSG00000004500	Zfp324	0.298574	0.288504	0.0478861	0.11667	ns	SDup	mPFC.only
ENSMUSG00000021198	Unc79	0.299245	0.163471	4.82744e-07	0.213742	ns	SDup	mPFC.only
ENSMUSG00000026880	Stom	0.299245	-0.686542	0.01622	-0.128932	ns	SDdown	mPFC.only
ENSMUSG00000054051	Ercc6	0.299518	0.198529	2.19175e-05	0.205214	ns	SDup	mPFC.only
ENSMUSG00000021069	Pygl	0.299518	-0.532492	1.01528e-05	-0.36895	ns	SDdown	mPFC.only
ENSMUSG00000037664	Cdkn1c	0.299518	-1.44495	0.000168933	-0.53677	ns	SDdown	mPFC.only
ENSMUSG00000029754	Dlx6	0.299518	0.201615	0.000155034	-0.384001	ns	SDdown	mPFC.only
ENSMUSG00000005268	Prlr	0.301593	-0.128166	0.019111	0.873307	ns	SDup	mPFC.only
ENSMUSG00000020869	Lrrc59	0.301593	0.170502	8.64045e-12	0.211827	ns	SDup	mPFC.only
ENSMUSG00000040511	Pvr	0.301593	1.04103	8.64349e-17	0.56186	ns	SDup	mPFC.only
ENSMUSG00000027993	Trim2	0.301874	0.106291	0.0165645	0.105083	ns	SDup	mPFC.only
ENSMUSG00000019232	Agxt2l1	0.302688	-0.224211	5.55167e-08	0.633191	ns	SDup	mPFC.only
ENSMUSG00000042761	Mrap2	0.302688	0.0890667	0.00268263	-0.401191	ns	SDdown	mPFC.only
ENSMUSG00000090086	AI480526	0.302688	-0.00692104	0.0388887	-0.11702	ns	SDdown	mPFC.only
ENSMUSG00000031931	Ankrd49	0.302688	-0.118344	0.00886535	-0.230849	ns	SDdown	mPFC.only
ENSMUSG00000057181	5730455P16Rik	0.302688	-0.0922265	1.24569e-09	-0.37997	ns	SDdown	mPFC.only
ENSMUSG00000026728	Vim	0.302688	-0.502535	0.0160564	0.206544	ns	SDup	mPFC.only
ENSMUSG00000015889	Lta4h	0.302688	0.182916	9.78787e-06	-0.108853	ns	SDdown	mPFC.only
ENSMUSG00000051379	Flrt3	0.302688	0.27425	0.041668	-0.125417	ns	SDdown	mPFC.only
ENSMUSG00000057522	Spop	0.302688	0.0373965	0.0390697	-0.0669992	ns	SDdown	mPFC.only
ENSMUSG00000046743	Fat4	0.302688	-0.164492	0.000396878	-0.27583	ns	SDdown	mPFC.only
ENSMUSG00000058655	Eif4b	0.302849	-0.109352	1.0853e-13	-0.192202	ns	SDdown	mPFC.only
ENSMUSG00000033009	Ogfod1	0.302849	0.17423	0.00118703	0.0885021	ns	SDup	mPFC.only
ENSMUSG00000040010	Slc7a5	0.302849	-0.0504206	0.00174715	0.262239	ns	SDup	mPFC.only
ENSMUSG00000051675	Trim32	0.302849	0.117268	0.00837155	-0.064403	ns	SDdown	mPFC.only
ENSMUSG00000038776	Ephx1	0.302854	-0.585222	0.000843752	-0.258346	ns	SDdown	mPFC.only
ENSMUSG00000018765	Fxr2	0.302898	0.109219	0.0018568	0.217574	ns	SDup	mPFC.only
ENSMUSG00000025473	Adam8	0.302915	0.519267	1.84575e-12	1.25828	ns	SDup	mPFC.only
ENSMUSG00000006932	Ctnnb1	0.303349	0.0748269	0.000442534	0.0923117	ns	SDup	mPFC.only
ENSMUSG00000052512	Nav2	0.303349	0.138527	0.00139729	0.185509	ns	SDup	mPFC.only
ENSMUSG00000007908	Hmgcll1	0.30337	0.222085	0.00272837	-0.193263	ns	SDdown	mPFC.only
ENSMUSG00000043384	Gprasp1	0.30447	0.125361	0.00355051	-0.156855	ns	SDdown	mPFC.only
ENSMUSG00000004110	Cacna1e	0.305069	0.104601	0.000429621	-0.0599295	ns	SDdown	mPFC.only
ENSMUSG00000021018	Polr2h	0.305069	-0.0698784	0.000790811	0.194368	ns	SDup	mPFC.only
ENSMUSG00000049313	Sorl1	0.306708	0.0212139	1.40149e-09	0.179749	ns	SDup	mPFC.only
ENSMUSG00000032637	Atxn2l	0.306708	0.104032	1.72767e-05	0.277466	ns	SDup	mPFC.only
ENSMUSG00000092341	Malat1	0.308727	-0.0563843	0.00178425	0.0609159	ns	SDup	mPFC.only
ENSMUSG00000042097	Zfp239	0.310261	-0.336212	2.56008e-24	-0.398738	ns	SDdown	mPFC.only
ENSMUSG00000020964	Sel1l	0.310261	0.108187	0.0121371	0.0941769	ns	SDup	mPFC.only
ENSMUSG00000031661	Nkd1	0.310261	-0.346582	0.00369643	0.280633	ns	SDup	mPFC.only
ENSMUSG00000005609	Ctr9	0.310261	0.115015	2.7089e-08	0.130157	ns	SDup	mPFC.only
ENSMUSG00000018433	Nol11	0.310261	-0.0873024	0.0244761	-0.0925348	ns	SDdown	mPFC.only
ENSMUSG00000042099	Kank3	0.310261	0.333929	0.0119217	0.208247	ns	SDup	mPFC.only
ENSMUSG00000063558	Aox1	0.310563	-0.688398	0.0107712	-0.260736	ns	SDdown	mPFC.only
ENSMUSG00000028698	Pik3r3	0.310887	0.0185982	0.0121453	0.051563	ns	SDup	mPFC.only
ENSMUSG00000038695	Josd2	0.310887	0.219263	0.0140339	0.277576	ns	SDup	mPFC.only
ENSMUSG00000024325	Ring1	0.31158	-0.244207	0.0046588	0.341175	ns	SDup	mPFC.only
ENSMUSG00000029467	Atp2a2	0.312334	0.10243	0.0176821	0.0341614	ns	SDup	mPFC.only
ENSMUSG00000087558	1700030G06Rik	0.312334	-0.0809381	0.00824581	-0.254045	ns	SDdown	mPFC.only
ENSMUSG00000047307	Pcdhb13	0.312573	-0.534167	0.000917232	-0.323255	ns	SDdown	mPFC.only
ENSMUSG00000042111	Ccdc115	0.31372	-0.157879	0.000342382	-0.207088	ns	SDdown	mPFC.only
ENSMUSG00000033004	Mycbp2	0.314456	0.0814963	1.44551e-06	-0.140704	ns	SDdown	mPFC.only
ENSMUSG00000039202	Abhd2	0.315319	-0.585945	1.98355e-07	-0.176671	ns	SDdown	mPFC.only
ENSMUSG00000038909	Myst2	0.315331	0.145763	3.24552e-06	0.131426	ns	SDup	mPFC.only
ENSMUSG00000029111	Whsc2	0.315447	-0.0739401	0.0059988	0.230818	ns	SDup	mPFC.only
ENSMUSG00000039747	Orai2	0.315844	-0.120728	0.00381589	0.0495499	ns	SDup	mPFC.only
ENSMUSG00000030313	Dennd5b	0.315844	0.107514	0.00130429	-0.0426928	ns	SDdown	mPFC.only
ENSMUSG00000030077	Chl1	0.315844	0.073937	0.00775035	-0.200634	ns	SDdown	mPFC.only
ENSMUSG00000029673	Auts2	0.316126	0.15109	2.97435e-06	0.246751	ns	SDup	mPFC.only
ENSMUSG00000046668	Cxxc5	0.316663	0.18892	0.00154264	0.133495	ns	SDup	mPFC.only
ENSMUSG00000002608	Ccdc97	0.317488	0.0895947	0.000627808	0.356764	ns	SDup	mPFC.only
ENSMUSG00000024812	Tjp2	0.317891	-0.201841	0.0396426	0.060911	ns	SDup	mPFC.only
ENSMUSG00000024140	Epas1	0.317891	-0.237363	1.68313e-08	0.259165	ns	SDup	mPFC.only
ENSMUSG00000024647	Cbln2	0.318632	0.305324	9.28968e-17	0.619341	ns	SDup	mPFC.only
ENSMUSG00000035868	3110052M02Rik	0.318702	0.294396	0.0442073	0.206708	ns	SDup	mPFC.only
ENSMUSG00000028467	Gba2	0.318827	0.12324	0.0330213	0.163713	ns	SDup	mPFC.only
ENSMUSG00000019188	H13	0.318871	0.160187	2.01598e-12	0.319826	ns	SDup	mPFC.only
ENSMUSG00000026141	Col19a1	0.319211	-0.302273	0.000128085	-0.280338	ns	SDdown	mPFC.only
ENSMUSG00000042472	Zfp410	0.319211	0.374392	1.16393e-07	0.213855	ns	SDup	mPFC.only
ENSMUSG00000028343	Erp44	0.319211	0.192066	0.0195939	0.15874	ns	SDup	mPFC.only
ENSMUSG00000030714	Ccdc101	0.319211	0.25628	0.0064268	0.3777	ns	SDup	mPFC.only
ENSMUSG00000038759	Nup205	0.319581	0.218821	0.0334102	0.115556	ns	SDup	mPFC.only
ENSMUSG00000000325	Arvcf	0.319842	0.0434451	0.0204586	0.360128	ns	SDup	mPFC.only
ENSMUSG00000046854	Pip5kl1	0.319842	0.237057	0.0267898	-0.0259452	ns	SDdown	mPFC.only
ENSMUSG00000022306	Zfpm2	0.319842	0.252094	0.0417334	-0.0667954	ns	SDdown	mPFC.only
ENSMUSG00000026679	Enkur	0.319903	-0.815613	0.0171174	-0.355757	ns	SDdown	mPFC.only
ENSMUSG00000022935	Grik1	0.319903	0.265227	0.00497681	-0.0928156	ns	SDdown	mPFC.only
ENSMUSG00000055148	Klf2	0.319927	0.211302	8.34952e-06	0.589002	ns	SDup	mPFC.only
ENSMUSG00000037921	Ddx60	0.321556	-1.35081	0.000315417	-0.634534	ns	SDdown	mPFC.only
ENSMUSG00000015224	Cyp2j9	0.321556	0.209043	0.000319697	0.286338	ns	SDup	mPFC.only
ENSMUSG00000022718	Dgcr8	0.323032	0.0570027	0.00451193	0.122402	ns	SDup	mPFC.only
ENSMUSG00000025730	Rab40c	0.323032	0.254206	0.000565802	0.356258	ns	SDup	mPFC.only
ENSMUSG00000001260	Gabrg1	0.323032	-0.130054	0.0299153	-0.252421	ns	SDdown	mPFC.only
ENSMUSG00000001156	Mxd1	0.323032	0.122118	2.64455e-09	0.220232	ns	SDup	mPFC.only
ENSMUSG00000024383	Map3k2	0.323032	-0.0250674	0.00562387	-0.172702	ns	SDdown	mPFC.only
ENSMUSG00000024544	D18Ertd653e	0.323336	-0.367155	0.000359616	0.0663547	ns	SDup	mPFC.only
ENSMUSG00000040732	Erg	0.323602	-0.648206	0.0463626	-0.162917	ns	SDdown	mPFC.only
ENSMUSG00000032733	Snx33	0.323602	-0.301901	0.0254109	0.286619	ns	SDup	mPFC.only
ENSMUSG00000020000	Moxd1	0.323602	-1.22473	7.48024e-06	0.260971	ns	SDup	mPFC.only
ENSMUSG00000029765	Plxna4	0.323602	0.105121	0.0010395	0.0619254	ns	SDup	mPFC.only
ENSMUSG00000026238	Ptma	0.323677	-0.137808	6.24317e-07	0.222807	ns	SDup	mPFC.only
ENSMUSG00000072812	Ahnak2	0.325058	-0.99415	0.00123072	-0.588101	ns	SDdown	mPFC.only
ENSMUSG00000041959	S100a10	0.325451	-0.124313	3.43324e-08	0.372123	ns	SDup	mPFC.only
ENSMUSG00000023150	Ivns1abp	0.326147	0.146075	7.18597e-05	0.244966	ns	SDup	mPFC.only
ENSMUSG00000022176	Rem2	0.326147	-0.0144523	5.62416e-05	0.487853	ns	SDup	mPFC.only
ENSMUSG00000032324	Tspan3	0.326154	-0.106402	0.00330651	-0.0975524	ns	SDdown	mPFC.only
ENSMUSG00000028684	Urod	0.326481	-0.22313	0.0401295	0.151852	ns	SDup	mPFC.only
ENSMUSG00000078868	Gm14412	0.326481	-1.24246	0.0121119	-0.308811	ns	SDdown	mPFC.only
ENSMUSG00000070565	Rasal2	0.32666	-0.00567147	0.00244878	-0.121638	ns	SDdown	mPFC.only
ENSMUSG00000022255	Mtdh	0.326724	-0.109965	0.000422386	-0.245902	ns	SDdown	mPFC.only
ENSMUSG00000087620	5330434G04Rik	0.32685	0.156051	0.00502734	0.0232087	ns	SDup	mPFC.only
ENSMUSG00000061411	8430427H17Rik	0.329255	0.107988	0.0226314	0.132638	ns	SDup	mPFC.only
ENSMUSG00000049946	BC030500	0.329263	-0.264408	0.00259195	-0.229674	ns	SDdown	mPFC.only
ENSMUSG00000044231	Nhlrc1	0.329263	0.152856	0.012899	-0.105945	ns	SDdown	mPFC.only
ENSMUSG00000047098	Rnf31	0.329263	0.191364	0.0197742	0.247581	ns	SDup	mPFC.only
ENSMUSG00000024952	Rps6ka4	0.329263	-0.237806	0.0148692	-0.224961	ns	SDdown	mPFC.only
ENSMUSG00000032534	Cep63	0.329263	-0.0417453	0.000101085	-0.17607	ns	SDdown	mPFC.only
ENSMUSG00000037926	Ssh2	0.329312	0.175207	0.00239049	0.143072	ns	SDup	mPFC.only
ENSMUSG00000032409	Atr	0.329312	-0.164424	0.000117524	-0.269465	ns	SDdown	mPFC.only
ENSMUSG00000004661	Arid3b	0.329312	0.368263	9.97364e-11	0.745825	ns	SDup	mPFC.only
ENSMUSG00000027244	Atg13	0.329312	0.0738298	0.00116694	-0.0549044	ns	SDdown	mPFC.only
ENSMUSG00000015659	Serac1	0.329312	0.14801	0.0304796	0.150353	ns	SDup	mPFC.only
ENSMUSG00000030255	Sspn	0.329969	-0.645797	0.00392254	-0.331281	ns	SDdown	mPFC.only
ENSMUSG00000071719	Tmem28	0.33057	0.292411	7.22073e-12	0.643181	ns	SDup	mPFC.only
ENSMUSG00000050312	Nsun3	0.330918	-0.310346	1.17401e-09	-0.512345	ns	SDdown	mPFC.only
ENSMUSG00000041702	Btbd7	0.330918	-0.215372	0.00496731	-0.129187	ns	SDdown	mPFC.only
ENSMUSG00000027263	Tubgcp4	0.331159	0.239207	7.24803e-09	0.264495	ns	SDup	mPFC.only
ENSMUSG00000039419	Cntnap2	0.331159	0.0179139	2.26411e-08	-0.253858	ns	SDdown	mPFC.only
ENSMUSG00000068551	Zfp467	0.33243	-0.212723	2.25501e-05	-0.267366	ns	SDdown	mPFC.only
ENSMUSG00000046111	5830418K08Rik	0.33263	-0.151561	1.98771e-05	-0.267371	ns	SDdown	mPFC.only
ENSMUSG00000034021	Pds5b	0.33263	0.10939	0.0117782	-0.0933623	ns	SDdown	mPFC.only
ENSMUSG00000058454	Dhcr7	0.33263	-0.164873	0.0319053	-0.0429444	ns	SDdown	mPFC.only
ENSMUSG00000029071	Dvl1	0.332798	0.154533	0.00104311	0.35792	ns	SDup	mPFC.only
ENSMUSG00000052566	Hook2	0.333441	-0.306043	0.00369643	-0.227043	ns	SDdown	mPFC.only
ENSMUSG00000048832	Vps37c	0.334525	0.0778537	0.000242466	0.352805	ns	SDup	mPFC.only
ENSMUSG00000032840	2410131K14Rik	0.334525	0.15496	3.05254e-17	0.453254	ns	SDup	mPFC.only
ENSMUSG00000029633	Gm5578	0.334602	-0.466519	0.0370918	-0.00278617	ns	SDdown	mPFC.only
ENSMUSG00000024581	Napg	0.33482	0.13674	0.0359626	-0.0832234	ns	SDdown	mPFC.only
ENSMUSG00000022602	Arc	0.335877	0.435662	2.96885e-23	2.8873	ns	SDup	mPFC.only
ENSMUSG00000078546	2210404O09Rik	0.335985	-0.242473	0.0273949	-0.279453	ns	SDdown	mPFC.only
ENSMUSG00000025465	Echs1	0.336144	-0.193973	7.6137e-06	-0.161448	ns	SDdown	mPFC.only
ENSMUSG00000025766	D3Ertd751e	0.336144	-0.258862	0.000946719	-0.311586	ns	SDdown	mPFC.only
ENSMUSG00000005204	Senp3	0.336144	0.171943	1.36258e-09	0.209878	ns	SDup	mPFC.only
ENSMUSG00000015087	B230208H17Rik	0.336533	0.110365	3.79583e-05	0.222624	ns	SDup	mPFC.only
ENSMUSG00000049957	Ccdc137	0.336533	0.138418	2.03378e-15	0.351018	ns	SDup	mPFC.only
ENSMUSG00000056492	Gpr116	0.336533	-0.254275	1.0877e-07	-0.212902	ns	SDdown	mPFC.only
ENSMUSG00000039096	Rsad1	0.336533	-0.237003	5.02373e-11	-0.412047	ns	SDdown	mPFC.only
ENSMUSG00000009291	Pttg1ip	0.338182	-0.284955	0.0223884	0.0502439	ns	SDup	mPFC.only
ENSMUSG00000020689	Itgb3	0.338331	-0.706881	1.08943e-05	-0.353201	ns	SDdown	mPFC.only
ENSMUSG00000020644	Id2	0.338331	-0.237118	6.48019e-06	-0.224502	ns	SDdown	mPFC.only
ENSMUSG00000036292	Gramd1c	0.339338	-0.474486	0.00454032	0.242063	ns	SDup	mPFC.only
ENSMUSG00000030870	Ubfd1	0.3395	0.155766	3.98844e-07	0.226435	ns	SDup	mPFC.only
ENSMUSG00000059423	Zfp933	0.33954	-0.112182	3.4717e-07	0.467976	ns	SDup	mPFC.only
ENSMUSG00000075012	Fjx1	0.339747	-0.31639	0.00240124	-0.144957	ns	SDdown	mPFC.only
ENSMUSG00000037935	Smarce1	0.341266	0.13608	0.000755811	0.14807	ns	SDup	mPFC.only
ENSMUSG00000050121	Opalin	0.341504	-1.15267	0.000426849	-0.531093	ns	SDdown	mPFC.only
ENSMUSG00000006705	Pknox1	0.341504	0.503089	6.3083e-21	0.520701	ns	SDup	mPFC.only
ENSMUSG00000036030	Prtg	0.342838	-0.392051	1.50756e-11	-0.783865	ns	SDdown	mPFC.only
ENSMUSG00000037720	Tmem33	0.343705	0.176697	0.0202256	0.156727	ns	SDup	mPFC.only
ENSMUSG00000020601	Trib2	0.343705	-0.0597973	1.04454e-34	0.997232	ns	SDup	mPFC.only
ENSMUSG00000017667	Zfp334	0.343705	0.183506	4.61186e-07	0.236418	ns	SDup	mPFC.only
ENSMUSG00000031700	Gpt2	0.343882	0.196571	7.33068e-30	0.610488	ns	SDup	mPFC.only
ENSMUSG00000026721	Rabgap1l	0.343882	-0.0400554	0.000374596	-0.314537	ns	SDdown	mPFC.only
ENSMUSG00000036249	Rbm43	0.344736	-0.247802	0.0124429	-0.0799981	ns	SDdown	mPFC.only
ENSMUSG00000036598	Ccdc113	0.345736	-0.572754	0.00185956	-0.41729	ns	SDdown	mPFC.only
ENSMUSG00000046287	Pnma3	0.345736	-0.165622	5.23231e-16	-0.474318	ns	SDdown	mPFC.only
ENSMUSG00000012609	Ttll5	0.345844	-0.15291	3.6352e-06	0.187504	ns	SDup	mPFC.only
ENSMUSG00000036298	Slc2a13	0.346737	0.156671	0.00385265	0.0237431	ns	SDup	mPFC.only
ENSMUSG00000026617	Bpnt1	0.34715	0.195378	4.32894e-09	0.196546	ns	SDup	mPFC.only
ENSMUSG00000087481	Gm15608	0.347661	0.503972	0.0230167	-0.55285	ns	SDdown	mPFC.only
ENSMUSG00000050043	Tmx2	0.348142	0.128621	0.0133831	-0.0920347	ns	SDdown	mPFC.only
ENSMUSG00000041126	H2afv	0.348142	-0.0343483	0.0287533	0.131339	ns	SDup	mPFC.only
ENSMUSG00000042207	Kdm5b	0.348361	0.14109	0.00536584	0.0870108	ns	SDup	mPFC.only
ENSMUSG00000059173	Pde1a	0.349175	-0.446954	8.4282e-13	-0.485472	ns	SDdown	mPFC.only
ENSMUSG00000059851	Suv420h2	0.349175	0.162596	0.000313453	0.554751	ns	SDup	mPFC.only
ENSMUSG00000032419	Tbx18	0.349175	-0.696273	0.00816816	-0.258641	ns	SDdown	mPFC.only
ENSMUSG00000031557	Plekha2	0.349175	-0.362307	0.0013975	-0.25274	ns	SDdown	mPFC.only
ENSMUSG00000051375	Pcdh1	0.349175	0.143228	0.0349989	0.345886	ns	SDup	mPFC.only
ENSMUSG00000032788	Pdxk	0.349175	0.0838031	1.61241e-06	0.288457	ns	SDup	mPFC.only
ENSMUSG00000021541	Trpc7	0.349175	0.0352445	0.0241531	-0.0836718	ns	SDdown	mPFC.only
ENSMUSG00000053929	Cyhr1	0.349175	0.154609	0.0126087	0.233782	ns	SDup	mPFC.only
ENSMUSG00000025555	Farp1	0.349306	0.152939	0.00319996	0.261886	ns	SDup	mPFC.only
ENSMUSG00000073113	Heatr5b	0.349306	-0.333172	1.6734e-06	-0.376789	ns	SDdown	mPFC.only
ENSMUSG00000024826	Dpf2	0.349306	0.200929	5.69421e-14	0.508004	ns	SDup	mPFC.only
ENSMUSG00000020844	Nxn	0.349378	-0.353914	0.00124862	0.408578	ns	SDup	mPFC.only
ENSMUSG00000037428	Vgf	0.349378	0.241979	4.23465e-15	0.98673	ns	SDup	mPFC.only
ENSMUSG00000079235	Ccdc13	0.349378	-0.672374	0.016767	0.557049	ns	SDup	mPFC.only
ENSMUSG00000033545	Znrf1	0.349378	0.178319	2.16365e-25	0.532815	ns	SDup	mPFC.only
ENSMUSG00000024136	Dnase1l2	0.349378	0.372399	4.32427e-15	1.59524	ns	SDup	mPFC.only
ENSMUSG00000022665	Ccdc80	0.349378	-0.577507	2.66717e-05	-0.347226	ns	SDdown	mPFC.only
ENSMUSG00000002983	Relb	0.349378	-0.388049	4.24666e-05	0.595077	ns	SDup	mPFC.only
ENSMUSG00000026571	Dcaf6	0.349686	-0.0525694	9.00179e-05	-0.143182	ns	SDdown	mPFC.only
ENSMUSG00000091994	E130317F20Rik	0.349976	0.0568469	2.94063e-08	-0.724801	ns	SDdown	mPFC.only
ENSMUSG00000050213	Snip1	0.350503	-0.225695	0.0395893	0.105185	ns	SDup	mPFC.only
ENSMUSG00000022212	Cpne6	0.352425	-0.0244105	3.51028e-05	0.453436	ns	SDup	mPFC.only
ENSMUSG00000066438	3830431G21Rik	0.352425	-0.709551	0.0443123	-0.371416	ns	SDdown	mPFC.only
ENSMUSG00000026933	Camsap1	0.352425	0.106315	0.0349049	0.107007	ns	SDup	mPFC.only
ENSMUSG00000019960	Dusp6	0.353716	0.408622	3.37913e-22	0.964158	ns	SDup	mPFC.only
ENSMUSG00000027936	Crtc2	0.354593	0.00545124	0.000259874	0.273268	ns	SDup	mPFC.only
ENSMUSG00000036632	Alg5	0.356503	-0.403897	1.19925e-10	-0.322621	ns	SDdown	mPFC.only
ENSMUSG00000053550	Shisa7	0.356503	0.17843	6.9106e-10	0.312476	ns	SDup	mPFC.only
ENSMUSG00000026750	Psmb7	0.356503	-0.205696	0.000616092	-0.142734	ns	SDdown	mPFC.only
ENSMUSG00000049122	Frmd3	0.356503	0.011388	0.000824908	-0.256875	ns	SDdown	mPFC.only
ENSMUSG00000046873	Mbtps2	0.356503	0.16886	0.00842103	-0.232487	ns	SDdown	mPFC.only
ENSMUSG00000000804	Usp32	0.356503	0.0219462	0.0309429	-0.00502411	ns	SDdown	mPFC.only
ENSMUSG00000025876	Unc5a	0.356503	0.142943	0.0244219	0.595177	ns	SDup	mPFC.only
ENSMUSG00000056145	AI504432	0.356503	0.30514	0.0087022	-0.182527	ns	SDdown	mPFC.only
ENSMUSG00000039375	Wdr17	0.356503	-0.133786	2.61927e-09	-0.443067	ns	SDdown	mPFC.only
ENSMUSG00000034813	Grip1	0.35657	0.151411	0.0104525	-0.0185134	ns	SDdown	mPFC.only
ENSMUSG00000034853	Acot11	0.357664	0.141027	2.94503e-13	0.4589	ns	SDup	mPFC.only
ENSMUSG00000008604	Ubqln4	0.357763	0.196647	0.0120111	0.108068	ns	SDup	mPFC.only
ENSMUSG00000034867	Ankrd27	0.358179	0.174018	0.00947722	0.0436316	ns	SDup	mPFC.only
ENSMUSG00000090867	Snhg1	0.358622	0.117764	0.0322729	-0.198409	ns	SDdown	mPFC.only
ENSMUSG00000035864	Syt1	0.358622	0.107882	1.32278e-08	-0.287166	ns	SDdown	mPFC.only
ENSMUSG00000003810	Mast2	0.358628	0.0746019	4.1871e-06	0.340238	ns	SDup	mPFC.only
ENSMUSG00000044952	Kctd21	0.359746	0.5374	9.47174e-06	0.231669	ns	SDup	mPFC.only
ENSMUSG00000037601	Nme1	0.359746	0.108731	0.00641307	0.1288	ns	SDup	mPFC.only
ENSMUSG00000030616	Sytl2	0.359746	-0.478234	8.77561e-36	-0.750912	ns	SDdown	mPFC.only
ENSMUSG00000031950	Gabarapl2	0.359746	-0.0429844	0.0436364	-0.0675295	ns	SDdown	mPFC.only
ENSMUSG00000033487	Fndc3a	0.359746	0.121783	7.24486e-05	0.223441	ns	SDup	mPFC.only
ENSMUSG00000071424	Grid2	0.359969	-0.0407528	3.79442e-10	-0.357889	ns	SDdown	mPFC.only
ENSMUSG00000037624	Kcnk2	0.359969	-0.0923196	0.0124464	-0.108316	ns	SDdown	mPFC.only
ENSMUSG00000056692	D17Wsu92e	0.359969	0.117539	8.66047e-05	0.233465	ns	SDup	mPFC.only
ENSMUSG00000074259	Gramd2	0.360164	0.253143	5.84658e-06	0.308675	ns	SDup	mPFC.only
ENSMUSG00000074749	Plk1s1	0.360409	-0.145042	0.000298561	-0.26856	ns	SDdown	mPFC.only
ENSMUSG00000028180	Zranb2	0.36042	-0.039987	0.0364817	-0.108427	ns	SDdown	mPFC.only
ENSMUSG00000067567	Hdac8	0.361521	0.289795	0.00216449	0.146151	ns	SDup	mPFC.only
ENSMUSG00000027628	0610011L14Rik	0.361629	-0.0894898	0.0238768	0.134754	ns	SDup	mPFC.only
ENSMUSG00000029208	Guf1	0.361878	-0.157335	1.87823e-07	-0.443838	ns	SDdown	mPFC.only
ENSMUSG00000031266	Gla	0.361878	-0.0525429	0.00763161	0.131338	ns	SDup	mPFC.only
ENSMUSG00000025503	Taldo1	0.362073	0.145355	0.0429468	0.261758	ns	SDup	mPFC.only
ENSMUSG00000020272	Stk10	0.362073	-0.241806	0.00120747	0.372928	ns	SDup	mPFC.only
ENSMUSG00000042426	Dhx29	0.363522	0.184388	1.0841e-08	0.239465	ns	SDup	mPFC.only
ENSMUSG00000004698	Hdac9	0.366353	-0.0850084	0.00422974	-0.211458	ns	SDdown	mPFC.only
ENSMUSG00000051278	4930422G04Rik	0.366957	-0.39255	1.97438e-07	-0.507783	ns	SDdown	mPFC.only
ENSMUSG00000035642	1810020D17Rik	0.366957	-0.0381658	0.0497074	0.085096	ns	SDup	mPFC.only
ENSMUSG00000051403	Lrrc68	0.366957	0.128517	0.0121757	0.479256	ns	SDup	mPFC.only
ENSMUSG00000022054	Nefm	0.367685	0.198001	2.54098e-09	0.453112	ns	SDup	mPFC.only
ENSMUSG00000019230	Lhx9	0.367685	-0.254226	0.014556	0.69061	ns	SDup	mPFC.only
ENSMUSG00000020876	Snx11	0.367685	-0.0671066	0.00337318	0.201434	ns	SDup	mPFC.only
ENSMUSG00000059991	Nptx2	0.367685	0.377893	8.13867e-16	0.942197	ns	SDup	mPFC.only
ENSMUSG00000061751	Kalrn	0.367714	0.150056	0.0146309	-0.141222	ns	SDdown	mPFC.only
ENSMUSG00000060739	Nsa2	0.36779	-0.155111	0.0195215	-0.136714	ns	SDdown	mPFC.only
ENSMUSG00000017428	Psmd11	0.367884	-0.145007	0.0288436	0.0323754	ns	SDup	mPFC.only
ENSMUSG00000047547	Cltb	0.368175	-0.0768871	4.69438e-06	0.235399	ns	SDup	mPFC.only
ENSMUSG00000020818	Mfsd11	0.368175	0.0745226	0.000346671	-0.0848907	ns	SDdown	mPFC.only
ENSMUSG00000056536	Pign	0.368175	0.162108	0.00933975	-0.199478	ns	SDdown	mPFC.only
ENSMUSG00000067276	Capn6	0.368236	-0.596862	1.75567e-06	-0.57124	ns	SDdown	mPFC.only
ENSMUSG00000019990	Pde7b	0.368236	0.247553	6.85299e-06	0.32992	ns	SDup	mPFC.only
ENSMUSG00000000594	Gm2a	0.368236	-0.0938403	0.00193382	-0.0944437	ns	SDdown	mPFC.only
ENSMUSG00000002416	Ndufb2	0.368236	0.219144	1.0646e-10	0.341319	ns	SDup	mPFC.only
ENSMUSG00000025372	Baiap2	0.368297	0.278402	2.23749e-06	0.440137	ns	SDup	mPFC.only
ENSMUSG00000022216	Psme1	0.368695	-0.172246	0.00819231	-0.179493	ns	SDdown	mPFC.only
ENSMUSG00000017314	Mpp2	0.368695	0.15046	0.00328249	0.305604	ns	SDup	mPFC.only
ENSMUSG00000042997	Nhlrc3	0.368695	-0.407814	1.74549e-12	-0.30997	ns	SDdown	mPFC.only
ENSMUSG00000039087	Rreb1	0.369083	-0.312347	0.000283209	0.298449	ns	SDup	mPFC.only
ENSMUSG00000034675	Dbn1	0.369412	0.138519	0.00101273	0.33899	ns	SDup	mPFC.only
ENSMUSG00000052229	Gpr17	0.369961	0.238297	1.85421e-10	0.506055	ns	SDup	mPFC.only
ENSMUSG00000008450	Nutf2	0.370121	0.0452459	0.0240375	0.119741	ns	SDup	mPFC.only
ENSMUSG00000035033	Tbr1	0.370121	-0.181989	8.57696e-08	-0.30533	ns	SDdown	mPFC.only
ENSMUSG00000039133	9330171B17Rik	0.370121	-1.12964	6.03597e-14	-0.949743	ns	SDdown	mPFC.only
ENSMUSG00000033955	Tnks1bp1	0.370121	-0.187257	0.0160232	0.375978	ns	SDup	mPFC.only
ENSMUSG00000075703	Ept1	0.370121	0.0604812	0.0431593	0.0529075	ns	SDup	mPFC.only
ENSMUSG00000045969	Ing1	0.370121	0.192957	2.18547e-07	0.265466	ns	SDup	mPFC.only
ENSMUSG00000027550	Lrrcc1	0.370121	-0.136639	7.86566e-12	-0.699527	ns	SDdown	mPFC.only
ENSMUSG00000032402	Smad3	0.370121	-0.280867	2.46359e-10	0.301137	ns	SDup	mPFC.only
ENSMUSG00000014813	Stc1	0.370121	-0.403436	4.346e-05	-0.0969598	ns	SDdown	mPFC.only
ENSMUSG00000003402	Prkcsh	0.370121	0.07697	0.000181634	0.468965	ns	SDup	mPFC.only
ENSMUSG00000034898	Filip1	0.370121	-0.379906	3.22732e-09	-0.436044	ns	SDdown	mPFC.only
ENSMUSG00000024081	Cebpz	0.370121	0.229268	0.00962759	0.142891	ns	SDup	mPFC.only
ENSMUSG00000017631	Abr	0.370121	0.0299766	0.0231647	0.116494	ns	SDup	mPFC.only
ENSMUSG00000049950	Rpp38	0.370121	0.0179763	0.0119217	-0.207839	ns	SDdown	mPFC.only
ENSMUSG00000026765	Lypd6b	0.370121	-0.824744	1.01004e-08	-0.392732	ns	SDdown	mPFC.only
ENSMUSG00000052707	Tnrc6a	0.370121	0.0877961	0.0369809	-0.0767073	ns	SDdown	mPFC.only
ENSMUSG00000031343	Gabra3	0.370121	0.0194769	0.00122639	-0.235501	ns	SDdown	mPFC.only
ENSMUSG00000029575	Mmab	0.370121	0.151423	0.000850032	-0.210826	ns	SDdown	mPFC.only
ENSMUSG00000090928	C530050E15Rik	0.370755	-0.610255	2.1767e-08	-0.533199	ns	SDdown	mPFC.only
ENSMUSG00000042198	Chchd7	0.372865	-0.177776	0.0327314	-0.222883	ns	SDdown	mPFC.only
ENSMUSG00000034858	BC031353	0.373179	-0.126749	2.59227e-09	-0.346214	ns	SDdown	mPFC.only
ENSMUSG00000021660	Btf3	0.373258	-0.143405	0.0290867	-0.0560546	ns	SDdown	mPFC.only
ENSMUSG00000020745	Pafah1b1	0.373404	0.0663074	0.024004	-0.173827	ns	SDdown	mPFC.only
ENSMUSG00000063235	Ptpmt1	0.373426	0.288588	4.33164e-08	-0.290039	ns	SDdown	mPFC.only
ENSMUSG00000020721	Helz	0.373541	0.13057	0.00313409	0.046066	ns	SDup	mPFC.only
ENSMUSG00000028329	Xpa	0.3736	-0.272784	1.20935e-05	-0.355207	ns	SDdown	mPFC.only
ENSMUSG00000004105	Angptl2	0.373803	-0.980589	0.000324107	-0.452592	ns	SDdown	mPFC.only
ENSMUSG00000063810	Alms1	0.374086	0.193669	0.00394247	-0.151166	ns	SDdown	mPFC.only
ENSMUSG00000026123	Plekhb2	0.374634	0.0782276	1.86482e-05	0.103019	ns	SDup	mPFC.only
ENSMUSG00000026853	Crat	0.374634	-0.055183	0.0033411	0.259434	ns	SDup	mPFC.only
ENSMUSG00000029063	Nadk	0.375642	0.228542	2.86595e-11	0.351396	ns	SDup	mPFC.only
ENSMUSG00000059142	Zfp945	0.376302	-0.156328	6.93573e-06	-0.433104	ns	SDdown	mPFC.only
ENSMUSG00000034595	2310014H01Rik	0.376302	-0.205352	0.0433925	0.266874	ns	SDup	mPFC.only
ENSMUSG00000061461	1810013D10Rik	0.3765	0.0510518	6.76908e-07	0.101144	ns	SDup	mPFC.only
ENSMUSG00000017176	Nt5c3l	0.3765	0.266154	0.021151	0.157356	ns	SDup	mPFC.only
ENSMUSG00000031652	N4bp1	0.3765	0.170107	7.84717e-12	0.249639	ns	SDup	mPFC.only
ENSMUSG00000024887	Asah2	0.3765	-0.405595	9.86031e-05	-0.349754	ns	SDdown	mPFC.only
ENSMUSG00000002266	Zim1	0.376783	0.193858	7.36575e-06	0.526448	ns	SDup	mPFC.only
ENSMUSG00000019775	Rgs17	0.376995	0.145347	0.0214033	0.13296	ns	SDup	mPFC.only
ENSMUSG00000042961	Egflam	0.376995	-0.941101	0.0277601	-0.302312	ns	SDdown	mPFC.only
ENSMUSG00000089857	Zfp882	0.376995	0.27037	0.000429621	0.356102	ns	SDup	mPFC.only
ENSMUSG00000039048	Foxred1	0.376995	-0.0814616	5.85966e-05	-0.188958	ns	SDdown	mPFC.only
ENSMUSG00000020108	Ddit4	0.376995	0.291052	5.78869e-08	0.44979	ns	SDup	mPFC.only
ENSMUSG00000032024	9030425E11Rik	0.376995	-0.238553	1.07356e-09	0.330566	ns	SDup	mPFC.only
ENSMUSG00000029334	Prkg2	0.377319	-0.0849306	0.0147671	0.23231	ns	SDup	mPFC.only
ENSMUSG00000055044	Pdlim1	0.377319	-1.14144	0.00035184	0.408694	ns	SDup	mPFC.only
ENSMUSG00000030019	Fbxl14	0.377438	0.106939	6.26415e-07	0.256216	ns	SDup	mPFC.only
ENSMUSG00000047123	Ticam1	0.377464	-0.0285765	0.00637511	0.530065	ns	SDup	mPFC.only
ENSMUSG00000063632	Sox11	0.377464	0.248854	0.00428738	0.581751	ns	SDup	mPFC.only
ENSMUSG00000087368	BC065397	0.378601	0.503826	0.00206859	0.312986	ns	SDup	mPFC.only
ENSMUSG00000035270	Impg2	0.379337	0.379282	8.82859e-07	0.790356	ns	SDup	mPFC.only
ENSMUSG00000037541	Shank2	0.379417	0.141648	1.58163e-13	0.436424	ns	SDup	mPFC.only
ENSMUSG00000000787	Ddx3x	0.379507	-0.10927	0.00154461	-0.246667	ns	SDdown	mPFC.only
ENSMUSG00000022515	Anks3	0.379711	-0.00362265	0.00551205	0.317901	ns	SDup	mPFC.only
ENSMUSG00000020627	Klhl29	0.379711	0.148187	1.31684e-09	0.254412	ns	SDup	mPFC.only
ENSMUSG00000027737	Slc7a11	0.379711	-0.407864	0.000137528	-0.375209	ns	SDdown	mPFC.only
ENSMUSG00000028307	Aldob	0.379711	-0.233332	1.58474e-05	-0.795769	ns	SDdown	mPFC.only
ENSMUSG00000020541	Tom1l1	0.379711	-0.169292	0.000112251	-0.217683	ns	SDdown	mPFC.only
ENSMUSG00000020122	Egfr	0.379711	-0.218375	0.000161146	-0.189916	ns	SDdown	mPFC.only
ENSMUSG00000041794	Myrip	0.379711	-0.201349	0.000101376	0.16435	ns	SDup	mPFC.only
ENSMUSG00000040325	Vprbp	0.379971	0.117654	0.00506092	0.140074	ns	SDup	mPFC.only
ENSMUSG00000024256	Adcyap1	0.379971	0.0892831	0.00246603	0.154752	ns	SDup	mPFC.only
ENSMUSG00000036819	Jmjd4	0.379984	-0.0850593	0.0259048	-0.0479744	ns	SDdown	mPFC.only
ENSMUSG00000078794	Dact3	0.379984	-0.175964	0.00647176	0.186817	ns	SDup	mPFC.only
ENSMUSG00000071252	2210408I21Rik	0.379984	-0.164225	2.62517e-08	-0.480352	ns	SDdown	mPFC.only
ENSMUSG00000022629	Kif21a	0.379984	0.0978992	0.00630013	0.0491319	ns	SDup	mPFC.only
ENSMUSG00000001687	Ubl3	0.379984	0.0439483	2.30229e-05	0.148868	ns	SDup	mPFC.only
ENSMUSG00000057286	St6galnac2	0.379984	-1.05926	0.00517441	0.341087	ns	SDup	mPFC.only
ENSMUSG00000020640	Itsn2	0.379984	0.117583	0.0378053	0.0761203	ns	SDup	mPFC.only
ENSMUSG00000061878	Sphk1	0.380405	-0.830814	0.0137387	0.69201	ns	SDup	mPFC.only
ENSMUSG00000026648	Dclre1c	0.380405	-0.285766	0.0493277	-0.108291	ns	SDdown	mPFC.only
ENSMUSG00000056258	Kcnq3	0.380405	-0.133532	0.000138848	-0.212714	ns	SDdown	mPFC.only
ENSMUSG00000028318	Polr1e	0.380466	-0.208538	0.00270796	0.238451	ns	SDup	mPFC.only
ENSMUSG00000032258	Lca5	0.381015	-0.23762	2.80403e-10	-0.301891	ns	SDdown	mPFC.only
ENSMUSG00000025077	Dclre1a	0.382103	-0.460155	0.0103893	-0.119921	ns	SDdown	mPFC.only
ENSMUSG00000032515	Csrnp1	0.382329	0.703588	1.84837e-10	1.33655	ns	SDup	mPFC.only
ENSMUSG00000030663	1110004F10Rik	0.38363	-0.137031	1.14405e-08	-0.220008	ns	SDdown	mPFC.only
ENSMUSG00000048721	C030019I05Rik	0.383685	0.0597688	2.63485e-14	1.00252	ns	SDup	mPFC.only
ENSMUSG00000038214	Bend3	0.3844	-0.287977	6.33389e-09	-0.319891	ns	SDdown	mPFC.only
ENSMUSG00000017670	Elmo2	0.3844	-0.0937184	2.12599e-08	0.452515	ns	SDup	mPFC.only
ENSMUSG00000032243	Itga11	0.384626	-0.945377	0.000443947	0.761489	ns	SDup	mPFC.only
ENSMUSG00000000959	Oxa1l	0.384836	-0.153466	0.0126584	0.119239	ns	SDup	mPFC.only
ENSMUSG00000031993	Snx19	0.384844	0.0704052	3.49509e-07	-0.136719	ns	SDdown	mPFC.only
ENSMUSG00000026207	Speg	0.384844	-0.138599	0.0267433	0.274234	ns	SDup	mPFC.only
ENSMUSG00000008393	Carhsp1	0.384844	-0.17542	0.0017459	0.290034	ns	SDup	mPFC.only
ENSMUSG00000002778	Kdelr1	0.385138	-0.110027	0.049698	-0.0492063	ns	SDdown	mPFC.only
ENSMUSG00000020681	Ace	0.38545	-0.567018	0.0354826	-0.212051	ns	SDdown	mPFC.only
ENSMUSG00000023965	Fbxl17	0.385724	-0.104195	1.4941e-05	-0.183833	ns	SDdown	mPFC.only
ENSMUSG00000048939	Atp13a5	0.387091	-0.394486	1.38086e-12	-0.396464	ns	SDdown	mPFC.only
ENSMUSG00000037640	Zfp60	0.387385	0.130372	0.0409429	-0.169961	ns	SDdown	mPFC.only
ENSMUSG00000021891	Mettl6	0.387385	-0.14636	0.0176821	0.132986	ns	SDup	mPFC.only
ENSMUSG00000014859	E2f4	0.387385	0.141173	0.000160117	0.431501	ns	SDup	mPFC.only
ENSMUSG00000036452	Arhgap26	0.3879	0.158615	0.00243434	0.0091365	ns	SDup	mPFC.only
ENSMUSG00000030554	Synm	0.388499	-0.229946	4.27654e-09	-0.246509	ns	SDdown	mPFC.only
ENSMUSG00000032501	Trib1	0.388605	0.415934	1.57107e-25	1.42144	ns	SDup	mPFC.only
ENSMUSG00000026672	Optn	0.388605	-0.141597	1.14884e-16	-0.360256	ns	SDdown	mPFC.only
ENSMUSG00000074221	Zfp568	0.388605	0.327428	0.0149841	0.214926	ns	SDup	mPFC.only
ENSMUSG00000025261	Huwe1	0.388998	0.0434451	0.000115778	0.00533127	ns	SDup	mPFC.only
ENSMUSG00000046532	Ar	0.388998	0.152169	0.000606961	-0.189051	ns	SDdown	mPFC.only
ENSMUSG00000042498	D330045A20Rik	0.388998	-0.380194	0.0017459	0.415147	ns	SDup	mPFC.only
ENSMUSG00000028882	Ppp1r8	0.389334	-0.0486934	0.00116123	0.144138	ns	SDup	mPFC.only
ENSMUSG00000035168	Tanc1	0.389665	-0.174285	2.78389e-08	0.451232	ns	SDup	mPFC.only
ENSMUSG00000027457	Snph	0.389735	0.145104	0.00404119	0.244713	ns	SDup	mPFC.only
ENSMUSG00000042050	Wdr60	0.389735	-0.185646	0.000129985	0.161849	ns	SDup	mPFC.only
ENSMUSG00000027519	Rab22a	0.389735	0.132435	0.0172093	0.109817	ns	SDup	mPFC.only
ENSMUSG00000020042	Btbd11	0.389735	0.0895318	0.00094462	0.00584206	ns	SDup	mPFC.only
ENSMUSG00000024498	Tcerg1	0.389735	-0.157633	1.56631e-05	-0.281099	ns	SDdown	mPFC.only
ENSMUSG00000025425	St8sia5	0.389913	-0.248347	1.29262e-16	0.51626	ns	SDup	mPFC.only
ENSMUSG00000022358	Fbxo32	0.389936	-0.380275	0.0117925	-0.218328	ns	SDdown	mPFC.only
ENSMUSG00000025332	Kdm5c	0.389936	0.170526	4.98094e-11	0.377409	ns	SDup	mPFC.only
ENSMUSG00000030847	Bag3	0.390055	0.265248	0.000195809	0.357033	ns	SDup	mPFC.only
ENSMUSG00000037110	Ralgapa2	0.390055	-0.0347989	5.37559e-05	0.154764	ns	SDup	mPFC.only
ENSMUSG00000028691	Prdx1	0.390533	-0.161827	0.0282002	-0.196522	ns	SDdown	mPFC.only
ENSMUSG00000025147	2700078K21Rik	0.391092	0.232951	0.00539251	0.138301	ns	SDup	mPFC.only
ENSMUSG00000028970	Abcb1b	0.391092	-0.45277	1.70237e-07	-0.562625	ns	SDdown	mPFC.only
ENSMUSG00000021094	Dhrs7	0.391092	-0.16266	2.64154e-06	-0.184263	ns	SDdown	mPFC.only
ENSMUSG00000026640	Plxna2	0.39127	0.148689	0.000196722	-0.0834747	ns	SDdown	mPFC.only
ENSMUSG00000027387	Zc3h8	0.39127	0.550091	4.79392e-07	-0.309087	ns	SDdown	mPFC.only
ENSMUSG00000028266	Lmo4	0.39146	-0.346973	6.11196e-09	-0.277368	ns	SDdown	mPFC.only
ENSMUSG00000031198	Fundc2	0.391831	-0.198879	1.10782e-07	-0.489503	ns	SDdown	mPFC.only
ENSMUSG00000041624	Gucy1a2	0.391831	0.129085	0.000767065	-0.265968	ns	SDdown	mPFC.only
ENSMUSG00000028212	Ccne2	0.391832	0.58177	1.3997e-07	-0.563219	ns	SDdown	mPFC.only
ENSMUSG00000033965	Slc16a2	0.391832	-0.590111	2.55701e-09	-0.257987	ns	SDdown	mPFC.only
ENSMUSG00000021188	Trip11	0.391832	0.072901	0.0218233	0.0836801	ns	SDup	mPFC.only
ENSMUSG00000042599	Jhdm1d	0.391832	0.0682674	0.00069378	0.299007	ns	SDup	mPFC.only
ENSMUSG00000063065	Mapk3	0.391832	-0.18741	0.0125915	-0.0868259	ns	SDdown	mPFC.only
ENSMUSG00000038268	Ovca2	0.391995	0.0202372	1.0284e-09	-0.477888	ns	SDdown	mPFC.only
ENSMUSG00000006456	Rbm14	0.391995	0.142769	1.44952e-12	0.364013	ns	SDup	mPFC.only
ENSMUSG00000031511	Arhgef7	0.392384	0.111939	9.91067e-20	0.382329	ns	SDup	mPFC.only
ENSMUSG00000046785	Epm2aip1	0.392491	0.11836	0.0263596	-0.105419	ns	SDdown	mPFC.only
ENSMUSG00000034518	Hmgxb4	0.392491	0.0582379	2.36107e-05	-0.18586	ns	SDdown	mPFC.only
ENSMUSG00000022940	Pigp	0.392826	-0.308585	1.02385e-05	-0.39093	ns	SDdown	mPFC.only
ENSMUSG00000027968	Larp7	0.393045	0.232729	0.0264059	0.0650132	ns	SDup	mPFC.only
ENSMUSG00000033852	Pla2g4b	0.393045	0.891012	5.24338e-11	0.903273	ns	SDup	mPFC.only
ENSMUSG00000028653	Trit1	0.393158	0.0741816	1.12737e-07	-0.265078	ns	SDdown	mPFC.only
ENSMUSG00000005936	Kctd20	0.3933	0.0782912	6.40538e-09	0.147116	ns	SDup	mPFC.only
ENSMUSG00000037253	Mex3c	0.3933	0.117749	0.00171443	0.224419	ns	SDup	mPFC.only
ENSMUSG00000008822	Acyp1	0.3933	-0.352159	0.0487494	-0.211556	ns	SDdown	mPFC.only
ENSMUSG00000015023	Ddx19a	0.39344	0.160072	2.50313e-05	0.154603	ns	SDup	mPFC.only
ENSMUSG00000022371	Col14a1	0.39344	-1.14123	0.0146804	-0.337134	ns	SDdown	mPFC.only
ENSMUSG00000046062	Ppp1r15b	0.39344	0.175204	4.70103e-05	0.224426	ns	SDup	mPFC.only
ENSMUSG00000035704	Alg8	0.39344	-0.554756	5.77987e-05	0.251933	ns	SDup	mPFC.only
ENSMUSG00000020532	Acaca	0.39344	-0.0732133	0.00139405	-0.121047	ns	SDdown	mPFC.only
ENSMUSG00000023952	Gtpbp2	0.39344	0.0114418	5.96724e-06	0.435616	ns	SDup	mPFC.only
ENSMUSG00000022378	Fam49b	0.39344	-0.152559	5.60962e-05	-0.283479	ns	SDdown	mPFC.only
ENSMUSG00000032497	Lrrfip2	0.39344	-0.0601615	0.000355243	-0.12973	ns	SDdown	mPFC.only
ENSMUSG00000030323	Ift122	0.39344	0.196545	0.0055576	0.176169	ns	SDup	mPFC.only
ENSMUSG00000067889	Spnb3	0.39344	0.128585	0.018409	0.331517	ns	SDup	mPFC.only
ENSMUSG00000024493	Lars	0.39344	-0.205388	4.53453e-06	-0.167158	ns	SDdown	mPFC.only
ENSMUSG00000069601	Ank3	0.39344	0.111681	0.00104801	-0.0603965	ns	SDdown	mPFC.only
ENSMUSG00000021514	Zfp369	0.39344	0.0902839	0.000483842	0.232921	ns	SDup	mPFC.only
ENSMUSG00000026490	Cdc42bpa	0.39344	0.0754544	0.00148238	0.00167326	ns	SDup	mPFC.only
ENSMUSG00000055945	Prr18	0.393978	-0.247997	0.0397143	0.140112	ns	SDup	mPFC.only
ENSMUSG00000026657	Frmd4a	0.393978	0.0583222	0.0485623	-0.0190135	ns	SDdown	mPFC.only
ENSMUSG00000028634	Hivep3	0.393978	-0.00106248	4.34151e-13	0.517498	ns	SDup	mPFC.only
ENSMUSG00000020604	Arsg	0.394234	-0.692961	0.00345538	-0.26894	ns	SDdown	mPFC.only
ENSMUSG00000052920	Prkg1	0.394291	0.225765	0.0140981	-0.250206	ns	SDdown	mPFC.only
ENSMUSG00000003345	Csnk1g2	0.394823	0.042453	0.0307363	0.446177	ns	SDup	mPFC.only
ENSMUSG00000055296	D730040F13Rik	0.394823	-0.106141	1.43196e-13	-0.596278	ns	SDdown	mPFC.only
ENSMUSG00000059277	R74862	0.394986	-0.301377	5.71353e-06	-0.33448	ns	SDdown	mPFC.only
ENSMUSG00000030315	Vgll4	0.394986	-0.289905	0.00448866	0.242831	ns	SDup	mPFC.only
ENSMUSG00000020393	Kremen1	0.394986	0.149496	2.19363e-05	0.331766	ns	SDup	mPFC.only
ENSMUSG00000032418	Me1	0.394986	-0.18038	0.0124082	-0.101902	ns	SDdown	mPFC.only
ENSMUSG00000031109	Enox2	0.394986	-0.222489	0.00903463	-0.191569	ns	SDdown	mPFC.only
ENSMUSG00000058440	Nrf1	0.394986	0.102311	5.6627e-09	0.347986	ns	SDup	mPFC.only
ENSMUSG00000034462	Pkd2	0.396421	-0.173466	0.0473652	-0.011522	ns	SDdown	mPFC.only
ENSMUSG00000023959	Clic5	0.396421	-0.426667	0.00148925	0.234294	ns	SDup	mPFC.only
ENSMUSG00000034636	Zyg11b	0.396421	0.116281	0.00595898	-0.167054	ns	SDdown	mPFC.only
ENSMUSG00000050846	Zfp623	0.396526	-0.15833	0.00221802	0.152905	ns	SDup	mPFC.only
ENSMUSG00000029263	Pigg	0.397358	0.113989	0.0170756	0.0798696	ns	SDup	mPFC.only
ENSMUSG00000044783	Hjurp	0.397358	0.145895	8.57267e-05	0.212899	ns	SDup	mPFC.only
ENSMUSG00000003573	Homer3	0.397358	-0.780665	0.0222581	0.421278	ns	SDup	mPFC.only
ENSMUSG00000021871	Pnp	0.397358	0.16997	0.0440707	-0.117072	ns	SDdown	mPFC.only
ENSMUSG00000025370	Cdh9	0.397358	-0.334963	0.000679171	-0.330603	ns	SDdown	mPFC.only
ENSMUSG00000053838	Nudcd3	0.397358	-0.087262	9.19424e-11	-0.217566	ns	SDdown	mPFC.only
ENSMUSG00000072872	Rybp	0.397358	0.191462	0.000733692	0.239041	ns	SDup	mPFC.only
ENSMUSG00000028883	Sema3a	0.397358	0.00445127	0.000113096	0.26994	ns	SDup	mPFC.only
ENSMUSG00000027651	Rprd1b	0.398059	0.201136	4.23966e-08	0.185788	ns	SDup	mPFC.only
ENSMUSG00000054364	Rhob	0.398555	0.0450076	0.00324094	-0.127219	ns	SDdown	mPFC.only
ENSMUSG00000042608	Stk40	0.398605	0.25324	9.25149e-15	1.10042	ns	SDup	mPFC.only
ENSMUSG00000035000	Dpp4	0.399239	-1.03643	0.00103005	-0.326125	ns	SDdown	mPFC.only
ENSMUSG00000039328	Rnf122	0.399239	0.602161	0.0119901	0.289503	ns	SDup	mPFC.only
ENSMUSG00000039473	Ubn1	0.399239	0.101497	0.00653745	0.0954343	ns	SDup	mPFC.only
ENSMUSG00000040565	Btaf1	0.399239	0.206248	0.000296061	0.245876	ns	SDup	mPFC.only
ENSMUSG00000001248	Gramd1a	0.399239	0.125282	0.0353833	0.285653	ns	SDup	mPFC.only
ENSMUSG00000030098	Grip2	0.39954	0.176928	0.0150962	0.362089	ns	SDup	mPFC.only
ENSMUSG00000041879	Ipo9	0.399686	-0.0905811	0.0106134	-0.0665583	ns	SDdown	mPFC.only
ENSMUSG00000022957	Itsn1	0.399725	0.0825769	2.85647e-11	0.241039	ns	SDup	mPFC.only
ENSMUSG00000020803	Txndc17	0.399725	0.137264	0.032719	-0.106513	ns	SDdown	mPFC.only
ENSMUSG00000019890	Nts	0.399725	0.209722	0.0282279	0.463527	ns	SDup	mPFC.only
ENSMUSG00000050565	Tor1aip2	0.399725	-0.332636	2.65617e-06	-0.297904	ns	SDdown	mPFC.only
ENSMUSG00000052629	Gm9885	0.400219	-0.53797	0.000627582	-0.468635	ns	SDdown	mPFC.only
ENSMUSG00000066233	Tmem42	0.400557	-0.288358	2.10824e-05	-0.314342	ns	SDdown	mPFC.only
ENSMUSG00000045903	Npas4	0.40086	0.289441	1.46298e-05	0.868989	ns	SDup	mPFC.only
ENSMUSG00000021710	Nln	0.401772	-0.112542	1.20463e-19	-0.369879	ns	SDdown	mPFC.only
ENSMUSG00000022075	Rhobtb2	0.402054	0.126313	1.56928e-05	0.217789	ns	SDup	mPFC.only
ENSMUSG00000035142	Nubpl	0.402291	-0.709348	7.86143e-11	-0.555403	ns	SDdown	mPFC.only
ENSMUSG00000017286	Glod4	0.403039	-0.103433	1.77436e-09	-0.235197	ns	SDdown	mPFC.only
ENSMUSG00000025898	Cwf19l2	0.403096	-0.17198	5.26711e-05	-0.349309	ns	SDdown	mPFC.only
ENSMUSG00000030609	Aen	0.403835	0.214197	0.0381172	0.116244	ns	SDup	mPFC.only
ENSMUSG00000041235	Chd7	0.404357	0.202964	0.0377086	0.162294	ns	SDup	mPFC.only
ENSMUSG00000020654	Adcy3	0.404519	0.147782	0.000852102	0.377487	ns	SDup	mPFC.only
ENSMUSG00000021703	Serinc5	0.405143	-0.276515	0.0110276	-0.153502	ns	SDdown	mPFC.only
ENSMUSG00000031503	Col4a2	0.405207	-0.0582909	2.48158e-06	0.725341	ns	SDup	mPFC.only
ENSMUSG00000035984	Nme5	0.405207	-0.478793	0.00359372	-0.261962	ns	SDdown	mPFC.only
ENSMUSG00000040111	Gramd1b	0.405207	0.138484	1.16659e-23	0.452029	ns	SDup	mPFC.only
ENSMUSG00000020739	Nup85	0.40537	0.279138	0.00102022	0.164565	ns	SDup	mPFC.only
ENSMUSG00000033910	Gucy1a3	0.40537	-0.230076	7.67892e-15	-0.591186	ns	SDdown	mPFC.only
ENSMUSG00000048482	Bdnf	0.405829	0.153478	2.17901e-26	1.20294	ns	SDup	mPFC.only
ENSMUSG00000042453	Reln	0.405829	0.179513	7.49015e-10	-0.27963	ns	SDdown	mPFC.only
ENSMUSG00000086602	Gm15609	0.405829	0.200661	0.0266112	0.0635727	ns	SDup	mPFC.only
ENSMUSG00000020513	Tubd1	0.405829	0.860987	1.84533e-10	0.522179	ns	SDup	mPFC.only
ENSMUSG00000036918	Ttc7	0.406098	-0.653476	0.00164489	0.46846	ns	SDup	mPFC.only
ENSMUSG00000042055	Wdr11	0.406492	-0.146576	1.94603e-17	-0.250805	ns	SDdown	mPFC.only
ENSMUSG00000059203	Il1rapl2	0.406781	-0.504191	1.02735e-06	-0.495136	ns	SDdown	mPFC.only
ENSMUSG00000031822	Gse1	0.406893	0.133451	0.000370393	0.715078	ns	SDup	mPFC.only
ENSMUSG00000003868	Ruvbl2	0.407295	0.0875041	0.0135074	0.386673	ns	SDup	mPFC.only
ENSMUSG00000047030	Spata2	0.407303	-0.226386	0.0133051	0.146071	ns	SDup	mPFC.only
ENSMUSG00000068854	Hist2h2be	0.407337	0.239382	0.0429468	0.170385	ns	SDup	mPFC.only
ENSMUSG00000083282	Ctsf	0.407337	-0.162633	2.71016e-05	-0.168804	ns	SDdown	mPFC.only
ENSMUSG00000005262	Ufd1l	0.407417	-0.140343	9.19263e-12	-0.231717	ns	SDdown	mPFC.only
ENSMUSG00000017264	Exosc10	0.407576	0.0782022	0.00491431	0.203605	ns	SDup	mPFC.only
ENSMUSG00000047238	Mageh1	0.407576	0.169939	0.0162523	0.0633351	ns	SDup	mPFC.only
ENSMUSG00000024097	Srsf7	0.407576	0.156126	2.98777e-06	0.367687	ns	SDup	mPFC.only
ENSMUSG00000030750	Nsmce1	0.407576	-0.373761	0.0208153	-0.167529	ns	SDdown	mPFC.only
ENSMUSG00000016526	Dyrk3	0.407576	0.178321	5.05948e-11	0.562891	ns	SDup	mPFC.only
ENSMUSG00000038774	Ascc3	0.407576	0.170675	0.00601344	0.0904254	ns	SDup	mPFC.only
ENSMUSG00000052852	Reep1	0.408115	0.0616421	0.000412795	-0.145929	ns	SDdown	mPFC.only
ENSMUSG00000020680	Taf15	0.409457	-0.0185749	0.0238134	0.10175	ns	SDup	mPFC.only
ENSMUSG00000031827	Cotl1	0.409679	-0.0461952	0.00168572	0.481364	ns	SDup	mPFC.only
ENSMUSG00000051242	Pcdhb9	0.410301	-0.449979	8.3224e-07	-0.295331	ns	SDdown	mPFC.only
ENSMUSG00000029249	Rest	0.410301	-0.405391	5.37559e-05	-0.370385	ns	SDdown	mPFC.only
ENSMUSG00000031778	Cx3cl1	0.410301	0.129743	4.83372e-08	0.605577	ns	SDup	mPFC.only
ENSMUSG00000054074	2810030E01Rik	0.410301	0.0932246	0.00222315	-0.252217	ns	SDdown	mPFC.only
ENSMUSG00000007038	Neu1	0.410301	0.0113058	0.00403895	0.232384	ns	SDup	mPFC.only
ENSMUSG00000041846	Smek1	0.410756	0.095534	0.01539	0.11328	ns	SDup	mPFC.only
ENSMUSG00000024268	Celf4	0.410756	0.0699881	0.00452164	-0.0685744	ns	SDdown	mPFC.only
ENSMUSG00000059920	4930453N24Rik	0.410837	0.154909	0.036745	0.150475	ns	SDup	mPFC.only
ENSMUSG00000025742	Prps2	0.412298	-0.253403	0.000283209	-0.299312	ns	SDdown	mPFC.only
ENSMUSG00000086155	9430041J12Rik	0.412298	-0.132934	0.0472277	0.0786547	ns	SDup	mPFC.only
ENSMUSG00000038172	Ttc39b	0.412468	-0.12132	0.00533562	0.0718679	ns	SDup	mPFC.only
ENSMUSG00000053199	Arhgap20	0.412468	0.194181	0.00141261	-0.193806	ns	SDdown	mPFC.only
ENSMUSG00000024378	Stard4	0.412833	0.13205	3.23871e-12	-0.415889	ns	SDdown	mPFC.only
ENSMUSG00000028646	Rragc	0.412833	0.0849059	8.08427e-06	-0.230851	ns	SDdown	mPFC.only
ENSMUSG00000038855	Itpkb	0.412833	-0.198838	0.000484411	0.304268	ns	SDup	mPFC.only
ENSMUSG00000035521	Gnptg	0.413262	-0.0810692	0.00752356	0.259966	ns	SDup	mPFC.only
ENSMUSG00000027204	Fbn1	0.413363	-0.292878	3.9565e-05	-0.272982	ns	SDdown	mPFC.only
ENSMUSG00000068329	Htra2	0.413496	-0.224888	0.0073748	-0.191878	ns	SDdown	mPFC.only
ENSMUSG00000071074	Yipf3	0.413781	0.141834	0.00947279	0.3705	ns	SDup	mPFC.only
ENSMUSG00000001552	Jup	0.413887	0.00254529	0.00138514	0.648883	ns	SDup	mPFC.only
ENSMUSG00000040620	Dhx33	0.413887	0.130608	0.0014054	0.104042	ns	SDup	mPFC.only
ENSMUSG00000053293	Pom121	0.414127	0.0717503	0.00640991	0.307268	ns	SDup	mPFC.only
ENSMUSG00000031628	Casp3	0.414127	-0.311244	1.03472e-11	-0.523022	ns	SDdown	mPFC.only
ENSMUSG00000020873	Slc35b1	0.414127	0.0136985	0.000394721	0.158378	ns	SDup	mPFC.only
ENSMUSG00000025529	Zfp711	0.414127	0.280924	0.00140822	-0.218195	ns	SDdown	mPFC.only
ENSMUSG00000057649	Brd9	0.414127	-0.0562251	0.00039924	0.136242	ns	SDup	mPFC.only
ENSMUSG00000036641	Ccdc148	0.414127	-0.166064	6.87315e-06	-0.308805	ns	SDdown	mPFC.only
ENSMUSG00000022537	Tmem44	0.415438	-0.191434	0.0158238	0.170059	ns	SDup	mPFC.only
ENSMUSG00000052488	Cherp	0.415554	-0.00382055	0.0217236	0.314034	ns	SDup	mPFC.only
ENSMUSG00000039452	Snx22	0.415554	0.424493	0.00343005	0.30407	ns	SDup	mPFC.only
ENSMUSG00000073968	Trim68	0.415554	-0.964183	8.71046e-05	-0.318013	ns	SDdown	mPFC.only
ENSMUSG00000038291	Snx25	0.415844	0.160149	0.000135888	0.154807	ns	SDup	mPFC.only
ENSMUSG00000049858	Suox	0.415844	-0.225896	0.0108842	0.176463	ns	SDup	mPFC.only
ENSMUSG00000038145	Snrk	0.415844	0.125354	1.85982e-10	0.271855	ns	SDup	mPFC.only
ENSMUSG00000025732	Fam195a	0.416468	0.706507	0.0279416	0.539881	ns	SDup	mPFC.only
ENSMUSG00000047842	Diras2	0.417107	0.193835	0.0108535	-0.120201	ns	SDdown	mPFC.only
ENSMUSG00000039765	Cc2d2a	0.417107	-0.261723	3.8992e-12	-0.392159	ns	SDdown	mPFC.only
ENSMUSG00000027695	Pld1	0.417107	-0.465266	0.0110961	0.211717	ns	SDup	mPFC.only
ENSMUSG00000028613	Lrp8	0.417107	0.0345749	8.98028e-15	0.398183	ns	SDup	mPFC.only
ENSMUSG00000027650	Tti1	0.417609	0.125271	0.00252068	-0.0661653	ns	SDdown	mPFC.only
ENSMUSG00000039304	Tnfsf10	0.417609	-1.02248	1.09008e-05	-0.543981	ns	SDdown	mPFC.only
ENSMUSG00000039057	Myo16	0.417609	-0.0749007	1.01235e-15	-0.530214	ns	SDdown	mPFC.only
ENSMUSG00000029169	Dhx15	0.418122	0.118885	0.0159985	0.182119	ns	SDup	mPFC.only
ENSMUSG00000000560	Gabra2	0.418122	0.0925678	0.000205944	0.229585	ns	SDup	mPFC.only
ENSMUSG00000025375	Aatk	0.418977	0.043123	0.0464434	0.253409	ns	SDup	mPFC.only
ENSMUSG00000033361	Prrg3	0.419709	0.20246	0.0238045	0.118736	ns	SDup	mPFC.only
ENSMUSG00000002910	Arrdc2	0.419709	0.163848	0.00177085	0.514981	ns	SDup	mPFC.only
ENSMUSG00000025321	Itgb8	0.419709	-0.215439	8.12389e-07	-0.441605	ns	SDdown	mPFC.only
ENSMUSG00000002103	Acp2	0.419709	-0.117476	0.000414836	-0.121053	ns	SDdown	mPFC.only
ENSMUSG00000054823	Whsc1l1	0.420091	0.0908833	0.000957345	0.10817	ns	SDup	mPFC.only
ENSMUSG00000039529	Atp8b1	0.420091	-0.920793	2.02128e-10	-0.491676	ns	SDdown	mPFC.only
ENSMUSG00000018209	Stk4	0.420091	0.176332	6.54991e-11	0.301963	ns	SDup	mPFC.only
ENSMUSG00000057406	Whsc1	0.420091	0.10071	0.0013443	-0.0610851	ns	SDdown	mPFC.only
ENSMUSG00000039795	Zfand1	0.420091	-0.217635	7.0803e-12	-0.392957	ns	SDdown	mPFC.only
ENSMUSG00000027361	Gabpb1	0.420091	0.279546	4.3797e-07	0.252739	ns	SDup	mPFC.only
ENSMUSG00000035248	Zcchc6	0.420091	-0.0370392	0.000122643	-0.151567	ns	SDdown	mPFC.only
ENSMUSG00000027312	Atrn	0.420091	0.0742611	1.85291e-06	-0.155387	ns	SDdown	mPFC.only
ENSMUSG00000059674	Cdh24	0.420091	-0.227198	2.92567e-06	1.09119	ns	SDup	mPFC.only
ENSMUSG00000021458	2010111I01Rik	0.420091	-0.228477	0.000896315	0.191124	ns	SDup	mPFC.only
ENSMUSG00000078651	Aoc2	0.420091	0.805466	2.1981e-11	0.919579	ns	SDup	mPFC.only
ENSMUSG00000018040	Rrp7a	0.420091	0.117385	0.00251358	0.395509	ns	SDup	mPFC.only
ENSMUSG00000021884	Hacl1	0.420091	-0.535245	0.00809543	-0.275573	ns	SDdown	mPFC.only
ENSMUSG00000075316	Scn9a	0.420091	0.182686	0.028515	-0.388419	ns	SDdown	mPFC.only
ENSMUSG00000027824	Vmn2r1	0.420091	-1.2351	8.11982e-08	-1.04527	ns	SDdown	mPFC.only
ENSMUSG00000050677	Ccdc96	0.420091	-0.401458	0.00411682	-0.418169	ns	SDdown	mPFC.only
ENSMUSG00000022828	Gtf2e1	0.420091	0.166615	6.96233e-05	-0.202891	ns	SDdown	mPFC.only
ENSMUSG00000066880	Zfp617	0.420091	0.256019	0.000994095	-0.265122	ns	SDdown	mPFC.only
ENSMUSG00000015305	Sash1	0.420091	-0.091507	0.024487	-0.10272	ns	SDdown	mPFC.only
ENSMUSG00000035671	Zswim4	0.42057	-0.167891	1.74584e-05	0.820431	ns	SDup	mPFC.only
ENSMUSG00000029098	Acox3	0.42057	-0.278461	1.55098e-09	-0.339938	ns	SDdown	mPFC.only
ENSMUSG00000022639	5330426P16Rik	0.42057	0.288188	0.000731573	0.318632	ns	SDup	mPFC.only
ENSMUSG00000019978	Epb4.1l2	0.421941	-0.224507	0.010196	-0.0902105	ns	SDdown	mPFC.only
ENSMUSG00000018909	Arrb1	0.423269	0.116538	0.0348468	0.107245	ns	SDup	mPFC.only
ENSMUSG00000025764	Phf17	0.424212	0.174161	0.000106664	-0.16146	ns	SDdown	mPFC.only
ENSMUSG00000030062	Rpn1	0.424212	0.080952	3.91955e-14	0.309068	ns	SDup	mPFC.only
ENSMUSG00000061911	Myt1l	0.424212	0.121184	0.00829364	0.0438225	ns	SDup	mPFC.only
ENSMUSG00000030880	Polr3e	0.425478	-0.0633333	0.0386927	-0.00999761	ns	SDdown	mPFC.only
ENSMUSG00000084885	3010001F23Rik	0.425478	0.771754	0.013712	-0.22282	ns	SDdown	mPFC.only
ENSMUSG00000021048	Mthfd1	0.425478	-0.123327	0.0363108	0.137395	ns	SDup	mPFC.only
ENSMUSG00000046691	Chtf8	0.425478	0.11303	1.59777e-07	0.363148	ns	SDup	mPFC.only
ENSMUSG00000020577	Tspan13	0.425478	0.105955	0.021068	0.139543	ns	SDup	mPFC.only
ENSMUSG00000021701	Plk2	0.425478	0.221056	0.000138977	0.155891	ns	SDup	mPFC.only
ENSMUSG00000023828	Slc22a3	0.425478	0.143865	7.58391e-10	-1.30999	ns	SDdown	mPFC.only
ENSMUSG00000026197	Zfand2b	0.425478	-0.197383	0.0495254	0.117127	ns	SDup	mPFC.only
ENSMUSG00000030753	Prkrir	0.425646	-0.121605	0.000622132	-0.206125	ns	SDdown	mPFC.only
ENSMUSG00000041649	Klf8	0.425667	-0.40251	0.0211026	-0.0947739	ns	SDdown	mPFC.only
ENSMUSG00000024829	Mrpl21	0.425669	0.326389	0.000601727	0.225622	ns	SDup	mPFC.only
ENSMUSG00000004568	Arhgef18	0.425669	0.0574142	6.58382e-08	0.286337	ns	SDup	mPFC.only
ENSMUSG00000005886	Ncoa2	0.425669	0.100876	0.000102149	-0.0910009	ns	SDdown	mPFC.only
ENSMUSG00000084867	Enox	0.425669	-0.556207	1.20394e-05	-0.406721	ns	SDdown	mPFC.only
ENSMUSG00000020610	Amz2	0.425829	0.205205	1.37942e-10	0.206337	ns	SDup	mPFC.only
ENSMUSG00000032621	Srek1	0.425829	0.0788195	0.000851958	0.181086	ns	SDup	mPFC.only
ENSMUSG00000041264	Uspl1	0.425829	0.102169	0.00144948	0.116643	ns	SDup	mPFC.only
ENSMUSG00000024511	Rab27b	0.42607	-0.00948205	0.0221615	-0.0683059	ns	SDdown	mPFC.only
ENSMUSG00000054676	1600014C10Rik	0.42607	0.26005	0.040229	0.079455	ns	SDup	mPFC.only
ENSMUSG00000091711	Gm2885	0.42607	-0.2332	1.70764e-05	-0.715008	ns	SDdown	mPFC.only
ENSMUSG00000056763	Cspp1	0.426945	-0.0196541	0.0192679	0.109409	ns	SDup	mPFC.only
ENSMUSG00000038619	Ensa	0.427095	0.12678	0.000297795	0.106904	ns	SDup	mPFC.only
ENSMUSG00000022098	Bmp1	0.42738	-0.287266	0.0180893	0.104193	ns	SDup	mPFC.only
ENSMUSG00000021374	Nup153	0.427692	0.152355	0.00723012	0.139828	ns	SDup	mPFC.only
ENSMUSG00000030737	Slco2b1	0.427692	-0.286031	0.00600829	0.0971305	ns	SDup	mPFC.only
ENSMUSG00000024193	Phf1	0.428316	0.0640309	0.0320998	0.0785083	ns	SDup	mPFC.only
ENSMUSG00000056755	Grm7	0.428316	0.109176	0.0184661	-0.131273	ns	SDdown	mPFC.only
ENSMUSG00000042570	Mier2	0.428316	0.0365771	0.0126379	0.377664	ns	SDup	mPFC.only
ENSMUSG00000060803	Gstp1	0.428316	-0.111396	0.0386927	0.0397163	ns	SDup	mPFC.only
ENSMUSG00000070730	Fam82a2	0.428316	0.105477	9.88806e-18	0.323887	ns	SDup	mPFC.only
ENSMUSG00000032382	Snx1	0.428432	0.130942	0.000130213	0.0993375	ns	SDup	mPFC.only
ENSMUSG00000074925	Ptar1	0.428455	0.0687587	0.000252013	0.28431	ns	SDup	mPFC.only
ENSMUSG00000038248	Sobp	0.428713	0.112183	0.00188516	-0.136428	ns	SDdown	mPFC.only
ENSMUSG00000039294	BC017643	0.428713	0.179362	0.000253984	0.16367	ns	SDup	mPFC.only
ENSMUSG00000022338	Eny2	0.428798	-0.243977	2.1271e-06	-0.35349	ns	SDdown	mPFC.only
ENSMUSG00000055202	Zfp811	0.428989	-0.203064	0.0349364	-0.273007	ns	SDdown	mPFC.only
ENSMUSG00000032869	Psmf1	0.429478	-0.163877	2.59586e-09	-0.273347	ns	SDdown	mPFC.only
ENSMUSG00000046791	2410016O06Rik	0.429478	0.115292	0.000220353	0.33191	ns	SDup	mPFC.only
ENSMUSG00000044452	Zfp507	0.429478	0.00921461	0.000322418	-0.133424	ns	SDdown	mPFC.only
ENSMUSG00000024251	Thada	0.429478	0.0589622	0.00117297	-0.0255436	ns	SDdown	mPFC.only
ENSMUSG00000032203	Pigb	0.429478	-0.321375	1.73242e-07	-0.484375	ns	SDdown	mPFC.only
ENSMUSG00000045932	Ifit2	0.430081	-0.575422	3.74792e-05	-0.291355	ns	SDdown	mPFC.only
ENSMUSG00000035681	Kcnc2	0.430297	0.164432	0.0250898	-0.1326	ns	SDdown	mPFC.only
ENSMUSG00000032264	Zw10	0.430571	0.306188	2.19793e-13	0.305024	ns	SDup	mPFC.only
ENSMUSG00000020935	Dcakd	0.430571	0.246165	9.86031e-05	0.455059	ns	SDup	mPFC.only
ENSMUSG00000042548	Asxl1	0.430571	0.00818347	0.000752577	-0.103778	ns	SDdown	mPFC.only
ENSMUSG00000026473	Glul	0.43085	0.141063	1.28107e-11	0.266064	ns	SDup	mPFC.only
ENSMUSG00000066607	6030419C18Rik	0.431133	0.205634	0.0274885	0.46541	ns	SDup	mPFC.only
ENSMUSG00000029778	Adcyap1r1	0.431133	0.0386316	0.00620426	-0.0965361	ns	SDdown	mPFC.only
ENSMUSG00000045083	Lingo2	0.431409	0.0461271	8.84777e-07	-0.293797	ns	SDdown	mPFC.only
ENSMUSG00000052133	Sema5b	0.431552	-0.247518	1.84146e-07	0.761008	ns	SDup	mPFC.only
ENSMUSG00000028664	Ephb2	0.4316	0.0705528	0.0130456	0.295012	ns	SDup	mPFC.only
ENSMUSG00000042878	Ccdc85b	0.4316	0.0843387	0.0216013	0.146282	ns	SDup	mPFC.only
ENSMUSG00000022883	Robo1	0.4316	0.107756	0.000291292	-0.194113	ns	SDdown	mPFC.only
ENSMUSG00000023348	Trip6	0.431634	-0.735371	5.7622e-05	0.81433	ns	SDup	mPFC.only
ENSMUSG00000021275	Tecpr2	0.431634	-0.105247	9.41381e-08	-0.268158	ns	SDdown	mPFC.only
ENSMUSG00000020883	Fbxl20	0.431634	-0.153509	4.83372e-08	-0.174858	ns	SDdown	mPFC.only
ENSMUSG00000026439	Rbbp5	0.432657	0.165132	0.00963676	0.0833676	ns	SDup	mPFC.only
ENSMUSG00000038425	Poli	0.43379	0.0350324	0.00275794	-0.157192	ns	SDdown	mPFC.only
ENSMUSG00000005125	Ndrg1	0.433848	0.0354267	0.0265297	0.277168	ns	SDup	mPFC.only
ENSMUSG00000024772	Ehd1	0.433848	-0.0417995	0.034832	0.159573	ns	SDup	mPFC.only
ENSMUSG00000043300	B3galnt1	0.434389	0.172077	0.0132752	-0.112726	ns	SDdown	mPFC.only
ENSMUSG00000004865	Srpk1	0.434659	0.146378	0.0175987	0.101294	ns	SDup	mPFC.only
ENSMUSG00000038604	Fam65a	0.43529	0.030871	0.000136992	0.463572	ns	SDup	mPFC.only
ENSMUSG00000028521	Slc35d1	0.437625	0.100609	0.0023871	0.171786	ns	SDup	mPFC.only
ENSMUSG00000005069	Pex5	0.437625	0.143169	4.90043e-11	0.4608	ns	SDup	mPFC.only
ENSMUSG00000031938	4931406C07Rik	0.438089	-0.298127	4.94783e-12	-0.43961	ns	SDdown	mPFC.only
ENSMUSG00000031668	Eif2ak3	0.438464	-0.178719	0.00241008	-0.101267	ns	SDdown	mPFC.only
ENSMUSG00000016346	Kcnq2	0.438679	0.0897418	4.00267e-12	0.271516	ns	SDup	mPFC.only
ENSMUSG00000035067	Xkr6	0.438809	0.246943	0.0216041	0.00662042	ns	SDup	mPFC.only
ENSMUSG00000035495	Tstd2	0.438824	0.197875	0.00139935	0.176412	ns	SDup	mPFC.only
ENSMUSG00000024304	Cdh2	0.438824	0.0689392	0.0341849	-0.078632	ns	SDdown	mPFC.only
ENSMUSG00000071456	1110002L01Rik	0.439316	0.353066	0.0281703	0.168058	ns	SDup	mPFC.only
ENSMUSG00000028641	Lepre1	0.439581	0.0649917	0.00776583	0.346207	ns	SDup	mPFC.only
ENSMUSG00000028125	Abca4	0.439581	-1.46995	0.0360683	-0.396648	ns	SDdown	mPFC.only
ENSMUSG00000005481	Ddx39	0.439581	0.360047	0.000102149	0.372989	ns	SDup	mPFC.only
ENSMUSG00000034295	Fhod3	0.439581	-0.0999121	3.9845e-07	-0.232092	ns	SDdown	mPFC.only
ENSMUSG00000022636	Alcam	0.439581	-0.127872	0.0380409	-0.0518159	ns	SDdown	mPFC.only
ENSMUSG00000022607	Ptk2	0.439581	0.128469	3.64917e-09	0.192654	ns	SDup	mPFC.only
ENSMUSG00000034949	Zfr2	0.43985	0.1304	0.0148762	0.276126	ns	SDup	mPFC.only
ENSMUSG00000014426	Map3k4	0.440047	0.135087	0.0181301	0.253948	ns	SDup	mPFC.only
ENSMUSG00000087475	4933406I18Rik	0.440047	0.271375	0.000825452	-0.756105	ns	SDdown	mPFC.only
ENSMUSG00000023106	Denr	0.440213	-0.124245	3.85945e-06	-0.285394	ns	SDdown	mPFC.only
ENSMUSG00000045365	Rbm15b	0.440493	0.163012	0.00349213	0.24453	ns	SDup	mPFC.only
ENSMUSG00000040048	Ndufb10	0.441006	-0.0494431	0.00735253	0.133469	ns	SDup	mPFC.only
ENSMUSG00000032452	Clstn2	0.441006	0.17801	0.00422974	0.0645663	ns	SDup	mPFC.only
ENSMUSG00000021838	Samd4	0.441328	0.0568859	0.017949	0.098827	ns	SDup	mPFC.only
ENSMUSG00000037217	Syn1	0.44146	0.0755602	0.00485036	-0.132123	ns	SDdown	mPFC.only
ENSMUSG00000025722	Wdr73	0.44146	-0.243596	0.000570429	-0.200022	ns	SDdown	mPFC.only
ENSMUSG00000042834	D0H4S114	0.44146	-0.206608	1.99341e-12	-0.557522	ns	SDdown	mPFC.only
ENSMUSG00000061603	Akap6	0.44146	0.038838	0.000156484	-0.140617	ns	SDdown	mPFC.only
ENSMUSG00000038957	Edc3	0.44146	0.278569	8.29722e-05	0.17807	ns	SDup	mPFC.only
ENSMUSG00000047419	Cmya5	0.44146	-0.689349	0.029996	-0.132648	ns	SDdown	mPFC.only
ENSMUSG00000020032	Nuak1	0.443274	-0.0694589	5.19853e-20	0.476295	ns	SDup	mPFC.only
ENSMUSG00000031299	Pdha1	0.443274	-0.134832	0.000207808	-0.138428	ns	SDdown	mPFC.only
ENSMUSG00000046805	Mpeg1	0.443274	-0.0729782	0.00092535	-0.221618	ns	SDdown	mPFC.only
ENSMUSG00000029587	Zfp12	0.443274	0.144884	0.00342211	0.117022	ns	SDup	mPFC.only
ENSMUSG00000020572	Nampt	0.443381	-0.122617	0.0024398	-0.216374	ns	SDdown	mPFC.only
ENSMUSG00000052479	A330008L17Rik	0.444057	-0.496855	0.000839352	-0.278346	ns	SDdown	mPFC.only
ENSMUSG00000011877	Git1	0.444057	0.106555	0.0116054	0.420108	ns	SDup	mPFC.only
ENSMUSG00000027215	Cd82	0.444057	-0.457683	0.00348692	0.300427	ns	SDup	mPFC.only
ENSMUSG00000031015	Swap70	0.444057	-0.37585	2.13893e-05	-0.257419	ns	SDdown	mPFC.only
ENSMUSG00000040481	Bptf	0.444057	0.0765643	0.00270911	-0.045542	ns	SDdown	mPFC.only
ENSMUSG00000037692	Ahdc1	0.444057	0.129646	0.0353833	0.418949	ns	SDup	mPFC.only
ENSMUSG00000027634	Ndrg3	0.444351	0.106362	9.80356e-12	-0.204076	ns	SDdown	mPFC.only
ENSMUSG00000006205	Htra1	0.444351	-0.0403196	1.06819e-16	0.657898	ns	SDup	mPFC.only
ENSMUSG00000026819	Slc25a25	0.444695	0.133298	7.2933e-06	0.440719	ns	SDup	mPFC.only
ENSMUSG00000070583	Fv1	0.444695	0.0720583	8.44301e-07	0.338414	ns	SDup	mPFC.only
ENSMUSG00000062190	Lancl2	0.444877	0.00613031	1.24416e-09	-0.320063	ns	SDdown	mPFC.only
ENSMUSG00000034570	Inpp5j	0.444877	0.248306	0.00915255	0.358272	ns	SDup	mPFC.only
ENSMUSG00000022103	Gfra2	0.446102	-0.0106757	4.36977e-08	0.273395	ns	SDup	mPFC.only
ENSMUSG00000060985	Tdrd5	0.446191	-0.0921394	3.11914e-08	-0.647358	ns	SDdown	mPFC.only
ENSMUSG00000047496	Rnf152	0.446191	-0.264571	0.00518525	-0.22195	ns	SDdown	mPFC.only
ENSMUSG00000008575	Nfib	0.446191	-0.239214	0.00694703	-0.222531	ns	SDdown	mPFC.only
ENSMUSG00000032482	Cspg5	0.446241	-0.132544	1.21185e-10	-0.289426	ns	SDdown	mPFC.only
ENSMUSG00000019899	Lama2	0.447152	-0.403053	0.0113089	-0.161748	ns	SDdown	mPFC.only
ENSMUSG00000039579	Grin3a	0.448005	0.00651591	1.5024e-09	-0.337947	ns	SDdown	mPFC.only
ENSMUSG00000023008	Fmnl3	0.448448	-0.28403	0.00347034	-0.231433	ns	SDdown	mPFC.only
ENSMUSG00000050567	Maml1	0.448758	0.165916	0.00869109	0.179911	ns	SDup	mPFC.only
ENSMUSG00000057230	Aak1	0.448758	0.0730458	0.000100257	-0.0928977	ns	SDdown	mPFC.only
ENSMUSG00000004936	Map2k1	0.448758	-0.0559895	0.00836231	-0.0893896	ns	SDdown	mPFC.only
ENSMUSG00000019734	Tmc4	0.448758	0.510916	1.46538e-17	1.0194	ns	SDup	mPFC.only
ENSMUSG00000030235	Slco1c1	0.449637	-0.489646	1.1654e-08	0.336781	ns	SDup	mPFC.only
ENSMUSG00000024382	Ercc3	0.449637	0.0590585	0.00309764	-0.13143	ns	SDdown	mPFC.only
ENSMUSG00000070576	Mn1	0.449637	0.00971497	0.00543739	0.248389	ns	SDup	mPFC.only
ENSMUSG00000022369	Mtbp	0.450392	-0.0240792	0.012926	-0.0560725	ns	SDdown	mPFC.only
ENSMUSG00000074829	CAAA01180111.1.44494.1	0.450738	0.148608	0.00203938	-0.297326	ns	SDdown	mPFC.only
ENSMUSG00000075254	Heg1	0.450738	-0.453042	0.0362413	-0.11949	ns	SDdown	mPFC.only
ENSMUSG00000040322	Slc25a24	0.450908	-0.465731	0.0275446	-0.189402	ns	SDdown	mPFC.only
ENSMUSG00000021540	Smad5	0.451348	0.0986302	0.0215194	0.135836	ns	SDup	mPFC.only
ENSMUSG00000031548	Sfrp1	0.451453	-0.96197	8.21363e-05	-0.362415	ns	SDdown	mPFC.only
ENSMUSG00000039934	Pion	0.452099	-0.172454	2.92756e-05	-0.364688	ns	SDdown	mPFC.only
ENSMUSG00000028645	Slc2a1	0.452302	0.0609003	6.54971e-05	0.522358	ns	SDup	mPFC.only
ENSMUSG00000015568	Lpl	0.452302	-0.418931	0.0429098	-0.128611	ns	SDdown	mPFC.only
ENSMUSG00000028530	Jak1	0.452302	0.0477448	0.00675125	-0.0969511	ns	SDdown	mPFC.only
ENSMUSG00000037519	Ppfia1	0.452302	-0.0945481	0.000171103	0.168573	ns	SDup	mPFC.only
ENSMUSG00000034613	Ppm1h	0.452316	0.154531	7.20953e-10	0.339867	ns	SDup	mPFC.only
ENSMUSG00000010080	Epn3	0.452316	-1.52154	0.00452164	-0.397734	ns	SDdown	mPFC.only
ENSMUSG00000030431	2210411K11Rik	0.452316	-0.422177	0.0237679	-0.561216	ns	SDdown	mPFC.only
ENSMUSG00000026347	Tmem163	0.45245	0.0412564	0.00248962	0.254228	ns	SDup	mPFC.only
ENSMUSG00000063077	Kif1b	0.453025	-0.0341222	3.72482e-06	-0.162152	ns	SDdown	mPFC.only
ENSMUSG00000033055	Ankrd54	0.453439	-0.0606518	0.000947301	0.393575	ns	SDup	mPFC.only
ENSMUSG00000070000	Fcho1	0.453439	-0.0988781	0.0353833	0.288295	ns	SDup	mPFC.only
ENSMUSG00000029276	Glmn	0.453439	-0.266848	0.000783516	-0.309883	ns	SDdown	mPFC.only
ENSMUSG00000040003	Magi2	0.454212	0.104069	0.000764175	0.036417	ns	SDup	mPFC.only
ENSMUSG00000026374	Tsn	0.454925	-0.120056	0.00166051	-0.168962	ns	SDdown	mPFC.only
ENSMUSG00000043629	1700019D03Rik	0.454925	-0.169921	0.0412463	-0.14532	ns	SDdown	mPFC.only
ENSMUSG00000039208	Metrnl	0.454925	-0.0404433	1.01089e-10	0.85386	ns	SDup	mPFC.only
ENSMUSG00000040022	Rab11fip2	0.455049	-0.138481	1.59518e-06	-0.327435	ns	SDdown	mPFC.only
ENSMUSG00000011382	Dhdh	0.456044	-0.26776	2.16246e-07	-0.333228	ns	SDdown	mPFC.only
ENSMUSG00000032565	Nudt16	0.456312	-0.249854	1.64197e-15	-0.602154	ns	SDdown	mPFC.only
ENSMUSG00000021495	Fam193b	0.457464	0.103758	0.000417663	0.468379	ns	SDup	mPFC.only
ENSMUSG00000049265	Kcnk3	0.457464	-0.118068	0.000191669	0.336845	ns	SDup	mPFC.only
ENSMUSG00000022853	Ehhadh	0.457664	-0.321637	2.25501e-05	-0.384933	ns	SDdown	mPFC.only
ENSMUSG00000034042	Gpbp1l1	0.458037	0.0463133	0.00733879	0.130914	ns	SDup	mPFC.only
ENSMUSG00000013089	Etv5	0.458746	0.178477	9.40342e-24	0.684677	ns	SDup	mPFC.only
ENSMUSG00000006344	Ggt5	0.45943	-0.818838	0.00496731	0.499687	ns	SDup	mPFC.only
ENSMUSG00000007989	Fzd3	0.45943	0.162363	0.0309204	-0.0365785	ns	SDdown	mPFC.only
ENSMUSG00000054715	Zscan22	0.459697	0.165459	2.86507e-11	0.353766	ns	SDup	mPFC.only
ENSMUSG00000015850	Adamtsl4	0.459697	-0.35761	0.0125663	0.450244	ns	SDup	mPFC.only
ENSMUSG00000020275	Rel	0.459697	-0.153279	0.00962759	0.194267	ns	SDup	mPFC.only
ENSMUSG00000016128	Stard13	0.459912	-0.433731	0.00246433	0.202255	ns	SDup	mPFC.only
ENSMUSG00000020774	Aspa	0.459912	-0.602971	0.0103144	-0.398093	ns	SDdown	mPFC.only
ENSMUSG00000002233	Rhoc	0.460274	-0.564639	0.0339351	0.261635	ns	SDup	mPFC.only
ENSMUSG00000037148	Arhgap10	0.461712	-0.251862	2.55653e-08	-0.290865	ns	SDdown	mPFC.only
ENSMUSG00000020733	Slc9a3r1	0.461712	-0.30784	0.0413902	0.270507	ns	SDup	mPFC.only
ENSMUSG00000029528	Pxn	0.461712	-0.233397	0.00140893	0.277304	ns	SDup	mPFC.only
ENSMUSG00000037492	Zmat4	0.461712	0.151223	8.34852e-10	-0.470563	ns	SDdown	mPFC.only
ENSMUSG00000021730	Hcn1	0.461764	0.124775	0.0319923	0.0979984	ns	SDup	mPFC.only
ENSMUSG00000030683	Sez6l2	0.462292	0.105487	0.0210924	0.288111	ns	SDup	mPFC.only
ENSMUSG00000024579	Pcyox1l	0.462292	0.296538	0.00331205	0.220459	ns	SDup	mPFC.only
ENSMUSG00000025047	Pdcd11	0.462292	0.147004	3.92746e-06	0.381888	ns	SDup	mPFC.only
ENSMUSG00000032350	Gclc	0.462292	-0.196125	1.7052e-05	-0.169589	ns	SDdown	mPFC.only
ENSMUSG00000044982	Sft2d3	0.462292	-0.462674	0.000339302	-0.316474	ns	SDdown	mPFC.only
ENSMUSG00000045980	Tmem104	0.462292	0.213921	0.0114302	0.439641	ns	SDup	mPFC.only
ENSMUSG00000015476	Prrt1	0.462292	0.175453	2.66061e-15	0.476344	ns	SDup	mPFC.only
ENSMUSG00000021756	Il6st	0.462292	-0.104004	1.81103e-05	0.160996	ns	SDup	mPFC.only
ENSMUSG00000001128	Cfp	0.462292	0.45114	6.37521e-12	1.15939	ns	SDup	mPFC.only
ENSMUSG00000074582	Arfgef2	0.462292	-0.0305084	0.00929736	-0.0356588	ns	SDdown	mPFC.only
ENSMUSG00000031858	Mau2	0.462292	0.079963	6.31853e-05	0.232239	ns	SDup	mPFC.only
ENSMUSG00000005087	Cd44	0.462292	-0.534982	0.000378704	-0.548339	ns	SDdown	mPFC.only
ENSMUSG00000001150	Mcm3ap	0.46285	0.0717272	0.0449281	0.135461	ns	SDup	mPFC.only
ENSMUSG00000036281	Snapc4	0.463762	-0.0523279	0.0332039	0.0153926	ns	SDup	mPFC.only
ENSMUSG00000068115	Ninl	0.464605	-0.29031	2.66101e-12	-0.53207	ns	SDdown	mPFC.only
ENSMUSG00000017679	Ttpal	0.465437	0.142766	0.0388009	0.108002	ns	SDup	mPFC.only
ENSMUSG00000028476	Reck	0.465595	-0.527308	3.09584e-05	-0.244847	ns	SDdown	mPFC.only
ENSMUSG00000028189	Ctbs	0.465595	-0.314639	2.46405e-05	-0.333136	ns	SDdown	mPFC.only
ENSMUSG00000035397	Klf16	0.465595	-0.152016	2.09155e-06	-0.233698	ns	SDdown	mPFC.only
ENSMUSG00000036432	Siah2	0.466272	0.317841	5.8459e-14	0.360337	ns	SDup	mPFC.only
ENSMUSG00000068748	Ptprz1	0.466272	-0.0153064	0.00626252	-0.112604	ns	SDdown	mPFC.only
ENSMUSG00000038055	Dexi	0.466775	-0.023653	0.00595835	0.287525	ns	SDup	mPFC.only
ENSMUSG00000055024	Ep300	0.466775	0.0657085	0.002019	0.00348221	ns	SDup	mPFC.only
ENSMUSG00000023032	Slc4a8	0.467832	0.103982	0.00512495	-0.0264516	ns	SDdown	mPFC.only
ENSMUSG00000034235	Usp54	0.467832	0.0972839	1.55067e-05	0.300702	ns	SDup	mPFC.only
ENSMUSG00000050310	Rictor	0.469329	0.109631	5.12051e-05	-0.179608	ns	SDdown	mPFC.only
ENSMUSG00000006498	Ptbp1	0.469448	-0.0176198	0.000917834	0.340503	ns	SDup	mPFC.only
ENSMUSG00000003119	Cdk12	0.469459	-0.0512667	0.00875246	0.0371195	ns	SDup	mPFC.only
ENSMUSG00000019861	Gopc	0.469459	-0.0265754	0.0384949	-0.131549	ns	SDdown	mPFC.only
ENSMUSG00000039478	Efha2	0.469459	0.0687709	8.84777e-07	-0.390118	ns	SDdown	mPFC.only
ENSMUSG00000045414	1190002N15Rik	0.469459	-0.183537	1.1654e-12	-0.616003	ns	SDdown	mPFC.only
ENSMUSG00000026309	Ilkap	0.469459	0.160384	0.00124499	0.185585	ns	SDup	mPFC.only
ENSMUSG00000040276	Pacsin1	0.469459	0.105636	0.0214103	0.30961	ns	SDup	mPFC.only
ENSMUSG00000041328	Pcf11	0.469459	0.00292309	0.0246156	0.168435	ns	SDup	mPFC.only
ENSMUSG00000012296	Tjap1	0.469915	0.337121	1.52595e-06	0.714569	ns	SDup	mPFC.only
ENSMUSG00000039480	Nt5dc1	0.47023	-0.669441	0.000459679	-0.365298	ns	SDdown	mPFC.only
ENSMUSG00000055866	Per2	0.470298	0.111887	2.28795e-33	0.983978	ns	SDup	mPFC.only
ENSMUSG00000025724	Sec11a	0.470745	0.112531	0.0309344	0.111194	ns	SDup	mPFC.only
ENSMUSG00000021273	Fdft1	0.470933	0.115293	0.000225823	-0.0702488	ns	SDdown	mPFC.only
ENSMUSG00000000197	Nalcn	0.470933	0.106548	0.000126414	-0.215155	ns	SDdown	mPFC.only
ENSMUSG00000027610	Gss	0.470933	0.258373	0.0100552	0.136573	ns	SDup	mPFC.only
ENSMUSG00000051444	Bbs12	0.470933	0.400429	2.77901e-05	0.288187	ns	SDup	mPFC.only
ENSMUSG00000024350	Dnajc18	0.47097	0.000866758	0.0066032	-0.0861517	ns	SDdown	mPFC.only
ENSMUSG00000020423	Btg2	0.471015	0.288758	0.0430479	0.333855	ns	SDup	mPFC.only
ENSMUSG00000042032	Mat2b	0.471355	-0.167484	6.64672e-17	-0.430951	ns	SDdown	mPFC.only
ENSMUSG00000036975	Tmem177	0.471355	0.100389	5.28063e-05	0.207139	ns	SDup	mPFC.only
ENSMUSG00000038178	Slc43a2	0.471355	0.174904	0.00398438	0.201266	ns	SDup	mPFC.only
ENSMUSG00000026568	Brp44	0.471355	-0.249515	0.0469587	-0.14436	ns	SDdown	mPFC.only
ENSMUSG00000028743	Akr7a5	0.471355	0.23201	0.0159022	0.319835	ns	SDup	mPFC.only
ENSMUSG00000060147	Serpinb6a	0.471881	-0.100048	0.00130089	0.216258	ns	SDup	mPFC.only
ENSMUSG00000031217	Efnb1	0.471881	0.104864	1.21915e-06	0.688681	ns	SDup	mPFC.only
ENSMUSG00000052915	Msl1	0.471881	0.116907	6.22055e-13	0.261654	ns	SDup	mPFC.only
ENSMUSG00000006342	Susd2	0.471881	-0.175548	0.000571582	-0.326657	ns	SDdown	mPFC.only
ENSMUSG00000060600	Eno3	0.471881	-0.64354	0.000704309	-0.273705	ns	SDdown	mPFC.only
ENSMUSG00000063889	Crem	0.471881	0.388206	3.50417e-18	0.735381	ns	SDup	mPFC.only
ENSMUSG00000028403	Zdhhc21	0.471881	-0.0456101	0.000458912	-0.192666	ns	SDdown	mPFC.only
ENSMUSG00000028696	Ipp	0.471881	0.171324	0.00475295	-0.171842	ns	SDdown	mPFC.only
ENSMUSG00000040669	Phc1	0.471881	0.0958509	0.00765377	0.131228	ns	SDup	mPFC.only
ENSMUSG00000033705	Stard9	0.471881	-0.198813	0.0292832	0.0322061	ns	SDup	mPFC.only
ENSMUSG00000032940	Rbm11	0.471881	-0.367944	6.6273e-23	-0.991317	ns	SDdown	mPFC.only
ENSMUSG00000090812	Samd15	0.471881	0.592472	3.34501e-07	0.450324	ns	SDup	mPFC.only
ENSMUSG00000018593	Sparc	0.471881	-0.0758378	0.0429412	0.133069	ns	SDup	mPFC.only
ENSMUSG00000002504	Slc9a3r2	0.471881	0.164691	4.59055e-05	0.54566	ns	SDup	mPFC.only
ENSMUSG00000002010	Idh3g	0.471881	0.0855287	0.0186478	0.102556	ns	SDup	mPFC.only
ENSMUSG00000027810	Eif2a	0.471881	-0.255342	0.0264329	-0.172529	ns	SDdown	mPFC.only
ENSMUSG00000006262	Mobkl1a	0.471881	-0.226325	0.00284179	-0.259426	ns	SDdown	mPFC.only
ENSMUSG00000085644	2310015A10Rik	0.471881	-0.346416	1.17351e-05	-0.355997	ns	SDdown	mPFC.only
ENSMUSG00000028771	Ptpn12	0.471881	0.11585	7.82471e-08	0.287506	ns	SDup	mPFC.only
ENSMUSG00000020821	Kif1c	0.471881	-0.226741	0.0252468	0.177826	ns	SDup	mPFC.only
ENSMUSG00000013646	Sh3bp5l	0.471881	0.0778287	5.33442e-05	0.439777	ns	SDup	mPFC.only
ENSMUSG00000050587	Lrrc4c	0.471881	0.0667553	3.0907e-08	-0.334299	ns	SDdown	mPFC.only
ENSMUSG00000040420	Cdh18	0.472183	0.153915	3.37708e-07	-0.35323	ns	SDdown	mPFC.only
ENSMUSG00000020057	Dram1	0.47222	0.593499	0.00173477	0.473253	ns	SDup	mPFC.only
ENSMUSG00000062376	2010012O05Rik	0.472358	-0.249131	3.0471e-09	-0.307307	ns	SDdown	mPFC.only
ENSMUSG00000075463	4930594M22Rik	0.472358	-0.530978	8.64355e-06	-0.84072	ns	SDdown	mPFC.only
ENSMUSG00000028894	Inpp5b	0.472358	0.0483844	5.28063e-05	0.151178	ns	SDup	mPFC.only
ENSMUSG00000042066	Tmcc2	0.472843	0.104686	0.0156278	0.196356	ns	SDup	mPFC.only
ENSMUSG00000028568	Btf3l4	0.473055	-0.278427	4.33164e-08	-0.382694	ns	SDdown	mPFC.only
ENSMUSG00000030275	Etnk1	0.473463	0.126429	0.0188577	0.0064166	ns	SDup	mPFC.only
ENSMUSG00000030172	Erc1	0.473953	0.110501	7.67197e-07	0.230761	ns	SDup	mPFC.only
ENSMUSG00000074340	Ovgp1	0.474035	-0.540068	0.00102398	-0.305633	ns	SDdown	mPFC.only
ENSMUSG00000030498	Gas2	0.474035	-0.219446	8.31932e-06	-0.351031	ns	SDdown	mPFC.only
ENSMUSG00000019907	Ppp1r12a	0.474035	0.0805994	0.0177917	0.0444627	ns	SDup	mPFC.only
ENSMUSG00000021185	9030617O03Rik	0.474035	-0.416572	0.000118073	-0.264073	ns	SDdown	mPFC.only
ENSMUSG00000039943	Plcb4	0.474035	0.098091	0.0184395	-0.100435	ns	SDdown	mPFC.only
ENSMUSG00000047767	Atg16l2	0.474035	0.114699	8.24374e-05	0.368858	ns	SDup	mPFC.only
ENSMUSG00000020212	Mdm1	0.47427	0.221191	1.18328e-09	0.43448	ns	SDup	mPFC.only
ENSMUSG00000024191	Bnip1	0.474339	0.244819	0.0380836	-0.140069	ns	SDdown	mPFC.only
ENSMUSG00000027424	8430406I07Rik	0.474356	0.497847	1.17426e-06	0.335801	ns	SDup	mPFC.only
ENSMUSG00000022679	Mpv17l	0.475281	-0.276056	1.50724e-06	-0.312286	ns	SDdown	mPFC.only
ENSMUSG00000039046	Usp6nl	0.475281	-0.172952	7.90338e-06	-0.191455	ns	SDdown	mPFC.only
ENSMUSG00000037646	Vps13b	0.475281	0.0809854	3.39831e-06	-0.19197	ns	SDdown	mPFC.only
ENSMUSG00000029144	Gtf3c2	0.475281	0.0224346	0.000354606	0.0922773	ns	SDup	mPFC.only
ENSMUSG00000041203	2310036O22Rik	0.475281	0.0235204	0.000321384	0.195562	ns	SDup	mPFC.only
ENSMUSG00000039307	Hexdc	0.475281	-0.290444	0.0176229	-0.135703	ns	SDdown	mPFC.only
ENSMUSG00000033943	Mga	0.475281	0.0815482	0.0167166	-0.0347224	ns	SDdown	mPFC.only
ENSMUSG00000028051	Hcn3	0.475281	0.237998	0.0026812	0.458205	ns	SDup	mPFC.only
ENSMUSG00000049303	Syt12	0.476251	-0.0920924	5.85076e-12	0.580826	ns	SDup	mPFC.only
ENSMUSG00000047388	Atmin	0.476542	0.0521079	0.000764204	0.149011	ns	SDup	mPFC.only
ENSMUSG00000022090	Pdlim2	0.476549	-1.23859	0.0046777	-0.14704	ns	SDdown	mPFC.only
ENSMUSG00000028207	Asph	0.476572	-0.0933556	1.44187e-05	-0.260952	ns	SDdown	mPFC.only
ENSMUSG00000038738	Shank1	0.476702	0.062375	0.0216264	0.426309	ns	SDup	mPFC.only
ENSMUSG00000032867	Fbxw8	0.477017	0.093435	0.0114708	0.312963	ns	SDup	mPFC.only
ENSMUSG00000036568	BC032203	0.477355	0.102007	0.00413064	0.097271	ns	SDup	mPFC.only
ENSMUSG00000002602	Axl	0.477355	-0.23376	0.000378837	-0.180462	ns	SDdown	mPFC.only
ENSMUSG00000091395	Gm6297	0.477659	-0.113928	3.2972e-11	-0.86559	ns	SDdown	mPFC.only
ENSMUSG00000033732	Sf3b3	0.477975	0.150232	5.15043e-08	0.153893	ns	SDup	mPFC.only
ENSMUSG00000034413	Neurl1b	0.477975	0.2536	1.93971e-05	-0.234552	ns	SDdown	mPFC.only
ENSMUSG00000072568	Fam84b	0.477975	-0.724137	2.21991e-08	0.533441	ns	SDup	mPFC.only
ENSMUSG00000059878	Zfp422	0.477975	0.250326	0.0271443	-0.121449	ns	SDdown	mPFC.only
ENSMUSG00000073073	Gm8098	0.478191	-0.61347	1.78809e-05	-0.287074	ns	SDdown	mPFC.only
ENSMUSG00000033902	Mapkbp1	0.478261	-0.0856382	0.00162679	0.186492	ns	SDup	mPFC.only
ENSMUSG00000051674	Dcun1d4	0.479234	0.127571	0.00439535	-0.18204	ns	SDdown	mPFC.only
ENSMUSG00000086809	2610037D02Rik	0.479234	-0.602311	0.039115	-0.0883743	ns	SDdown	mPFC.only
ENSMUSG00000075033	Fam55c	0.479234	0.112637	0.00109754	-0.17045	ns	SDdown	mPFC.only
ENSMUSG00000023852	Chd1	0.479234	0.0889133	0.0416296	-0.00729498	ns	SDdown	mPFC.only
ENSMUSG00000040997	Abhd4	0.479501	-0.077173	0.0419488	0.125231	ns	SDup	mPFC.only
ENSMUSG00000026199	Ankzf1	0.47991	0.0750538	0.0109274	0.150965	ns	SDup	mPFC.only
ENSMUSG00000057246	BC051142	0.47991	-0.52818	2.61614e-05	-0.553424	ns	SDdown	mPFC.only
ENSMUSG00000057963	Itpk1	0.47991	0.0925701	0.00394247	0.412588	ns	SDup	mPFC.only
ENSMUSG00000035342	Lzts2	0.47991	-0.0605268	0.00442869	0.578193	ns	SDup	mPFC.only
ENSMUSG00000022122	Ednrb	0.47991	-0.111451	7.11874e-06	-0.248262	ns	SDdown	mPFC.only
ENSMUSG00000038538	Ubn2	0.47991	0.0854842	0.00969871	0.0968763	ns	SDup	mPFC.only
ENSMUSG00000023075	Akirin1	0.47991	0.0132156	0.00445153	0.147456	ns	SDup	mPFC.only
ENSMUSG00000040139	9430038I01Rik	0.47991	0.114805	0.000512178	-0.44856	ns	SDdown	mPFC.only
ENSMUSG00000045005	Fzd5	0.48023	0.0378822	0.00216595	-0.0509314	ns	SDdown	mPFC.only
ENSMUSG00000026587	Astn1	0.480263	0.0576701	4.76057e-06	-0.207779	ns	SDdown	mPFC.only
ENSMUSG00000040713	Creg1	0.480263	-0.151243	9.55851e-10	-0.267253	ns	SDdown	mPFC.only
ENSMUSG00000039629	Fam40b	0.480263	-0.807942	1.7648e-06	-0.367455	ns	SDdown	mPFC.only
ENSMUSG00000020190	Mknk2	0.480263	-0.0893966	0.000218186	0.477264	ns	SDup	mPFC.only
ENSMUSG00000024085	Man2a1	0.480265	0.289533	2.07338e-08	-0.367502	ns	SDdown	mPFC.only
ENSMUSG00000026788	Zbtb43	0.480751	0.00692203	0.00287603	0.0854243	ns	SDup	mPFC.only
ENSMUSG00000030401	Rtn2	0.480751	0.19136	0.0401517	0.203326	ns	SDup	mPFC.only
ENSMUSG00000025269	Apex2	0.480751	-0.0980354	2.59926e-06	0.377085	ns	SDup	mPFC.only
ENSMUSG00000049420	Tmem200a	0.480751	0.374483	1.32827e-08	0.514593	ns	SDup	mPFC.only
ENSMUSG00000038312	Edem2	0.481063	-0.181622	0.0014278	0.194051	ns	SDup	mPFC.only
ENSMUSG00000026514	Cnih3	0.481063	0.184376	0.0206241	-0.141698	ns	SDdown	mPFC.only
ENSMUSG00000049401	Ogfr	0.481416	0.131902	0.00798139	0.315996	ns	SDup	mPFC.only
ENSMUSG00000030771	Micalcl	0.481421	-0.197911	1.19118e-08	0.631505	ns	SDup	mPFC.only
ENSMUSG00000027130	Slc12a6	0.481448	0.0896546	0.0250898	-0.0980085	ns	SDdown	mPFC.only
ENSMUSG00000026558	Uck2	0.481448	0.218043	4.23059e-06	0.333597	ns	SDup	mPFC.only
ENSMUSG00000007653	Gabrb2	0.481448	0.0638715	0.00198043	-0.287872	ns	SDdown	mPFC.only
ENSMUSG00000020585	Laptm4a	0.481448	-0.149152	0.0339351	-0.164383	ns	SDdown	mPFC.only
ENSMUSG00000078690	A230006K03Rik	0.481448	-0.125065	0.0443872	-0.0630558	ns	SDdown	mPFC.only
ENSMUSG00000021700	Rab3c	0.481448	0.0920666	0.0230086	-0.0666263	ns	SDdown	mPFC.only
ENSMUSG00000027108	Ola1	0.481492	0.122219	0.00928867	-0.182617	ns	SDdown	mPFC.only
ENSMUSG00000027635	Dsn1	0.481492	-0.726092	7.83912e-07	-0.402501	ns	SDdown	mPFC.only
ENSMUSG00000027940	Tpm3	0.481492	0.0762259	2.43509e-09	0.200436	ns	SDup	mPFC.only
ENSMUSG00000026479	Lamc2	0.482625	-1.00706	4.1393e-10	-0.374597	ns	SDdown	mPFC.only
ENSMUSG00000045948	Mrps12	0.483411	0.251766	0.00988973	0.202818	ns	SDup	mPFC.only
ENSMUSG00000092050	5330439K02Rik	0.483734	0.0818438	0.001644	0.315125	ns	SDup	mPFC.only
ENSMUSG00000044794	9330133O14Rik	0.483806	-0.0239809	8.76808e-18	-0.761078	ns	SDdown	mPFC.only
ENSMUSG00000026879	Gsn	0.483807	-0.390758	0.033153	0.242816	ns	SDup	mPFC.only
ENSMUSG00000022091	Sorbs3	0.483807	-0.52565	0.00624913	0.452539	ns	SDup	mPFC.only
ENSMUSG00000060923	Acyp2	0.483864	0.233825	0.0241413	-0.139679	ns	SDdown	mPFC.only
ENSMUSG00000046711	Hmga1	0.483864	-0.0957629	6.0569e-07	0.532842	ns	SDup	mPFC.only
ENSMUSG00000040896	Kcnd3	0.483864	0.103412	0.0278983	0.0878587	ns	SDup	mPFC.only
ENSMUSG00000041974	2310008H04Rik	0.484063	-0.117505	0.00643864	0.326586	ns	SDup	mPFC.only
ENSMUSG00000041297	Cdk13	0.484442	0.0656244	0.014091	0.0498402	ns	SDup	mPFC.only
ENSMUSG00000057054	Inca1	0.484495	-0.215417	0.00313659	-0.449104	ns	SDdown	mPFC.only
ENSMUSG00000039990	2700050L05Rik	0.484495	0.195759	7.94586e-06	0.190924	ns	SDup	mPFC.only
ENSMUSG00000059981	Taok2	0.485008	0.0331318	4.08821e-05	0.286392	ns	SDup	mPFC.only
ENSMUSG00000057835	Zfp119a	0.485008	-0.131963	0.00362112	-0.391919	ns	SDdown	mPFC.only
ENSMUSG00000004931	Apba3	0.485008	0.216977	0.0255909	0.692041	ns	SDup	mPFC.only
ENSMUSG00000033106	Slc7a6os	0.485008	-0.260718	0.0240375	-0.150742	ns	SDdown	mPFC.only
ENSMUSG00000085037	4933421O10Rik	0.485008	-0.191043	3.82556e-05	-0.211857	ns	SDdown	mPFC.only
ENSMUSG00000020315	Spnb2	0.48547	-0.0637632	0.0420196	-0.0759183	ns	SDdown	mPFC.only
ENSMUSG00000049100	Pcdh10	0.485557	-0.0313083	2.12117e-07	-0.318515	ns	SDdown	mPFC.only
ENSMUSG00000028876	Epha10	0.48566	0.156576	1.5765e-09	0.666301	ns	SDup	mPFC.only
ENSMUSG00000017830	Dhx58	0.486211	-0.082315	0.00582854	0.506177	ns	SDup	mPFC.only
ENSMUSG00000024049	Myom1	0.486211	-0.628046	0.0109659	0.316271	ns	SDup	mPFC.only
ENSMUSG00000015176	Nolc1	0.486211	0.139683	2.09729e-05	0.15389	ns	SDup	mPFC.only
ENSMUSG00000037112	Sik2	0.486211	0.17134	2.64593e-15	0.628579	ns	SDup	mPFC.only
ENSMUSG00000029231	Pdgfra	0.486211	-0.239657	0.000826046	-0.1514	ns	SDdown	mPFC.only
ENSMUSG00000022206	Npr3	0.486211	-1.03598	0.00151453	0.115033	ns	SDup	mPFC.only
ENSMUSG00000016921	Srsf6	0.486211	0.148363	0.0283299	0.151238	ns	SDup	mPFC.only
ENSMUSG00000042943	4922501L14Rik	0.486211	-0.070321	8.65292e-12	-0.543776	ns	SDdown	mPFC.only
ENSMUSG00000026843	Fubp3	0.486211	-0.203408	6.78599e-05	-0.195255	ns	SDdown	mPFC.only
ENSMUSG00000010453	4632411B12Rik	0.486211	0.105316	3.42417e-07	0.258306	ns	SDup	mPFC.only
ENSMUSG00000035367	Rmi1	0.486211	-0.0214826	0.0499647	-0.201563	ns	SDdown	mPFC.only
ENSMUSG00000030528	Blm	0.486211	-0.371124	8.85962e-15	-0.743844	ns	SDdown	mPFC.only
ENSMUSG00000030726	Pold3	0.486211	-0.0541727	0.0010821	0.116368	ns	SDup	mPFC.only
ENSMUSG00000029009	Mthfr	0.486211	-0.152938	0.00249586	0.310103	ns	SDup	mPFC.only
ENSMUSG00000054976	9430031J16Rik	0.486324	0.162459	2.51683e-12	-0.643909	ns	SDdown	mPFC.only
ENSMUSG00000059743	Fdps	0.486373	0.168071	0.00104577	-0.0410109	ns	SDdown	mPFC.only
ENSMUSG00000041119	Pde9a	0.486548	-0.120437	0.0206546	0.2846	ns	SDup	mPFC.only
ENSMUSG00000003929	Zfp81	0.486548	0.10759	0.00182009	-0.288027	ns	SDdown	mPFC.only
ENSMUSG00000039911	Spsb1	0.486548	0.142672	0.00827749	0.369821	ns	SDup	mPFC.only
ENSMUSG00000026380	Tcfcp2l1	0.486548	-0.411651	0.0170245	0.201243	ns	SDup	mPFC.only
ENSMUSG00000022898	Dscr3	0.486548	0.0186198	9.75733e-05	-0.106743	ns	SDdown	mPFC.only
ENSMUSG00000073476	Gm10516	0.486548	-1.11	0.00228529	0.19128	ns	SDup	mPFC.only
ENSMUSG00000039431	Mtmr7	0.486548	-0.029745	2.03821e-09	-0.211067	ns	SDdown	mPFC.only
ENSMUSG00000038456	Dennd2a	0.486714	-0.167616	5.00947e-05	0.356074	ns	SDup	mPFC.only
ENSMUSG00000021943	Gdf10	0.486714	0.0808316	1.10774e-05	0.475074	ns	SDup	mPFC.only
ENSMUSG00000028759	Hp1bp3	0.486714	-0.0542914	2.53091e-11	-0.137707	ns	SDdown	mPFC.only
ENSMUSG00000060227	Casc4	0.486864	-0.0557598	0.0358633	-0.0431159	ns	SDdown	mPFC.only
ENSMUSG00000060206	Zfp462	0.486864	0.0995283	0.000267595	0.186436	ns	SDup	mPFC.only
ENSMUSG00000005034	Prkacb	0.486864	0.0416477	0.0214482	-0.118737	ns	SDdown	mPFC.only
ENSMUSG00000086448	9330162012Rik	0.486895	-0.358101	0.0209401	-0.264368	ns	SDdown	mPFC.only
ENSMUSG00000057440	Mpp7	0.48696	-0.277837	0.0155712	-0.171392	ns	SDdown	mPFC.only
ENSMUSG00000007440	Pcdha1	0.487583	0.121266	0.00947786	-0.106434	ns	SDdown	mPFC.only
ENSMUSG00000057469	E2f6	0.488034	0.120166	1.78013e-14	0.346601	ns	SDup	mPFC.only
ENSMUSG00000003848	Nob1	0.488034	0.1342	0.0495254	0.212742	ns	SDup	mPFC.only
ENSMUSG00000031826	Usp10	0.488046	0.158167	6.08875e-06	0.209282	ns	SDup	mPFC.only
ENSMUSG00000085164	Gm16704	0.488046	-0.663837	7.06759e-06	-0.611156	ns	SDdown	mPFC.only
ENSMUSG00000054752	Fsd1l	0.488046	0.10298	0.0431481	0.037576	ns	SDup	mPFC.only
ENSMUSG00000049649	Gpr3	0.488949	0.224476	3.20999e-31	1.45204	ns	SDup	mPFC.only
ENSMUSG00000041180	Hectd2	0.488949	0.207871	4.45305e-09	0.503351	ns	SDup	mPFC.only
ENSMUSG00000063888	Rpl7l1	0.488949	0.0499699	5.69132e-08	0.245806	ns	SDup	mPFC.only
ENSMUSG00000059895	Ptp4a3	0.489143	-0.250367	0.0181912	0.322127	ns	SDup	mPFC.only
ENSMUSG00000037681	Esyt3	0.489143	-0.0718208	0.0022491	-0.643608	ns	SDdown	mPFC.only
ENSMUSG00000026313	Hdac4	0.489428	0.109371	6.25283e-05	0.560865	ns	SDup	mPFC.only
ENSMUSG00000010461	Eya4	0.489428	-0.260933	0.000136992	-0.360691	ns	SDdown	mPFC.only
ENSMUSG00000033272	Slc35a4	0.489514	0.00371994	0.00205774	0.207933	ns	SDup	mPFC.only
ENSMUSG00000034488	Edil3	0.489514	0.0864406	0.0176257	-0.219769	ns	SDdown	mPFC.only
ENSMUSG00000027933	Ints3	0.489885	0.115353	0.0186601	0.183088	ns	SDup	mPFC.only
ENSMUSG00000016528	Mapkapk2	0.489885	-0.229886	0.000298109	0.273841	ns	SDup	mPFC.only
ENSMUSG00000028578	5830433M19Rik	0.490055	0.0962866	1.18799e-05	0.389939	ns	SDup	mPFC.only
ENSMUSG00000019726	Lyst	0.490371	0.10466	0.00107376	0.106235	ns	SDup	mPFC.only
ENSMUSG00000035547	Capn5	0.490371	0.0425993	0.010096	-0.160526	ns	SDdown	mPFC.only
ENSMUSG00000042524	Sun2	0.490764	-0.180187	0.0027102	-0.321177	ns	SDdown	mPFC.only
ENSMUSG00000040586	Ofd1	0.491374	-0.226531	3.70701e-09	-0.514791	ns	SDdown	mPFC.only
ENSMUSG00000031751	Amfr	0.491577	-0.114746	0.0195347	-0.055916	ns	SDdown	mPFC.only
ENSMUSG00000052397	Ezr	0.491577	-0.475081	3.06848e-22	0.607685	ns	SDup	mPFC.only
ENSMUSG00000026404	Ddx59	0.491577	-0.22475	0.0444843	-0.15231	ns	SDdown	mPFC.only
ENSMUSG00000039164	Naif1	0.491875	-0.0949389	0.00955705	0.312551	ns	SDup	mPFC.only
ENSMUSG00000049516	Spty2d1	0.492206	0.0429321	0.0371881	0.170253	ns	SDup	mPFC.only
ENSMUSG00000002984	Tomm40	0.492743	0.1224	0.0303214	0.426675	ns	SDup	mPFC.only
ENSMUSG00000050822	Slc29a4	0.492992	-0.3192	0.00174053	0.676607	ns	SDup	mPFC.only
ENSMUSG00000006527	Sfmbt1	0.492992	0.0566271	1.68955e-05	-0.217952	ns	SDdown	mPFC.only
ENSMUSG00000090498	Kcnb2	0.493592	0.261572	1.36986e-08	-0.518893	ns	SDdown	mPFC.only
ENSMUSG00000022211	Lrrc16b	0.493592	0.161105	0.000471588	0.549148	ns	SDup	mPFC.only
ENSMUSG00000063550	Nup98	0.493928	0.122387	0.0280872	0.121075	ns	SDup	mPFC.only
ENSMUSG00000033669	Zfp7	0.494094	0.190007	3.67586e-05	0.280472	ns	SDup	mPFC.only
ENSMUSG00000028005	Gucy1b3	0.494094	-0.057078	1.2545e-08	-0.31544	ns	SDdown	mPFC.only
ENSMUSG00000063052	Lrrc40	0.494094	-0.212888	9.31033e-05	-0.28045	ns	SDdown	mPFC.only
ENSMUSG00000019868	Vta1	0.494151	-0.022635	0.00478683	-0.128045	ns	SDdown	mPFC.only
ENSMUSG00000078161	BC007180	0.494315	-0.155574	1.56375e-15	-0.46438	ns	SDdown	mPFC.only
ENSMUSG00000033022	Cdo1	0.494657	-0.230976	0.0160327	0.121277	ns	SDup	mPFC.only
ENSMUSG00000039813	Tbc1d2	0.495401	-0.939345	8.64024e-10	0.960492	ns	SDup	mPFC.only
ENSMUSG00000024238	Zeb1	0.495676	0.0130158	0.0117555	-0.0382157	ns	SDdown	mPFC.only
ENSMUSG00000024978	Gpam	0.495676	-0.058131	0.0153558	-0.0820049	ns	SDdown	mPFC.only
ENSMUSG00000070889	Pgap1	0.495714	0.177814	0.00823305	0.0208578	ns	SDup	mPFC.only
ENSMUSG00000035212	Leprot	0.495714	-0.355753	2.88351e-06	-0.181483	ns	SDdown	mPFC.only
ENSMUSG00000028158	Mttp	0.495714	0.112388	6.71897e-05	-0.271846	ns	SDdown	mPFC.only
ENSMUSG00000026634	Angel2	0.495714	-0.209177	5.38098e-05	-0.131112	ns	SDdown	mPFC.only
ENSMUSG00000030804	Vkorc1	0.495972	0.266185	0.0379488	0.212093	ns	SDup	mPFC.only
ENSMUSG00000075569	Rsph10b2	0.496386	-0.529594	0.0476704	-0.168877	ns	SDdown	mPFC.only
ENSMUSG00000027630	Tbl1xr1	0.496455	-0.0931116	4.47413e-06	-0.394109	ns	SDdown	mPFC.only
ENSMUSG00000025586	Cpeb1	0.496455	-0.0936737	4.15023e-05	-0.236203	ns	SDdown	mPFC.only
ENSMUSG00000025199	Chuk	0.496455	0.0838953	0.0224396	0.213159	ns	SDup	mPFC.only
ENSMUSG00000050511	Oprd1	0.496957	-0.148499	2.4486e-07	0.38874	ns	SDup	mPFC.only
ENSMUSG00000023988	Bysl	0.497473	0.128798	0.00055539	0.350696	ns	SDup	mPFC.only
ENSMUSG00000051236	Msrb3	0.497654	-0.521323	0.0215524	0.0663006	ns	SDup	mPFC.only
ENSMUSG00000041548	Hspb8	0.497654	-0.260008	1.20831e-11	0.553268	ns	SDup	mPFC.only
ENSMUSG00000085028	Gm14462	0.497654	0.117065	5.76058e-17	0.972243	ns	SDup	mPFC.only
ENSMUSG00000074364	Ehd2	0.497654	-0.27067	2.12272e-05	0.336918	ns	SDup	mPFC.only
ENSMUSG00000003849	Nqo1	0.497654	-0.649943	0.0112603	-0.274904	ns	SDdown	mPFC.only
ENSMUSG00000069920	B3gnt9-ps	0.497654	-0.0890217	0.00168119	-0.452082	ns	SDdown	mPFC.only
ENSMUSG00000032897	Nfyc	0.497654	-0.13166	0.0283439	0.155467	ns	SDup	mPFC.only
ENSMUSG00000039737	Prkrip1	0.497734	0.139721	0.0460388	0.160288	ns	SDup	mPFC.only
ENSMUSG00000021814	Anxa7	0.497853	-0.0109313	1.58237e-10	-0.183457	ns	SDdown	mPFC.only
ENSMUSG00000020114	Cand1	0.497925	0.0828858	0.00599951	-0.111102	ns	SDdown	mPFC.only
ENSMUSG00000032702	Kank1	0.498854	-0.177739	0.000394266	0.232998	ns	SDup	mPFC.only
ENSMUSG00000030428	Ttyh1	0.499236	-0.0418584	6.1084e-08	0.166714	ns	SDup	mPFC.only
ENSMUSG00000030729	Pgm2l1	0.499382	0.172651	0.00409304	-0.200325	ns	SDdown	mPFC.only
ENSMUSG00000032508	Myd88	0.499492	0.259753	0.000166844	0.425419	ns	SDup	mPFC.only
ENSMUSG00000091138	E530011L22Rik	0.499948	-0.397848	0.00556043	-0.301246	ns	SDdown	mPFC.only
ENSMUSG00000022159	Rab2b	0.499948	-0.123055	0.00336868	-0.131279	ns	SDdown	mPFC.only
ENSMUSG00000074140	Zfp319	0.499948	0.356077	8.74031e-10	0.561331	ns	SDup	mPFC.only
ENSMUSG00000004558	Ndrg2	0.499988	-0.0773136	0.00208797	0.129599	ns	SDup	mPFC.only
ENSMUSG00000020890	Gucy2e	0.499988	-0.344023	4.9261e-07	-0.547587	ns	SDdown	mPFC.only
ENSMUSG00000022044	Stmn4	0.499988	0.180774	7.85305e-07	-0.272043	ns	SDdown	mPFC.only
ENSMUSG00000026773	Pfkfb3	0.500564	0.125363	1.14655e-35	0.806871	ns	SDup	mPFC.only
ENSMUSG00000025470	Zfp511	0.500948	0.347939	0.00321419	0.169248	ns	SDup	mPFC.only
ENSMUSG00000029056	Pank4	0.501118	0.256243	1.35648e-05	0.357693	ns	SDup	mPFC.only
ENSMUSG00000022849	Hspbap1	0.501363	0.483425	0.00313092	0.175441	ns	SDup	mPFC.only
ENSMUSG00000036510	Cdh8	0.502265	-0.169958	9.92061e-06	-0.321914	ns	SDdown	mPFC.only
ENSMUSG00000061731	Ext1	0.502265	0.197379	0.00394807	-0.0663136	ns	SDdown	mPFC.only
ENSMUSG00000036885	Arhgef26	0.502265	-0.0412134	0.000994926	-0.209143	ns	SDdown	mPFC.only
ENSMUSG00000047824	Pygo2	0.502265	0.0907284	2.18569e-11	0.294252	ns	SDup	mPFC.only
ENSMUSG00000038346	Zfp384	0.502265	0.0583628	6.54319e-11	0.271185	ns	SDup	mPFC.only
ENSMUSG00000042705	Commd10	0.502265	-0.108191	0.000417695	-0.159802	ns	SDdown	mPFC.only
ENSMUSG00000007867	1700019E19Rik	0.502265	0.0319635	0.0155681	0.300128	ns	SDup	mPFC.only
ENSMUSG00000033166	Dis3	0.502364	-0.0436106	0.000337622	-0.246571	ns	SDdown	mPFC.only
ENSMUSG00000026904	Slc4a10	0.502471	-0.195852	0.00172653	-0.176713	ns	SDdown	mPFC.only
ENSMUSG00000064215	Ifi27l1	0.502831	-0.483168	0.013419	0.310001	ns	SDup	mPFC.only
ENSMUSG00000046572	Zfp518b	0.503613	-0.132509	0.00626252	-0.123834	ns	SDdown	mPFC.only
ENSMUSG00000021282	Eif5	0.503613	-0.0852633	9.77818e-05	-0.256684	ns	SDdown	mPFC.only
ENSMUSG00000011832	Evi5l	0.5045	-0.146733	0.0371001	0.115988	ns	SDup	mPFC.only
ENSMUSG00000074733	5830428H23Rik	0.504714	0.245331	0.0080459	0.141992	ns	SDup	mPFC.only
ENSMUSG00000027569	1600027N09Rik	0.505055	-0.0468635	8.94643e-06	0.236335	ns	SDup	mPFC.only
ENSMUSG00000031639	Tlr3	0.505168	-0.370492	0.000171628	-0.323141	ns	SDdown	mPFC.only
ENSMUSG00000038648	Creb3l2	0.505168	0.116799	7.39237e-07	0.294107	ns	SDup	mPFC.only
ENSMUSG00000052102	Gnpda1	0.505168	-0.0149068	0.00227037	0.118572	ns	SDup	mPFC.only
ENSMUSG00000009731	Kcnd1	0.505871	0.195121	8.55008e-06	-0.25825	ns	SDdown	mPFC.only
ENSMUSG00000063268	Parp10	0.50685	-0.523845	0.0376653	0.0814502	ns	SDup	mPFC.only
ENSMUSG00000003062	Stard3nl	0.507137	0.170865	0.00459285	-0.132193	ns	SDdown	mPFC.only
ENSMUSG00000001285	Myg1	0.507316	-0.0376579	9.38032e-05	0.27914	ns	SDup	mPFC.only
ENSMUSG00000024206	Rfx2	0.507316	-0.467848	0.0123789	0.593645	ns	SDup	mPFC.only
ENSMUSG00000025823	Pdia4	0.508228	0.171996	5.58431e-27	0.844803	ns	SDup	mPFC.only
ENSMUSG00000050244	Heatr1	0.508228	0.189662	2.66101e-12	0.365381	ns	SDup	mPFC.only
ENSMUSG00000039646	Vasn	0.508426	-0.44286	1.99238e-05	0.650229	ns	SDup	mPFC.only
ENSMUSG00000047126	Cltc	0.508426	0.054426	0.0135567	-0.129094	ns	SDdown	mPFC.only
ENSMUSG00000051154	Commd3	0.508973	-0.0397433	0.0481414	-0.155191	ns	SDdown	mPFC.only
ENSMUSG00000061080	Lsamp	0.509065	0.0363101	0.00337845	-0.194285	ns	SDdown	mPFC.only
ENSMUSG00000042323	Pbrm1	0.509271	0.0607224	0.000879912	-0.147932	ns	SDdown	mPFC.only
ENSMUSG00000087141	Plcxd2	0.509311	0.0655942	0.00165642	0.216127	ns	SDup	mPFC.only
ENSMUSG00000033931	Rbm34	0.509318	0.0311587	0.000831133	-0.218206	ns	SDdown	mPFC.only
ENSMUSG00000016918	Sulf1	0.509318	-0.507958	0.00759369	0.338256	ns	SDup	mPFC.only
ENSMUSG00000038060	Dlec1	0.509318	-0.421069	0.00061981	0.556032	ns	SDup	mPFC.only
ENSMUSG00000038564	Ift172	0.509318	0.108493	4.81615e-06	0.330474	ns	SDup	mPFC.only
ENSMUSG00000031388	Naa10	0.50945	-0.104383	0.0180441	0.202	ns	SDup	mPFC.only
ENSMUSG00000048330	Ric3	0.509782	-0.0935772	4.55911e-05	-0.228363	ns	SDdown	mPFC.only
ENSMUSG00000032826	Ank2	0.509782	0.0629173	0.00278426	0.00341094	ns	SDup	mPFC.only
ENSMUSG00000029061	Mmp23	0.509979	-0.613299	4.75376e-09	1.45984	ns	SDup	mPFC.only
ENSMUSG00000039678	Tbc1d13	0.51	-0.0848755	0.0021807	0.260179	ns	SDup	mPFC.only
ENSMUSG00000027984	Hadh	0.51	-0.326837	0.0357567	-0.0895995	ns	SDdown	mPFC.only
ENSMUSG00000034163	Zfc3h1	0.510025	0.0663071	0.0176665	0.0855585	ns	SDup	mPFC.only
ENSMUSG00000037876	Jmjd1c	0.510025	0.0864508	0.0202349	-0.012431	ns	SDdown	mPFC.only
ENSMUSG00000025795	Rassf3	0.510025	-0.337132	2.97388e-24	-0.627811	ns	SDdown	mPFC.only
ENSMUSG00000020462	Ccdc104	0.51006	-0.119256	0.00774509	-0.131482	ns	SDdown	mPFC.only
ENSMUSG00000044252	Osbpl1a	0.51006	-0.143277	4.60358e-10	-0.284475	ns	SDdown	mPFC.only
ENSMUSG00000040105	Ppapdc2	0.51006	-0.146229	0.0254202	0.117518	ns	SDup	mPFC.only
ENSMUSG00000040759	Cmtm5	0.51006	-0.240885	0.0445877	0.300666	ns	SDup	mPFC.only
ENSMUSG00000038611	Phrf1	0.51006	0.132802	0.00893209	0.238158	ns	SDup	mPFC.only
ENSMUSG00000025782	Taf3	0.510548	-0.0378363	7.13784e-06	0.234309	ns	SDup	mPFC.only
ENSMUSG00000031513	Leprotl1	0.510548	0.141164	0.010648	0.119552	ns	SDup	mPFC.only
ENSMUSG00000015790	Surf1	0.510548	-0.170389	0.000576797	-0.134129	ns	SDdown	mPFC.only
ENSMUSG00000002625	Akap8l	0.510548	0.0668069	0.000268442	0.15927	ns	SDup	mPFC.only
ENSMUSG00000045294	Insig1	0.510685	-0.112099	5.08028e-20	-0.493972	ns	SDdown	mPFC.only
ENSMUSG00000007817	Zmiz1	0.510685	0.0701973	9.41379e-06	0.436029	ns	SDup	mPFC.only
ENSMUSG00000060601	Nr1h2	0.510685	-0.168114	0.0251457	0.415804	ns	SDup	mPFC.only
ENSMUSG00000004455	Ppp1cc	0.510788	0.155746	4.61082e-07	0.249301	ns	SDup	mPFC.only
ENSMUSG00000091387	Gcnt4	0.510788	-0.108959	2.3021e-09	0.392168	ns	SDup	mPFC.only
ENSMUSG00000052298	Cdc42se2	0.510788	-0.109943	0.000188614	-0.12395	ns	SDdown	mPFC.only
ENSMUSG00000085054	Gm15834	0.510788	-0.428944	1.32661e-09	-1.01522	ns	SDdown	mPFC.only
ENSMUSG00000020900	Myh10	0.510788	0.0603745	0.00779653	-0.0882626	ns	SDdown	mPFC.only
ENSMUSG00000033191	Tie1	0.510788	-0.276031	0.0440667	0.160193	ns	SDup	mPFC.only
ENSMUSG00000020087	Tysnd1	0.510788	0.151121	0.000302945	0.329675	ns	SDup	mPFC.only
ENSMUSG00000028896	Rcc1	0.511267	0.0426366	0.00678985	0.18526	ns	SDup	mPFC.only
ENSMUSG00000034563	Ccpg1	0.511628	0.119047	8.36105e-05	0.207176	ns	SDup	mPFC.only
ENSMUSG00000052551	Adarb2	0.511628	-0.0367985	4.71654e-11	-0.426195	ns	SDdown	mPFC.only
ENSMUSG00000067148	Polr1c	0.511661	0.174717	0.0116751	0.196786	ns	SDup	mPFC.only
ENSMUSG00000022214	Dcaf11	0.511661	-0.000442187	0.0110706	0.0888796	ns	SDup	mPFC.only
ENSMUSG00000053897	Slc39a8	0.511661	-0.00649592	0.000783435	-0.251277	ns	SDdown	mPFC.only
ENSMUSG00000029723	Tsc22d4	0.511661	-0.126445	0.00827749	0.43225	ns	SDup	mPFC.only
ENSMUSG00000027624	Epb4.1l1	0.511661	0.107311	1.07649e-05	0.27955	ns	SDup	mPFC.only
ENSMUSG00000032594	Ip6k1	0.511661	0.0601701	0.0313652	0.137315	ns	SDup	mPFC.only
ENSMUSG00000038630	Zkscan16	0.512163	-0.103229	1.28629e-15	-0.696474	ns	SDdown	mPFC.only
ENSMUSG00000021775	Nr1d2	0.512512	-0.0782491	0.00930204	-0.224187	ns	SDdown	mPFC.only
ENSMUSG00000022449	Adamts20	0.512512	-0.0484344	0.0135872	-0.173031	ns	SDdown	mPFC.only
ENSMUSG00000039461	Tcta	0.513085	-0.176391	1.81928e-14	-0.417557	ns	SDdown	mPFC.only
ENSMUSG00000038535	Zfp280d	0.513475	0.12365	0.0391022	-0.0627	ns	SDdown	mPFC.only
ENSMUSG00000026618	Iars2	0.513475	-0.149993	3.45642e-11	-0.213422	ns	SDdown	mPFC.only
ENSMUSG00000007659	Bcl2l1	0.513475	0.114312	9.65054e-05	0.342076	ns	SDup	mPFC.only
ENSMUSG00000020151	Ptprr	0.513475	-0.0825643	7.55891e-11	-0.32731	ns	SDdown	mPFC.only
ENSMUSG00000040820	Hlcs	0.513475	-0.185771	2.10533e-08	-0.300575	ns	SDdown	mPFC.only
ENSMUSG00000035011	Zbtb7a	0.513475	0.089419	3.39783e-09	0.284371	ns	SDup	mPFC.only
ENSMUSG00000029110	Rnf4	0.513475	0.160008	4.99723e-09	0.177693	ns	SDup	mPFC.only
ENSMUSG00000026670	Uap1	0.513475	0.121478	0.0131804	0.0929044	ns	SDup	mPFC.only
ENSMUSG00000042506	Usp22	0.513475	0.0345602	4.37858e-16	-0.23559	ns	SDdown	mPFC.only
ENSMUSG00000020684	Rasl10b	0.513475	0.0232426	0.00735131	0.216706	ns	SDup	mPFC.only
ENSMUSG00000002524	Puf60	0.51353	-0.0282411	0.0475293	0.190308	ns	SDup	mPFC.only
ENSMUSG00000033540	Idua	0.51353	-0.295965	0.00123269	-0.222004	ns	SDdown	mPFC.only
ENSMUSG00000021709	Erbb2ip	0.51409	-0.142358	0.0245588	-0.284484	ns	SDdown	mPFC.only
ENSMUSG00000089922	3110039M20Rik	0.514409	0.134763	0.000513624	-0.242951	ns	SDdown	mPFC.only
ENSMUSG00000027367	Stard7	0.514432	-0.0880803	5.77525e-06	-0.206022	ns	SDdown	mPFC.only
ENSMUSG00000051224	Tceanc	0.514444	-0.311869	1.10411e-08	-0.622502	ns	SDdown	mPFC.only
ENSMUSG00000038390	Gpr162	0.51513	0.173748	0.000644036	0.554023	ns	SDup	mPFC.only
ENSMUSG00000014353	Tmem87b	0.515251	-0.131864	0.0323855	-0.130708	ns	SDdown	mPFC.only
ENSMUSG00000006676	Usp19	0.515601	0.0900345	2.51735e-06	0.477292	ns	SDup	mPFC.only
ENSMUSG00000074884	Serf2	0.515855	-0.136667	0.00111165	0.182078	ns	SDup	mPFC.only
ENSMUSG00000053166	Cdh22	0.516062	0.142657	0.000946995	0.608722	ns	SDup	mPFC.only
ENSMUSG00000000532	Acvr1b	0.516451	-0.0329418	0.000550927	-0.178967	ns	SDdown	mPFC.only
ENSMUSG00000024925	Rnaseh2c	0.516451	0.219464	0.0413902	0.42211	ns	SDup	mPFC.only
ENSMUSG00000089847	Fxc1	0.517925	-0.071741	0.0430844	0.159075	ns	SDup	mPFC.only
ENSMUSG00000001985	Grik3	0.517946	0.15145	0.0223221	0.218192	ns	SDup	mPFC.only
ENSMUSG00000074170	Plekhf1	0.517946	0.106552	0.000273159	0.777799	ns	SDup	mPFC.only
ENSMUSG00000028923	Necap2	0.519197	-0.215457	0.00476411	0.284726	ns	SDup	mPFC.only
ENSMUSG00000020363	Gfpt2	0.519197	0.0917086	2.94237e-12	-0.511512	ns	SDdown	mPFC.only
ENSMUSG00000025138	Sirt7	0.519197	0.197126	3.10215e-06	0.387043	ns	SDup	mPFC.only
ENSMUSG00000000581	C1d	0.519197	-0.0366142	0.0337201	-0.176233	ns	SDdown	mPFC.only
ENSMUSG00000007603	Dus3l	0.520082	-0.0299919	0.0349723	0.259044	ns	SDup	mPFC.only
ENSMUSG00000031373	Car5b	0.520244	-0.799701	2.54787e-06	-0.390071	ns	SDdown	mPFC.only
ENSMUSG00000042116	Vwa1	0.520244	-0.179549	2.56477e-05	0.543781	ns	SDup	mPFC.only
ENSMUSG00000010554	Mettl16	0.520244	0.102996	5.20679e-14	0.491487	ns	SDup	mPFC.only
ENSMUSG00000015839	Nfe2l2	0.520244	-0.181136	0.008259	0.162834	ns	SDup	mPFC.only
ENSMUSG00000024135	Srbd1	0.520579	0.122371	0.000694821	0.188333	ns	SDup	mPFC.only
ENSMUSG00000052336	Cx3cr1	0.521382	-0.0224182	7.09248e-11	-0.280277	ns	SDdown	mPFC.only
ENSMUSG00000029757	Dync1i1	0.521659	0.00169654	0.000880884	-0.131752	ns	SDdown	mPFC.only
ENSMUSG00000091405	Hist2h4	0.521677	0.0834725	3.79845e-07	0.703389	ns	SDup	mPFC.only
ENSMUSG00000021365	Nedd9	0.521884	0.106675	3.0823e-16	0.546263	ns	SDup	mPFC.only
ENSMUSG00000044447	Dock5	0.521884	-0.338636	0.00074011	0.45821	ns	SDup	mPFC.only
ENSMUSG00000053334	Ficd	0.521996	0.081708	0.0144607	0.160876	ns	SDup	mPFC.only
ENSMUSG00000056832	Ttc26	0.522407	0.0439789	0.0454734	0.153642	ns	SDup	mPFC.only
ENSMUSG00000033762	Recql4	0.522407	0.861361	0.0222947	0.555262	ns	SDup	mPFC.only
ENSMUSG00000042073	Abhd14b	0.522407	-0.299216	0.043145	-0.09151	ns	SDdown	mPFC.only
ENSMUSG00000035824	Tk2	0.522407	-0.181874	1.84571e-08	-0.294546	ns	SDdown	mPFC.only
ENSMUSG00000040270	Bach2	0.522407	-0.072288	0.000289242	0.0510028	ns	SDup	mPFC.only
ENSMUSG00000022016	Akap11	0.522407	0.036037	0.00062515	-0.241371	ns	SDdown	mPFC.only
ENSMUSG00000052137	C430048L16Rik	0.522407	0.160176	0.000216333	0.315817	ns	SDup	mPFC.only
ENSMUSG00000024137	E4f1	0.522407	0.0499904	0.00181405	0.574769	ns	SDup	mPFC.only
ENSMUSG00000002325	Irf9	0.522407	0.308225	2.77856e-16	0.665175	ns	SDup	mPFC.only
ENSMUSG00000039831	Arhgap29	0.522496	-0.323179	0.00662082	-0.147425	ns	SDdown	mPFC.only
ENSMUSG00000041935	AW549877	0.52298	0.0136417	0.031557	-0.200572	ns	SDdown	mPFC.only
ENSMUSG00000030770	Parva	0.523133	-0.227917	0.00173699	-0.112655	ns	SDdown	mPFC.only
ENSMUSG00000066026	Dhrs3	0.523346	-0.452038	0.00117046	0.356302	ns	SDup	mPFC.only
ENSMUSG00000018417	Myo1b	0.523606	-0.241798	3.1105e-12	-0.493005	ns	SDdown	mPFC.only
ENSMUSG00000047003	Zfp41	0.523606	-0.496984	0.0327342	0.203361	ns	SDup	mPFC.only
ENSMUSG00000024095	Hnrpll	0.524118	0.171422	5.65446e-07	0.203824	ns	SDup	mPFC.only
ENSMUSG00000021959	Lats2	0.524118	-0.340266	1.92746e-08	0.464835	ns	SDup	mPFC.only
ENSMUSG00000040699	Limd2	0.524118	-0.100277	0.0424058	-0.00108965	ns	SDdown	mPFC.only
ENSMUSG00000019889	Ptprk	0.524118	0.0328994	0.000411126	-0.170226	ns	SDdown	mPFC.only
ENSMUSG00000061458	Nol10	0.524118	0.0643381	0.03058	0.095024	ns	SDup	mPFC.only
ENSMUSG00000036916	Zfp280c	0.524118	-0.147328	0.00252555	-0.250667	ns	SDdown	mPFC.only
ENSMUSG00000037234	Hook3	0.524118	0.0716846	0.0119217	0.114899	ns	SDup	mPFC.only
ENSMUSG00000002109	Ddb2	0.524118	-0.327818	2.73503e-11	-0.449157	ns	SDdown	mPFC.only
ENSMUSG00000023911	Flywch2	0.524118	-0.306727	0.00191772	-0.209972	ns	SDdown	mPFC.only
ENSMUSG00000025887	Casp12	0.524118	-0.922171	0.000486335	-0.564203	ns	SDdown	mPFC.only
ENSMUSG00000049511	Htr1b	0.524118	0.442743	5.69421e-14	1.07139	ns	SDup	mPFC.only
ENSMUSG00000026203	Dnajb2	0.524118	0.229002	0.0144906	0.305899	ns	SDup	mPFC.only
ENSMUSG00000023147	Wrb	0.524118	0.107434	0.0317458	0.0783759	ns	SDup	mPFC.only
ENSMUSG00000070532	1700084C01Rik	0.524118	-0.210464	0.000971622	0.290827	ns	SDup	mPFC.only
ENSMUSG00000028433	Ubap2	0.524118	0.0666228	0.0128649	0.170879	ns	SDup	mPFC.only
ENSMUSG00000035234	Fam175a	0.524118	0.364876	0.0224123	-0.214519	ns	SDdown	mPFC.only
ENSMUSG00000086013	Gm15706	0.524118	-0.587173	6.17714e-18	-0.720304	ns	SDdown	mPFC.only
ENSMUSG00000056753	C330011M18Rik	0.524118	-0.56375	6.29692e-06	-0.696349	ns	SDdown	mPFC.only
ENSMUSG00000019894	Slc6a15	0.524118	-0.164979	2.09166e-08	-0.429747	ns	SDdown	mPFC.only
ENSMUSG00000022365	Derl1	0.524557	-0.0657466	3.77958e-06	0.148743	ns	SDup	mPFC.only
ENSMUSG00000036528	Ppfibp2	0.524557	-0.504886	0.0128417	0.227503	ns	SDup	mPFC.only
ENSMUSG00000031486	Gpr124	0.525984	-0.238573	0.00978404	0.281148	ns	SDup	mPFC.only
ENSMUSG00000069875	Frmd4a	0.525984	0.0149708	0.0221615	-0.320983	ns	SDdown	mPFC.only
ENSMUSG00000015944	Gatsl2	0.527114	0.0806333	5.22479e-09	0.354557	ns	SDup	mPFC.only
ENSMUSG00000027408	Cpxm1	0.527114	-0.433908	0.0191515	-0.385098	ns	SDdown	mPFC.only
ENSMUSG00000021238	Aldh6a1	0.527278	-0.205212	0.00529418	-0.210567	ns	SDdown	mPFC.only
ENSMUSG00000071862	Lrrtm2	0.527313	0.133895	0.0283383	0.14065	ns	SDup	mPFC.only
ENSMUSG00000032000	Birc3	0.52743	-0.6214	0.0146724	-0.257361	ns	SDdown	mPFC.only
ENSMUSG00000025266	Gnl3l	0.527556	0.0612982	0.0489239	-0.0816455	ns	SDdown	mPFC.only
ENSMUSG00000047635	2810006K23Rik	0.527556	0.212157	9.12897e-06	0.273703	ns	SDup	mPFC.only
ENSMUSG00000091456	A930011O12Rik	0.527556	0.154214	1.95098e-12	0.559713	ns	SDup	mPFC.only
ENSMUSG00000008035	Mid1ip1	0.527778	-0.144539	0.0492356	-0.136714	ns	SDdown	mPFC.only
ENSMUSG00000029287	Tgfbr3	0.527778	-0.481999	0.000258278	-0.289974	ns	SDdown	mPFC.only
ENSMUSG00000035629	1700021K19Rik	0.527873	0.109594	0.00211468	0.208113	ns	SDup	mPFC.only
ENSMUSG00000034617	Mtrr	0.527873	0.211638	1.88392e-12	0.419595	ns	SDup	mPFC.only
ENSMUSG00000047248	C2cd3	0.527873	0.139238	0.0125844	0.107952	ns	SDup	mPFC.only
ENSMUSG00000026058	Khdrbs2	0.527873	0.254451	2.62452e-07	-0.405818	ns	SDdown	mPFC.only
ENSMUSG00000030465	Psd3	0.527873	0.00231489	0.00366936	-0.17484	ns	SDdown	mPFC.only
ENSMUSG00000060882	Kcnd2	0.527873	0.111503	0.000154358	-0.259021	ns	SDdown	mPFC.only
ENSMUSG00000040209	Zfp704	0.527873	0.0794347	0.000152108	-0.21092	ns	SDdown	mPFC.only
ENSMUSG00000054519	Zfp867	0.527873	-0.27984	6.48329e-12	-0.543378	ns	SDdown	mPFC.only
ENSMUSG00000021670	Hmgcr	0.527873	-0.0143995	1.23471e-07	0.214997	ns	SDup	mPFC.only
ENSMUSG00000031565	Fgfr1	0.527873	-0.199154	2.25467e-11	0.591846	ns	SDup	mPFC.only
ENSMUSG00000024276	Zfp397	0.527873	0.194917	0.00039924	0.305009	ns	SDup	mPFC.only
ENSMUSG00000021613	Hapln1	0.527873	0.207385	0.0290201	-0.222886	ns	SDdown	mPFC.only
ENSMUSG00000027796	Smad9	0.527873	-0.192269	2.34957e-10	-0.403623	ns	SDdown	mPFC.only
ENSMUSG00000032679	Cd59a	0.527873	-0.159471	0.00826301	0.00229794	ns	SDup	mPFC.only
ENSMUSG00000032220	Myo1e	0.527873	-0.406756	6.12573e-11	0.413346	ns	SDup	mPFC.only
ENSMUSG00000029781	Fkbp9	0.527873	-0.448885	0.000292267	-0.119961	ns	SDdown	mPFC.only
ENSMUSG00000034227	Foxj1	0.527873	-0.609044	0.0421379	0.676147	ns	SDup	mPFC.only
ENSMUSG00000047989	Ino80c	0.527873	-0.224311	1.46628e-07	-0.305545	ns	SDdown	mPFC.only
ENSMUSG00000037243	Zfp692	0.528158	0.193715	3.12476e-06	0.36288	ns	SDup	mPFC.only
ENSMUSG00000033356	Pus7l	0.52897	-0.171334	0.010574	-0.241402	ns	SDdown	mPFC.only
ENSMUSG00000026626	Ppp2r5a	0.52897	-0.0563439	1.08628e-07	0.215591	ns	SDup	mPFC.only
ENSMUSG00000064302	Clasp1	0.529057	0.0765776	8.96856e-05	-0.139768	ns	SDdown	mPFC.only
ENSMUSG00000074415	2610203C20Rik	0.529174	0.035702	9.17135e-05	0.282123	ns	SDup	mPFC.only
ENSMUSG00000020564	Atxn7l1	0.529553	-0.0723518	0.0033973	0.069414	ns	SDup	mPFC.only
ENSMUSG00000029616	Erp29	0.53002	0.110136	0.0160978	0.238572	ns	SDup	mPFC.only
ENSMUSG00000054405	Dnajc8	0.530138	-0.135545	0.0460497	-0.0908505	ns	SDdown	mPFC.only
ENSMUSG00000029234	Tmem165	0.530442	-0.146327	6.71897e-05	-0.244616	ns	SDdown	mPFC.only
ENSMUSG00000027868	Tbx15	0.53086	-0.263507	2.202e-05	-0.528092	ns	SDdown	mPFC.only
ENSMUSG00000035615	Frmpd1	0.53097	0.117932	0.00646084	0.311275	ns	SDup	mPFC.only
ENSMUSG00000056666	Retsat	0.53097	-0.253705	0.0167724	-0.0616621	ns	SDdown	mPFC.only
ENSMUSG00000054640	Slc8a1	0.53097	-0.0444709	0.00083467	0.0784041	ns	SDup	mPFC.only
ENSMUSG00000053040	Aph1c	0.53097	-0.329226	4.12704e-07	-0.303772	ns	SDdown	mPFC.only
ENSMUSG00000018451	6330403K07Rik	0.53097	0.0268912	0.00417602	-0.117535	ns	SDdown	mPFC.only
ENSMUSG00000037376	Trmt6	0.53097	-0.174772	0.000428274	-0.189673	ns	SDdown	mPFC.only
ENSMUSG00000020941	Map3k14	0.53097	-0.251743	3.82295e-05	0.852746	ns	SDup	mPFC.only
ENSMUSG00000039599	Fam149b	0.53097	0.0371792	0.000196825	-0.000452683	ns	SDdown	mPFC.only
ENSMUSG00000040423	Rc3h1	0.53097	0.0475891	0.0263623	-0.168632	ns	SDdown	mPFC.only
ENSMUSG00000025873	Faf2	0.53097	0.0433675	0.0447371	0.08647	ns	SDup	mPFC.only
ENSMUSG00000021113	Snapc1	0.53097	-0.0311156	0.0309157	0.115951	ns	SDup	mPFC.only
ENSMUSG00000026280	Atg4b	0.53097	0.185142	6.19354e-06	0.202701	ns	SDup	mPFC.only
ENSMUSG00000036845	Lin37	0.53235	-0.0845683	0.00163419	0.377182	ns	SDup	mPFC.only
ENSMUSG00000056752	Dnahc9	0.532667	-0.39987	9.94309e-05	0.518721	ns	SDup	mPFC.only
ENSMUSG00000041540	Sox5	0.532766	-0.186125	0.0161957	-0.107165	ns	SDdown	mPFC.only
ENSMUSG00000051705	Senp8	0.533707	0.134971	0.00398181	0.267044	ns	SDup	mPFC.only
ENSMUSG00000068263	Ccdc48	0.534117	-0.376023	0.0322045	-0.143645	ns	SDdown	mPFC.only
ENSMUSG00000021646	Mccc2	0.534393	-0.0420757	4.63264e-05	-0.237461	ns	SDdown	mPFC.only
ENSMUSG00000040667	Nup88	0.534393	-0.0557321	0.00078031	-0.167856	ns	SDdown	mPFC.only
ENSMUSG00000025076	Casp7	0.534393	-0.420657	3.23197e-06	-0.490579	ns	SDdown	mPFC.only
ENSMUSG00000015396	Cd83	0.534393	0.152876	6.77092e-12	-0.431231	ns	SDdown	mPFC.only
ENSMUSG00000046722	Cdc42se1	0.534393	0.185508	7.26074e-06	0.258604	ns	SDup	mPFC.only
ENSMUSG00000069171	Nr2f1	0.534393	-0.285819	6.2666e-20	-0.529065	ns	SDdown	mPFC.only
ENSMUSG00000036775	Decr2	0.534393	0.172048	0.0164457	-0.0848845	ns	SDdown	mPFC.only
ENSMUSG00000031684	Slc10a7	0.534393	0.328077	0.000176327	0.271225	ns	SDup	mPFC.only
ENSMUSG00000020836	Coro6	0.534393	-0.285151	0.0291237	-0.0699909	ns	SDdown	mPFC.only
ENSMUSG00000030707	Coro1a	0.534393	-0.0391121	0.0483818	0.122143	ns	SDup	mPFC.only
ENSMUSG00000028582	Cc2d1b	0.534393	-0.173915	0.0133367	-0.220105	ns	SDdown	mPFC.only
ENSMUSG00000047342	Zfp286	0.534393	-0.0301176	0.00332881	-0.149089	ns	SDdown	mPFC.only
[truncated: 13,445 more rows]
