# Supplementary material for: RNA-seq analysis of galaninergic neurons from ventrolateral preoptic nucleus identifies expression changes between sleep and wake
Source: BMC Genomics. 2020 Sep 14;21:633. doi: 10.1186/s12864-020-07050-7 (PMC7491139; doi:10.1186/s12864-020-07050-7)
Supplement: Supplementary file 5 — Additional file 5. [file 12864_2020_7050_MOESM5_ESM.xlsx]

## Sheet: scRNAseq.preoptic.geneset
	geneSymbol	group	Fraction	MeanExp	quantile95	mean	class
3	A230065H16Rik	e3	0.486989	0.768086	2.76832	0.552311	high			Explanation of class
5	Adcyap1	e3	0.327138	0.698288	3.40121	0.698288	specific.marker			specific.marker	specific marker genes enriched in (>25% of cells) the cell cluster
21	BC048546	e3	0.405204	0.66307	2.76832	0.66307	specific.marker			high	marker genes expressed in >25% of cells in more than one cell clusters, but expressed at least 10% higher than the mean expression averaged across all six chosen clusters
22	Bdnf	e3	0.420074	1.26565	6.30802	1.26565	specific.marker
23	C1ql2	e3	0.6171	2.90523	10.5598	2.90523	specific.marker
26	Calb1	e3	0.598513	2.35038	10.69	1.7931	high			cell cluster	Description
32	Cartpt	e3	0.598513	6.84918	34.5896	3.14902	high			i8	galanin-enriched inhibitory neurons at VLPO
34	Cbln2	e3	0.457249	1.03183	4.03105	1.03183	specific.marker			i18	galanin-enriched inhibitory neurons at VLPO
37	Ccl3	e3	0.260223	0.263654	1.24695	0.263654	specific.marker			i16	galanin-enriched inhibitory neurons near VLPO
39	Cd24a	e3	0.624535	1.48091	5.0897	0.982975	high			e3	gal-enriched excitatory neurons at VLPO
50	Col25a1	e3	0.412639	0.868623	4.12392	0.779139	high			e22	gal-enriched excitatory neurons outside of VLPO
51	Cpne5	e3	0.535316	0.915223	3.37188	0.830895	high			e24	gal-enriched excitatory neurons outside of VLPO
54	Cspg5	e3	0.832714	1.83852	4.53987	1.65636	high			i5	Pou3f3-enriched inhibitory neurons at VLPO
66	Eomes	e3	0.423792	0.55275	1.95806	0.55275	specific.marker			i2	Tac1/Pdyn-enriched inhibitory neurons in horizontal limb of the diagonal band of Broca (HDB)
69	Fos	e3	0.565056	3.97887	23.8814	2.93904	high
96	Id2	e3	0.334572	0.522698	2.5905	0.522698	specific.marker
100	Igfbp5	e3	0.535316	0.819464	3.00921	0.560459	high
103	Isl1	e3	0.620818	1.29483	4.56761	1.11421	high
107	Lmo2	e3	0.475836	0.727764	2.87807	0.727764	specific.marker
122	Nkx2-1	e3	0.561338	0.801609	2.48963	0.575566	high
123	Nnat	e3	0.825279	3.02829	9.02824	2.73078	high
131	Nr3c1	e3	0.620818	0.817755	2.76215	0.65308	high
137	Nxph1	e3	0.252788	0.307287	1.59019	0.307287	specific.marker
138	Opalin	e3	0.256506	0.220391	1.10767	0.220391	specific.marker
142	Pak3	e3	0.907063	3.73958	9.23552	2.9472	high
144	Pam	e3	0.762082	2.11408	6.31515	1.35853	high
148	Pcsk1	e3	0.379182	0.59427	2.79953	0.59427	specific.marker
183	Scg2	e3	0.988848	15.4631	36.3873	12.6127	high
192	Slc17a6	e3	0.951673	3.60581	7.91965	3.60581	specific.marker
212	Tmem163	e3	0.501859	0.79939	3.12297	0.79939	specific.marker
213	Vgf	e3	0.505576	1.77456	8.28342	1.53009	high
13	Apoc3	i16	0.354467	0.388899	1.77274	0.388899	specific.marker
19	Avp	i16	0.383285	0.427234	2.1601	0.354967	high
27	Calb1	i16	0.73487	2.94374	9.00936	1.7931	high
29	Calcr	i16	0.317003	0.627957	3.54624	0.569556	high
30	Camk2a	i16	0.570605	0.74884	2.52561	0.666089	high
36	Cck	i16	0.389049	4.97613	25.2894	4.97613	specific.marker
40	Chga	i16	0.81268	1.69846	4.28259	1.44858	high
42	Chodl	i16	0.337176	0.449363	2.36053	0.405022	high
46	Cited2	i16	0.639769	1.36513	4.77583	0.786214	high
55	Dcaf17	i16	0.25072	0.238015	1.12042	0.238015	specific.marker
63	Egr1	i16	0.365994	0.856651	3.85924	0.702222	high
68	Fam46a	i16	0.570605	1.28823	4.90768	1.28823	specific.marker
70	Fos	i16	0.585014	4.68705	24.0011	2.93904	high
83	Gal	i16	0.838617	32.2094	114.295	11.6915	high
84	Galr1	i16	0.253602	0.26163	1.42083	0.26163	specific.marker
94	Hrh3	i16	0.256484	0.263468	1.49836	0.263468	specific.marker
101	Irs4	i16	0.711816	1.66496	5.07351	1.27247	high
124	Nnat	i16	0.829971	3.21683	8.98798	2.73078	high
128	Npy	i16	0.256484	2.57577	20.583	2.57577	specific.marker
129	Nr2f2	i16	0.512968	0.790192	3.29281	0.602911	high
132	Nr3c1	i16	0.579251	0.729435	2.3656	0.65308	high
139	Oprk1	i16	0.608069	1.0598	4.0346	0.745433	high
146	Pcdh11x	i16	0.610951	1.16761	4.21323	0.773868	high
162	Ppp1r17	i16	0.466859	0.779864	3.3076	0.609356	high
166	Prok2	i16	0.443804	1.57601	6.946	1.57601	specific.marker
175	Rnd3	i16	0.345821	0.383966	1.84109	0.348215	high
177	Rorb	i16	0.680115	1.78897	5.6325	1.14188	high
184	Scg2	i16	0.9683	19.8565	42.8099	12.6127	high
193	Slc18a2	i16	0.423631	0.607537	3.01363	0.607537	specific.marker
196	Sox4	i16	0.342939	0.348386	1.60539	0.314531	high
203	Synpr	i16	0.544669	1.55553	6.19708	1.29315	high
210	Th	i16	0.472622	1.48343	6.24007	1.48343	specific.marker
211	Tiparp	i16	0.256484	0.279411	1.68617	0.279411	specific.marker
214	Vgf	i16	0.585014	2.05718	8.65186	1.53009	high
217	Xist	i16	0.685879	3.39496	11.2768	2.79913	high
6	Adcyap1r1	i18	0.425982	0.74394	3.49429	0.508733	high
9	Aldoc	i18	0.743202	2.25406	6.73101	1.64943	high
15	Ar	i18	0.592145	1.43677	5.45878	0.785896	high
16	Arhgap36	i18	0.277946	0.503705	2.87097	0.503705	specific.marker
25	Cadps2	i18	0.486405	1.01787	3.75775	0.684213	high
28	Calb2	i18	0.688822	2.74266	8.41626	1.28706	high
49	Coch	i18	0.26284	0.316018	1.73468	0.316018	specific.marker
57	Dgkk	i18	0.253776	0.46801	2.61312	0.415256	high
61	Ecel1	i18	0.634441	1.43247	4.68476	1.06515	high
67	Esr1	i18	0.444109	0.672318	2.85197	0.513309	high
74	Fstl5	i18	0.679758	1.98676	6.49118	1.29385	high
75	Gabra1	i18	0.761329	2.26848	7.5607	1.81901	high
77	Gabrg1	i18	0.507553	0.853616	3.32527	0.69674	high
81	Gad2	i18	0.978852	7.9241	18.2205	5.57169	high
102	Irs4	i18	0.673716	1.62902	5.60457	1.27247	high
126	Nos1	i18	0.302115	0.419727	2.47441	0.419727	specific.marker
130	Nr2f2	i18	0.356495	0.753976	3.60097	0.602911	high
134	Ntng1	i18	0.619335	2.35255	7.50945	1.33777	high
135	Nts	i18	0.679758	12.1896	51.2721	4.08585	high
140	Oprl1	i18	0.477341	0.661322	2.57153	0.534416	high
143	Pak3	i18	0.94864	4.28763	9.55266	2.9472	high
145	Pam	i18	0.640483	1.62399	6.23717	1.35853	high
154	Pgr	i18	0.468278	0.709211	3.11785	0.534181	high
158	Pnoc	i18	0.555891	1.33555	4.93559	1.16847	high
179	Rprm	i18	0.371601	0.940306	5.58738	0.605699	high
181	S100a10	i18	0.305136	0.504473	2.57122	0.416949	high
208	Tac2	i18	0.380665	3.89261	19.7911	3.89261	specific.marker
12	Ano3	i2	0.607512	1.27661	4.19024	1.27661	specific.marker
17	Arpp21	i2	0.997183	21.9739	47.3148	4.71491	high
20	Baiap2	i2	0.928638	4.27658	10.0872	1.10164	high
31	Camk2a	i2	0.552113	1.00377	3.62441	0.666089	high
33	Cartpt	i2	0.63662	4.3133	17.783	3.14902	high
38	Ccl4	i2	0.31831	0.458186	2.26265	0.409354	high
43	Chrm1	i2	0.303286	0.453787	2.30107	0.453787	specific.marker
52	Cpne5	i2	0.75493	2.26985	5.97362	0.830895	high
53	Crym	i2	0.820657	3.35741	8.71308	3.35741	specific.marker
59	Dlk1	i2	0.579343	2.42361	8.75473	1.71664	high
60	Drd1	i2	0.55493	1.09676	4.05146	1.09676	specific.marker
64	Egr1	i2	0.448826	1.22179	5.817	0.702222	high
72	Foxp1	i2	0.783099	2.69457	7.74609	1.05857	high
73	Foxp2	i2	0.657277	2.30137	8.2203	2.30137	specific.marker
78	Gabrg1	i2	0.422535	0.80621	3.48052	0.69674	high
85	Gda	i2	0.83662	2.95826	8.10372	1.04223	high
86	Gm13889	i2	0.396244	0.943351	4.26865	0.82518	high
88	Gpr83	i2	0.476056	0.923868	3.84224	0.923868	specific.marker
89	Gpr88	i2	0.823474	2.8182	7.24353	1.54525	high
90	Gucy1a3	i2	0.503286	1.17212	4.41622	1.17212	specific.marker
93	Hpca	i2	0.742723	2.20064	6.2177	0.828127	high
97	Id4	i2	0.4	0.721683	3.16554	0.505214	high
99	Igfbp4	i2	0.258216	0.43268	2.41266	0.43268	specific.marker
105	Kitl	i2	0.258216	0.375068	2.20151	0.375068	specific.marker
108	Lmo4	i2	0.818779	3.07086	8.14442	1.47789	high
109	Lmo7	i2	0.673239	1.65634	5.53051	1.65634	specific.marker
110	Lypd1	i2	0.646009	1.77227	5.63805	0.855623	high
112	Man1a	i2	0.4	0.59044	2.43054	0.59044	specific.marker
113	Mbp	i2	0.807512	3.90289	15.2468	3.01463	high
114	Mctp1	i2	0.766197	2.15929	5.65429	2.15929	specific.marker
115	Mef2c	i2	0.602817	1.62692	5.36436	1.00017	high
117	Meis2	i2	0.924883	4.62796	10.2081	4.62796	specific.marker
118	Mt1	i2	0.805634	2.70869	7.26431	1.00878	high
120	Nefl	i2	0.660094	2.24153	7.56361	1.49271	high
125	Nnat	i2	0.848826	4.48748	11.7033	2.73078	high
127	Npas4	i2	0.276995	1.21182	7.37838	0.922935	high
149	Pde10a	i2	0.701408	2.12186	6.92002	0.814496	high
150	Pde1a	i2	0.764319	2.51871	7.14598	1.3654	high
151	Pdyn	i2	0.732394	2.35744	7.38747	2.35744	specific.marker
152	Penk	i2	0.370892	2.7418	20.288	1.49277	high
155	Phactr1	i2	0.840376	3.12459	8.15863	0.85217	high
156	Phlda1	i2	0.539906	1.16	3.96751	0.672754	high
157	Plp1	i2	0.931455	3.94957	9.77472	3.06709	high
163	Ppp1r1a	i2	0.683568	1.55102	4.60548	0.784693	high
164	Ppp1r1b	i2	0.956808	9.20689	19.6595	9.20689	specific.marker
165	Ppp3ca	i2	0.992488	12.3083	25.5778	4.89938	high
170	Ramp1	i2	0.771831	2.28948	5.89437	2.28948	specific.marker
172	Rgs2	i2	0.713615	2.63025	10.6086	1.03942	high
173	Rgs4	i2	0.657277	1.69427	5.34199	1.48499	high
180	Rprml	i2	0.610329	1.26915	3.74072	1.26915	specific.marker
190	Sgk1	i2	0.271362	0.354142	1.98078	0.354142	specific.marker
191	Six3	i2	0.418779	0.691395	2.89708	0.691395	specific.marker
195	Snca	i2	0.934272	5.90441	12.8025	2.50561	high
199	Sox8	i2	0.292019	0.383731	2.04738	0.383731	specific.marker
204	Synpr	i2	0.521127	1.86244	7.10339	1.29315	high
207	Tac1	i2	0.889202	15.9749	45.6044	5.95695	high
216	Wfs1	i2	0.857277	3.62561	8.7217	1.29773	high
218	Xist	i2	0.395305	3.65533	15.1883	2.79913	high
2	2610028E06Rik	i5	0.28699	0.553081	2.96314	0.553081	specific.marker
4	Adarb2	i5	0.377551	0.570611	2.61057	0.570611	specific.marker
7	Adcyap1r1	i5	0.408163	0.631162	2.70354	0.508733	high
10	Aldoc	i5	0.705357	2.01557	5.79618	1.64943	high
14	Apoe	i5	0.706633	1.42078	4.59927	1.28826	high
41	Chga	i5	0.744898	1.70646	4.72442	1.44858	high
44	Chrm2	i5	0.295918	0.46984	2.40729	0.46984	specific.marker
48	Cnr1	i5	0.727041	2.64073	8.65854	1.14559	high
56	Ddah1	i5	0.590561	1.29101	4.63436	0.588728	high
76	Gabra1	i5	0.80102	3.27665	10.3129	1.81901	high
79	Gad1	i5	0.964286	6.93804	14.8691	3.443	high
82	Gad2	i5	0.979592	8.36427	17.6147	5.57169	high
91	Hcrtr2	i5	0.313776	0.470067	2.25783	0.470067	specific.marker
92	Hexb	i5	0.272959	0.303127	1.63116	0.263558	high
95	Htr2c	i5	0.531888	1.56766	6.5161	0.926358	high
98	Igf1r	i5	0.341837	0.523982	2.55555	0.523982	specific.marker
106	Lhx8	i5	0.429847	0.736497	2.85523	0.736497	specific.marker
111	Lypd6	i5	0.274235	0.393483	2.13813	0.393483	specific.marker
119	Necab1	i5	0.330357	0.872718	4.80077	0.646176	high
121	Nefm	i5	0.320153	0.508834	2.70021	0.426503	high
133	Nrgn	i5	0.477041	2.02081	9.99156	1.31426	high
141	Oprl1	i5	0.420918	0.599499	2.44381	0.534416	high
147	Pcdh11x	i5	0.479592	1.05065	4.25376	0.773868	high
153	Penk	i5	0.470663	1.70727	8.96411	1.49277	high
160	Pou3f2	i5	0.442602	0.803079	3.36503	0.803079	specific.marker
161	Pou3f3	i5	0.5	0.901599	3.54996	0.901599	specific.marker
167	Ptn	i5	0.6875	1.59582	4.7787	1.39252	high
169	Rab3b	i5	0.619898	1.50756	5.34474	0.819344	high
176	Rora	i5	0.340561	0.454003	2.21595	0.376484	high
182	Satb1	i5	0.5	1.25061	4.89742	1.25061	specific.marker
186	Sema3c	i5	0.464286	1.09223	4.53367	1.09223	specific.marker
187	Serpine2	i5	0.686224	2.55626	8.56582	1.28103	high
189	Sfrp2	i5	0.281888	0.38028	1.88936	0.38028	specific.marker
194	Slc32a1	i5	0.834184	2.80995	7.25226	2.11205	high
197	Sox4	i5	0.267857	0.392503	2.04612	0.314531	high
198	Sox6	i5	0.406888	0.742903	3.17305	0.742903	specific.marker
200	Sp9	i5	0.292092	0.438877	2.33203	0.438877	specific.marker
201	Sst	i5	0.331633	1.59047	6.18592	0.585101	high
202	Stxbp6	i5	0.678571	1.86027	5.69227	1.86027	specific.marker
205	Syt4	i5	0.918367	5.90297	16.3267	4.65079	high
209	Tcf4	i5	0.403061	1.24068	6.18851	1.0787	high
1	2010005H15Rik	i8	0.324823	0.39949	2.08783	0.39949	specific.marker
8	Adra1b	i8	0.252482	0.336976	1.88196	0.336976	specific.marker
11	Amigo2	i8	0.582979	1.31931	4.64262	1.31931	specific.marker
18	Asb4	i8	0.483688	0.940786	3.75955	0.627893	high
24	C1ql3	i8	0.44539	1.16605	4.8885	1.16605	specific.marker
35	Cbln4	i8	0.295035	0.417198	2.16034	0.417198	specific.marker
45	Cited1	i8	0.401418	0.729632	3.42281	0.637095	high
47	Cited2	i8	0.550355	1.05419	4.01202	0.786214	high
58	Dgkk	i8	0.312057	0.468027	2.43901	0.415256	high
62	Ecel1	i8	0.614184	1.37574	4.88876	1.06515	high
65	Egr1	i8	0.360284	0.801322	3.99492	0.702222	high
71	Fos	i8	0.574468	4.91823	21.4186	2.93904	high
80	Gad1	i8	0.929078	4.14831	9.08437	3.443	high
87	Gpr101	i8	0.539007	1.26466	4.99504	0.752366	high
104	Isl1	i8	0.721986	1.56078	4.45687	1.11421	high
116	Mef2c	i8	0.466667	1.22389	5.15883	1.00017	high
136	Nts	i8	0.537589	4.58693	20.2651	4.08585	high
159	Pnoc	i8	0.652482	2.37174	8.29223	1.16847	high
168	Ptn	i8	0.785816	2.30725	7.11051	1.39252	high
171	Reln	i8	0.285106	0.438599	2.35633	0.438599	specific.marker
174	Rgs4	i8	0.756028	2.64221	7.52691	1.48499	high
178	Rorb	i8	0.611348	1.42896	4.96245	1.14188	high
185	Scg2	i8	0.965957	14.169	33.5865	12.6127	high
188	Serpine2	i8	0.668085	1.985	6.68204	1.28103	high
206	Syt4	i8	0.943262	5.16876	11.6096	4.65079	high
215	Vgf	i8	0.493617	1.72334	8.5765	1.53009	high
219	Xist	i8	0.578723	3.11904	10.3346	2.79913	high

## Sheet: different gene set selection
	expression 5% higher than the mean expression						expression 10% higher than the mean expression						expression 20% higher than the mean expression
group	rank.15pc	rank.20pc	rank.25pc	rank.30pc	rank.40pc	rank.50pc	rank.15pc	rank.20pc	rank.25pc	rank.30pc	rank.40pc	rank.50pc	rank.15pc	rank.20pc	rank.25pc	rank.30pc	rank.40pc	rank.50pc	average rank
i8	2	2	2	2	3	2	2	1	1	1	1	1	2	1	1	1	1	1	1.5		cell cluster	Description
i18	4	5	5	4	2	4	6	5	7	6	4	5	6	6	7	6	4	7	5.16667		i8	galanin-enriched inhibitory neurons at VLPO
i16	16	16	24	20	9	5	16	18	27	21	8	6	19	22	26	24	13	4	16.3333		i18	galanin-enriched inhibitory neurons at VLPO
i5	28	26	22	13	18	8	23	23	25	12	17	8	22	24	23	14	18	9	18.5		i16	galanin-enriched inhibitory neurons near VLPO
i2	37	51	52	49	47	54	34	45	46	45	43	49	26	37	38	41	37	40	42.8333		e3	gal-enriched excitatory neurons at VLPO
e3	39	36	33	39	44	29	40	35	29	33	41	21	42	33	32	33	46	26	35.0556		e22	gal-enriched excitatory neurons outside of VLPO
e24	25	31	25	22	21	12	18	28	20	15	13	9	18	23	18	13	11	8	18.3333		e24	gal-enriched excitatory neurons outside of VLPO
e22	36	29	26	24	30	36	35	27	19	18	25	31	27	19	14	17	20	32	25.8333		i5	Pou3f3-enriched inhibitory neurons at VLPO
i1	1	1	1	1	1	1	1	2	2	2	2	2	1	2	3	3	5	3	1.88889		i2	Tac1/Pdyn-enriched inhibitory neurons in horizontal limb of the diagonal band of Broca (HDB)
h1	3	6	4	3	4	9	4	4	3	3	3	7	4	4	2	2	2	5	4
i12	5	9	12	19	28	31	7	8	10	17	19	24	5	5	6	9	12	14	13.3333
i9	6	8	8	7	13	34	3	6	6	5	11	32	8	11	12	10	28	48	14.2222
e1	7	7	7	8	10	7	8	9	9	13	32	20	9	8	8	22	33	30	13.7222
i45	8	4	3	5	5	11	9	7	5	7	18	38	11	7	5	5	26	54	12.6667
i40	9	3	6	6	6	13	5	3	4	4	5	10	3	3	4	4	3	6	5.38889
i38	10	11	16	18	8	3	11	13	15	19	7	3	10	14	17	18	6	2	11.1667
i42	11	10	13	12	16	14	12	12	11	11	15	15	14	15	16	16	19	13	13.6111
i17	12	24	10	15	11	10	24	37	14	23	23	18	29	39	25	32	34	34	23
i23	13	15	9	9	7	6	10	10	8	8	6	4	13	17	9	8	8	10	9.44444
i39	14	12	15	17	14	16	19	17	16	22	21	27	16	12	11	15	14	16	16.3333
i22	15	19	17	11	15	15	14	15	13	9	12	16	7	13	10	7	7	11	12.5556
i15	17	17	11	14	33	20	30	32	26	31	54	41	46	46	31	34	64	56	33.5
i37	18	23	32	33	23	41	20	24	38	38	24	33	28	29	42	39	30	43	31
i7	19	18	23	23	24	21	13	11	17	16	14	13	12	10	19	20	16	15	16.8889
e9	20	22	20	27	17	17	33	33	31	37	22	23	48	54	48	50	35	39	32
e2	21	13	19	28	31	32	47	38	44	49	52	53	37	34	47	48	49	42	38
i29	22	21	35	38	12	18	15	14	34	35	9	11	15	16	29	31	10	12	20.9444
i13	23	14	14	10	22	25	29	19	18	14	33	30	17	9	15	12	27	28	19.9444
e13	24	30	30	30	25	23	26	41	36	34	28	29	25	35	30	29	25	25	29.1667
e7	26	20	28	31	34	26	21	16	23	29	29	19	31	26	35	38	44	47	29.0556
i35	27	25	21	25	19	22	22	21	22	24	10	14	30	27	27	30	15	21	22.3333
i28	29	41	40	37	40	50	17	36	35	30	36	46	35	47	43	36	48	61	39.2778
i31	30	28	27	21	20	28	55	57	48	43	45	56	55	60	52	45	50	63	43.5
e19	31	38	38	35	41	37	25	31	28	26	35	26	21	25	28	23	24	19	29.5
i30	32	35	41	36	43	30	27	25	32	28	37	22	32	32	33	26	31	22	31.3333
i11	33	27	36	29	26	27	31	22	33	25	16	17	36	28	37	27	23	29	27.8889
i14	34	39	29	26	38	42	28	34	21	20	31	34	20	21	13	11	17	20	26.5556
e6	35	32	18	16	32	19	37	30	12	10	26	12	45	38	21	21	40	27	26.1667
i20	38	33	37	32	27	35	36	26	30	27	20	28	24	18	22	19	9	18	26.6111
e21	40	40	42	43	35	40	41	40	41	40	27	40	47	56	56	59	41	52	43.3333
h2	41	46	39	40	36	61	48	48	42	42	40	66	34	36	36	35	32	57	43.2778
e4	42	37	46	50	55	57	38	20	39	48	57	58	44	30	44	60	63	65	47.3889
e17	43	48	53	61	64	63	42	50	50	60	63	59	43	49	51	61	59	55	54.1111
i41	44	43	48	42	42	45	43	43	43	39	38	36	62	62	60	53	47	51	46.7222
i6	45	42	44	44	39	33	32	29	37	36	34	25	23	20	24	25	21	17	31.6667
e12	46	45	34	41	50	43	39	39	24	32	39	39	33	31	20	28	36	38	36.5
i32	47	56	60	55	49	46	44	52	58	52	47	43	38	50	55	51	42	37	49
h3	48	55	49	48	61	59	54	59	56	56	65	65	60	65	62	65	66	66	58.8333
i25	49	44	47	45	29	38	50	46	49	46	30	44	40	43	49	44	22	35	41.6667
e15	50	34	31	34	37	24	58	47	47	47	48	37	59	44	40	40	38	24	41.0556
i26	51	52	50	51	59	56	53	53	52	57	62	55	39	41	41	46	53	44	50.8333
e23	52	50	59	62	60	52	45	44	57	55	53	47	52	52	58	57	57	46	53.2222
i21	53	59	57	58	57	66	46	56	54	51	50	64	50	59	57	55	58	64	56.3333
i44	54	49	54	53	53	58	52	51	51	54	49	57	41	40	45	49	45	49	50.2222
e10	55	47	43	46	45	47	49	42	40	41	42	42	51	42	34	42	39	36	43.5
e11	56	54	45	47	46	39	51	49	45	44	46	35	49	45	39	37	43	31	44.5
i3	57	60	61	63	52	51	56	62	60	63	51	52	57	63	64	64	56	53	58.0556
i27	58	53	56	56	51	60	59	58	61	62	56	62	61	58	63	58	52	59
e20	59	57	51	59	56	44	57	54	53	61	55	45	53	48	46	54	51	23
i4	60	62	63	65	66	62	60	63	63	64	66	60	56	61	61	62	62	50
e8	61	58	58	57	62	64	61	55	55	50	58	61	58	51	50	47	55	58
i24	62	63	62	54	63	53	65	64	64	58	61	48	65	64	65	56	61	41
e16	63	65	66	60	48	55	62	65	65	53	44	50	54	53	53	43	29	33
i43	64	61	55	52	54	48	64	61	59	59	59	54	64	55	54	52	54	45
i10	65	64	65	66	65	65	63	60	62	66	64	63	63	57	59	63	60	60
e5	66	66	64	64	58	49	66	66	66	65	60	51	66	66	66	66	65	62
